# Supplementary material for: A comprehensive allele specific expression resource for the equine transcriptome
Source: BMC Genomics. 2025 Jan 30;26:88. doi: 10.1186/s12864-025-11240-6 (PMC11780778; doi:10.1186/s12864-025-11240-6)
Supplement: Supplementary file 1 — Additional file 1. Filtered Out Loci : Data frame of heterozygous loci that were filtered out from downstream analyses due to their intergenic prediction from VEP. [file 12864_2025_11240_MOESM1_ESM.csv]

	index	Chr	Pos	PBID	Tissue	Hap1	A1 Exp	Hap2	A2 Exp	Abs. Log 2 Fold Change	Adjusted p-value	Sample	Gene_Symbol	Ensembl_ID
0	16	1	32425944	PB.1052_size55	Adipose	C	1	T	0			AH3
1	19	1	33382210 33382867	PB.1055_size66	Testis	AA	0	GG	2			AH3
2	24	2	92034547	PB.10597_size165	Liver	A	5	G	0			AH1
3	28	20	10974437	PB.10706_size159	Adipose	C	0	T	2			AH3
4	35	20	33702997	PB.10848_size172	Ovary	C	0	T	3			AH1
5	36	20	33702997	PB.10848_size62	Adipose	C	1	T	0			AH1
6	42	20	26614371	PB.11109_size29	Testis	A	5	G	0			AH3
7	46	20	48725835	PB.11307_size1627	Testis	A	114	C	0			AH4
8	48	1	56954224 56955113	PB.1139_size143	Ovary	CG	0	TA	1			AH1
9	49	1	56954224 56955113	PB.1139_size90	Lung	CG	2	TA	0			AH1
10	57	21	1477829	PB.11600_size100	Adipose	A	1	G	0			AH1
11	58	21	19051409	PB.11715_size128	Longissimus	G	1	T	0			AH1
12	62	21	50472517	PB.11800_size904	Testis	C	0	G	195			AH4
13	66	22	25387964	PB.11951_size93	Testis	C	264	G	0			AH3
14	71	22	27568912 27569185	PB.12291_size1393	Adipose	AC	0	GT	858			AH3
15	75	22	50629632	PB.12432_size48	Liver	C	1	T	0			AH1
16	76	22	50629632	PB.12432_size77	Heart	C	1	T	0			AH1
17	77	23	2197136	PB.12455_size23	Lamina	A	1	G	0			AH2
18	78	23	2571752	PB.12456_size26	Adipose	C	0	G	1			AH1
19	84	23	50555299	PB.12831_size25	Lung	A	0	G	123			AH1
20	85	24	19169921	PB.12965_size114	Lung	A	0	G	15			AH1
21	86	24	19169921	PB.12965_size43	Longissimus	A	0	G	2			AH1
22	90	24	23083674	PB.13000_size48	Adipose	A	1	G	0			AH3
23	93	24	47104364	PB.13125_size1130	Heart	A	5	G	0			AH1
24	94	24	47104364	PB.13125_size91	Adipose	A	4	G	0			AH1
25	95	24	10725029 10725430	PB.13173_size25	Liver	CA	3	GT	0			AH1
26	96	24	19575070	PB.13230_size225	Adipose	A	1	T	0			AH1
27	97	24	19575070	PB.13230_size316	Heart	A	1	T	0			AH1
28	99	24	45565550	PB.13353_size31	Lung	C	0	T	3			AH3
29	101	25	2983397	PB.13681_size118	Heart	A	1	C	0			AH4
30	102	25	2983397	PB.13681_size162	Lamina	A	2	C	0			AH4
31	103	25	2983397	PB.13681_size219	Testis	A	35	C	0			AH4
32	104	25	2983397	PB.13681_size53	ParietalCortex	A	2	C	0			AH4
33	107	25	33495086	PB.13848_size114	Testis	A	4	T	0			AH3
34	113	25	39315093	PB.13907_size20	Ovary	C	0	T	14			AH2
35	123	27	3718021	PB.14237_size575	Longissimus	C	180	G	0			AH4
36	124	27	3718021	PB.14237_size944	Heart	C	35	G	0			AH1
37	125	27	3718021	PB.14237_size976	Heart	C	101	G	0			AH4
38	126	27	26871475	PB.14330_size128	Heart	G	2	T	0			AH4
39	127	27	26871475	PB.14330_size40	Testis	G	6	T	0			AH4
40	128	27	26871475	PB.14330_size73	Lamina	G	8	T	0			AH4
41	132	27	15901091	PB.14423_size138	Adipose	A	4	C	0			AH3
42	133	27	33230124	PB.14476_size74	Lamina	A	60	G	0			AH2
43	134	28	22194188	PB.14545_size126	Longissimus	A	0	G	7			AH1
44	135	28	28564708	PB.14572_size540	Testis	C	5	G	0			AH3
45	137	28	38131512	PB.14643_size244	Longissimus	C	0	T	1			AH1
46	138	28	39140941	PB.14655_size111	Adipose	A	0	G	1			AH3
47	141	28	39047170	PB.14896_size260	Heart	A	2	C	0			AH4
48	147	29	6909365 6909595 6909611	PB.15108_size23	Lung	CCG	1	GAT	0			AH3
49	148	29	34341546	PB.15225_size30	Heart	A	0	G	1			AH4
50	156	3	60369022	PB.15553_size36	Adipose	C	2	G	0			AH1
51	170	3	37696475	PB.16000_size57	Ovary	C	7	G	0			AH2
52	185	30	29769220	PB.16526_size150	Adipose	C	1	T	0			AH1
53	187	31	8294740	PB.16674_size166	Adipose	A	93	T	0			AH3
54	192	4	7554495	PB.16768_size415	Ovary	A	8	G	0			AH1
55	193	4	61439726	PB.16936_size281	Lung	A	0	G	1			AH3
56	194	4	70494657 70495028 70495900 70496511 70496589	PB.16972_size818	Longissimus	AGCAC	0	GTGGT	1			AH1
57	199	1	173397698	PB.1723_size21	Heart	C	0	T	6			AH1
58	203	4	96567840 96568620	PB.17526_size70	Adipose	AC	1	GT	0			AH1
59	204	4	102800960	PB.17554_size126	Adipose	C	0	T	3			AH3
60	209	5	6834274	PB.17626_size31	Adipose	G	1	T	0			AH3
61	227	6	74745457 74745461	PB.19227_size119	Longissimus	AT	14	GG	0			AH1
62	230	6	36385819	PB.19515_size45	Longissimus	A	0	C	7			AH1
63	246	7	4061888	PB.19912_size79	Lung	A	0	C	8			AH3
64	249	7	7883454	PB.19953_size70	Testis	A	6	G	0			AH3
65	253	7	45882383	PB.20122_size56	Lung	A	7	G	0			AH3
66	259	10	19576794	PB.2049_size204	Liver	C	6	T	0			AH1
67	260	10	19576794	PB.2049_size269	Lamina	C	1	T	0			AH4
68	261	10	19576794	PB.2049_size364	Ovary	C	3	T	0			AH2
69	262	10	19576794	PB.2049_size467	Lung	C	2	T	0			AH1
70	263	10	19576794	PB.2049_size493	Ovary	C	2	T	0			AH1
71	274	7	61810989 61811067	PB.20855_size53	Lung	AC	1	GT	0			AH1
72	275	7	61811730	PB.20855_size97	Lung	A	0	G	2			AH3
73	281	8	767359	PB.21048_size98	Heart	C	1	T	0			AH4
74	283	8	13273990	PB.21148_size351	Testis	C	304	G	0			AH3
75	286	8	41045283	PB.21363_size25	Testis	C	1	T	0			AH3
76	294	8	35046320	PB.21835_size168	Testis	A	79	G	0			AH3
77	301	9	30133747	PB.22150_size37	ParietalCortex	C	0	T	1			AH3
78	304	1	50016661 50016760 50016854	PB.223_size38	Heart	CCC	1	TGG	0			AH1
79	306	9	19109885	PB.22425_size72	Adipose	G	1	T	0			AH1
80	308	9	30126913 30131666	PB.22463_size95	Lamina	CA	0	TT	10			AH2
81	310	9	68969428	PB.22590_size67	Longissimus	A	0	G	1			AH1
82	311	9	68969428	PB.22590_size67	Lung	A	6	G	0			AH1
83	312	9	68969428	PB.22590_size94	Adipose	A	2	G	0			AH1
84	313	9	75861037	PB.22609_size30	Lamina	A	5	G	0			AH2
85	314	Un_NW_019642118v1	8121	PB.22725_size25	Ovary	A	0	G	3			AH2
86	315	Un_NW_019642673v1	292	PB.22757_size32	Testis	C	4	T	0			AH3
87	316	Un_NW_019642970v1	19055	PB.22793_size32	Adipose	G	14	T	0			AH3
88	317	Un_NW_019643304v1	33577	PB.22869_size136	Lung	A	2	G	0			AH3
89	318	Un_NW_019643304v1	33577 53650	PB.22869_size809	Testis	AG	32	GT	0			AH3
90	319	Un_NW_019643404v1	279743	PB.22891_size50	Longissimus	C	0	T	2			AH1
91	320	Un_NW_019643404v1	279743	PB.22891_size89	Ovary	C	0	T	2			AH1
92	321	Un_NW_019643429v1	38567	PB.22904_size40	Testis	C	26	T	0			AH4
93	322	Un_NW_019643436v1	8487	PB.22913_size847	Liver	C	0	T	1			AH1
94	323	Un_NW_019643544v1	9772 9795	PB.22944_size29	Lamina	CA	0	TG	1			AH2
95	324	Un_NW_019643945v1	502 755	PB.23001_size21	Lung	AA	35	GG	0			AH3
96	325	Un_NW_019644866v1	18428 19316	PB.23071_size102	Adipose	AC	0	GT	1			AH3
97	326	Un_NW_019644866v1	34330	PB.23072_size118	Longissimus	A	0	G	1			AH1
98	327	Un_NW_019644866v1	34330	PB.23072_size148	Heart	A	0	G	1			AH4
99	328	Un_NW_019644866v1	34330	PB.23072_size32	Testis	A	0	G	1			AH4
100	329	Un_NW_019645534v1	100909	PB.23131_size103	Lamina	A	0	G	1			AH4
101	330	Un_NW_019645534v1	100909	PB.23131_size59	Liver	A	1	G	0			AH4
102	331	Un_NW_019645602v1	6441 6445 6809 6853 6929	PB.23136_size43	Testis	CCGCG	0	TTTTT	13			AH3
103	332	Un_NW_019646119v1	27852	PB.23200_size192	Testis	C	0	G	22			AH4
104	333	Un_NW_019646314v1	194076	PB.23231_size135	Longissimus	A	0	G	5			AH1
105	334	Un_NW_019646332v1	232265	PB.23241_size337	Heart	C	0	T	1			AH4
106	335	X	39703029 39703030	PB.23397_size101	ParietalCortex	CC	238	TT	0			AH4	UBA1	ENSECAG00000014002
107	336	X	39703029 39703030	PB.23397_size110	Testis	CC	193	TT	0			AH4	UBA1	ENSECAG00000014002
108	337	X	39703029 39703030	PB.23397_size131	Lamina	CC	106	TT	0			AH4	UBA1	ENSECAG00000014002
109	338	X	39703029	PB.23397_size22	Longissimus	C	74	T	0			AH4	UBA1	ENSECAG00000014002
110	339	X	39703029 39703030	PB.23397_size221	Adipose	CC	62	TT	0			AH3	UBA1	ENSECAG00000014002
111	340	X	39703029 39703030	PB.23397_size27	Lung	CC	22	TT	0			AH3	UBA1	ENSECAG00000014002
112	341	X	39703029 39703030	PB.23397_size47	Heart	CC	67	TT	0			AH4	UBA1	ENSECAG00000014002
113	342	X	39703029 39703030	PB.23397_size63	Liver	CC	74	TT	0			AH4	UBA1	ENSECAG00000014002
114	343	X	39703029 39703030	PB.23397_size80	ParietalCortex	CC	247	TT	0			AH3	UBA1	ENSECAG00000014002
115	344	X	48151088	PB.23457_size34	Heart	A	8	G	0			AH4
116	345	X	97712994	PB.23609_size88	Longissimus	C	1	G	0			AH1	WDR44	ENSECAG00000012077
117	346	X	125671359 125671773	PB.23710_size57	Testis	AA	0	GG	25			AH3		ENSECAG00000035483
118	347	X	1201225	PB.23752_size71	Adipose	A	6	G	0			AH3		ENSECAG00000009174
119	348	X	27042226	PB.23824_size202	Ovary	C	2	T	0			AH2		ENSECAG00000015834
120	349	X	85385327	PB.24032_size77	Testis	C	0	T	22			AH3
121	350	X	85486290	PB.24033_size25	Testis	A	1	G	0			AH3
122	351	X	85933095	PB.24037_size242	Heart	C	4	G	0			AH4		ENSECAG00000034042
123	352	X	88091597 88091607 88091655 88091928	PB.24047_size57	Testis	CGCG	1	TATA	0			AH4
124	353	X	111317578	PB.24118_size23	Heart	C	5	T	0			AH1	MOSPD1	ENSECAG00000022243
125	354	X	111490227 111490243	PB.24121_size24	ParietalCortex	CA	14	TG	0			AH3
126	355	10	12593372	PB.2487_size38	Ovary	A	2	C	0			AH1
127	356	10	12594190	PB.2487_size66	Adipose	A	0	G	1			AH3
128	357	10	14649428 14651536 14672345	PB.2508_size37	Adipose	ACA	4	CTG	0			AH3
129	360	11	6858737 6858787	PB.3013_size21	Adipose	CT	3	GG	0			AH3
130	366	11	20868008 20868027	PB.3134_size52	Adipose	AA	8	GG	0			AH3
131	374	11	19486817	PB.3704_size117	Testis	C	0	T	1			AH4
132	375	11	19486817	PB.3704_size70	Lamina	C	0	T	1			AH4
133	378	11	34254795	PB.3855_size36	Adipose	A	0	G	1			AH3
134	379	11	45784007	PB.3953_size38	Adipose	C	0	T	2			AH3
135	380	11	50901525	PB.4022_size147	Lamina	C	4	T	0			AH2
136	382	12	8801840	PB.4130_size193	Lamina	C	0	T	1			AH2
137	384	12	26641678	PB.4230_size41	Heart	C	0	G	2			AH1
138	385	12	29787770	PB.4295_size229	Adipose	A	2	G	0			AH1
139	403	13	20241566	PB.4832_size138	Adipose	C	1	T	0			AH3
140	404	13	20241566	PB.4832_size26	Lung	C	0	T	2			AH3
141	416	13	41561410	PB.5364_size151	Adipose	C	0	T	3			AH3
142	424	14	77458721	PB.5751_size66	Heart	C	1	G	0			AH1
143	425	14	84860707 84860880 84862322	PB.5765_size318	Adipose	AAA	2	TGC	0			AH3
144	430	14	36620770	PB.6019_size330	Heart	A	0	C	2			AH1
145	431	14	36620770	PB.6019_size425	Adipose	A	0	C	1			AH3
146	432	14	36620770	PB.6019_size446	Ovary	A	0	C	4			AH1
147	433	14	36620770	PB.6019_size476	Lamina	A	0	C	3			AH2
148	434	14	36620770	PB.6019_size761	Heart	A	0	C	13			AH4
149	435	14	36620770	PB.6019_size906	Longissimus	A	0	C	3			AH1
150	441	15	56660965	PB.6475_size1092	Liver	C	36	G	0			AH4
151	443	15	76221993	PB.6568_size2517	Lamina	A	0	T	31			AH4
152	444	15	76221993	PB.6568_size361	Liver	A	0	T	14			AH4
153	446	1	140590877	PB.667_size111	Adipose	C	1	G	0			AH1
154	447	1	140590877	PB.667_size148	Lung	C	0	G	1			AH3
155	448	1	140590877	PB.667_size311	Heart	C	1	G	0			AH1
156	449	15	16442432	PB.6698_size29	Liver	A	2	G	0			AH1
157	455	15	40453705	PB.6800_size65	Testis	A	0	C	2			AH3
158	462	16	22348864	PB.7092_size51	Ovary	G	1	T	0			AH1
159	463	16	25427967 25427977	PB.7099_size56	Adipose	AG	1	CC	0			AH3
160	464	16	36084023	PB.7145_size117	Lung	A	0	G	13			AH1
161	465	16	36084023	PB.7145_size262	Ovary	A	0	G	36			AH1
162	466	16	36223552	PB.7146_size79	Adipose	A	3	G	0			AH3
163	467	16	36951438	PB.7157_size256	Lamina	C	4	T	0			AH4
164	473	16	40064040	PB.7638_size49	Adipose	C	0	G	1			AH3
165	474	16	40064163	PB.7638_size64	Longissimus	A	2	C	0			AH1
166	475	16	55264217	PB.7743_size109	Longissimus	C	1	T	0			AH4
167	479	17	3903605	PB.7879_size1005	Heart	C	2	G	0			AH4
168	486	18	31150284	PB.8393_size34	Testis	A	34	G	0			AH4
169	487	18	31150284	PB.8393_size43	Testis	A	16	G	0			AH3
170	489	18	49127251	PB.8438_size4843	Longissimus	A	0	C	4			AH1
171	494	18	66720142	PB.8526_size101	Heart	A	1	C	0			AH1
172	495	18	76021279	PB.8556_size1092	Testis	C	0	T	4			AH3
173	497	18	82088240 82089107	PB.8601_size30	Adipose	CA	3	TG	0			AH3
174	498	18	10799443 10854322	PB.8639_size157	Adipose	CA	0	TG	1			AH3
175	499	18	10854322	PB.8639_size21	Lamina	A	1	G	0			AH4
176	508	19	47889666	PB.9101_size246	Lung	A	2	T	0			AH3
177	511	19	14794219	PB.9196_size30	Ovary	A	0	G	2			AH1
178	512	19	24733168 24734100 24734687	PB.9227_size56	Heart	CAC	2	TTG	0			AH1
179	513	1	9795699	PB.933_size34	Heart	G	5	T	0			AH4
180	518	2	4775968	PB.9431_size1808	Liver	A	0	C	17			AH4
181	519	2	4775968	PB.9431_size4330	Adipose	A	0	C	5			AH3
182	532	2	51627174	PB.9818_size110	Heart	A	0	G	1			AH1
183	541	X	85971511 85971675 85971682	PB.23569_size23	ParietalCortex	GCC	1	TTT	679	9.407267764244732	5.140066820868672e-05	AH4		ENSECAG00000002700
184	546	7	28358466	PB.20657_size2616	Lamina	C	2347	T	7	8.389247204465565	3.5045910142286394e-05	AH2
185	548	1	159741641	PB.779_size3974	Testis	C	271	G	1	8.08214904135387	6.658722927034416e-05	AH3
186	551	X	39703029 39703030	PB.23397_size107	Testis	CC	207	TT	1	7.693486957499325	5.140066820868672e-05	AH3	UBA1	ENSECAG00000014002
187	554	21	58536550	PB.11585_size1665	ParietalCortex	A	515	G	3	7.423466121349424	7.009182028457279e-06	AH4
188	555	8	26932906 26933194	PB.21793_size73	Ovary	AC	41	GG	6465	7.300882650079533	4.439148618022944e-05	AH1
189	558	6	70407163	PB.19702_size107903	Lamina	C	47	T	5495	6.869314914158956	2.9204925118572e-05	AH2
190	559	Un_NW_019645369v1	2405	PB.23119_size33	Liver	G	109	T	1	6.768184324776926	5.023247120394384e-05	AH1
191	563	6	75552198	PB.19770_size1738	Liver	C	157	T	2	6.294620748891627	3.037312212331488e-05	AH4
192	566	18	26138552	PB.8382_size285	Liver	C	74	T	1	6.20945336562895	6.658722927034416e-05	AH1
193	578	30	11394295	PB.16362_size971	Liver	C	2112	T	42	5.652076696579693	1.401836405691456e-05	AH4
194	582	24	19557112	PB.13230_size2897	Liver	A	31	G	1335	5.428427716188041	8.17737903320016e-06	AH4
195	585	8	22809519	PB.21744_size324	Testis	C	1	T	42	5.392317422778761	3.738230415177216e-05	AH4
196	590	21	50613681	PB.11560_size2060	Liver	C	960	T	24	5.321928094887363	7.009182028457279e-06	AH1
197	593	X	64726050	PB.23523_size452	Liver	C	189	T	5	5.24031432933371	5.140066820868672e-05	AH1
198	599	19	13632093	PB.9191_size1780	Liver	A	18	G	611	5.085103568376417	6.89236232798299e-05	AH4
199	604	4	91906581 91906633 91907046	PB.17057_size1378	Liver	AAC	1266	GGT	40	4.984133594540979	1.518656106165744e-05	AH1
200	605	2	79518976	PB.9914_size40850	Liver	C	94	T	3	4.9696263509564815	6.89236232798299e-05	AH4
201	608	18	40530583 40532140	PB.8717_size838	Liver	AA	23	GG	681	4.887949031955058	6.658722927034416e-05	AH4
202	610	15	84037211	PB.6589_size750	Liver	A	260	G	9	4.852442811586142	6.541903226560127e-05	AH4
203	613	7	45882383	PB.20122_size160	Lamina	A	28	G	1	4.807354922057604	3.387771313754352e-05	AH2
204	618	4	61442912	PB.16936_size1875	Liver	A	850	G	31	4.7771227206381885	1.518656106165744e-05	AH4
205	624	25	32126929	PB.13546_size834	ParietalCortex	A	700	G	28	4.643856189774724	9.34557603794304e-06	AH3
206	628	X	98701315	PB.23616_size69	Lamina	C	48	T	2	4.584962500721156	5.140066820868672e-05	AH2
207	629	13	26884231	PB.4890_size181	Adipose	A	48	G	2	4.584962500721156	6.308263825611551e-05	AH3
208	635	Un_NW_019642198v1	33771 33775 33780	PB.22729_size27	Testis	AAG	7	CCT	158	4.4964258261194985	5.023247120394384e-05	AH4
209	638	25	32126929	PB.13546_size1123	ParietalCortex	A	804	G	36	4.481126689736616	9.34557603794304e-06	AH1
210	639	8	26932738	PB.21793_size28	Liver	C	1111	G	50	4.473786911614368	4.205509217074368e-05	AH4
211	641	14	2007192	PB.5830_size1474	Liver	A	33	G	712	4.431339311607944	6.541903226560127e-05	AH1
212	642	X	85472354 85473843	PB.23564_size54	Lung	GG	21	TA	1	4.392317422778761	5.140066820868672e-05	AH1		ENSECAG00000053524
213	648	Un_NW_019643303v1	568 750	PB.22868_size37	Testis	AT	6	CC	121	4.333900736553439	5.023247120394384e-05	AH3
214	650	14	56346145	PB.5677_size583	Testis	A	59	G	3	4.2976805486406855	6.541903226560127e-05	AH4
215	652	X	64604857	PB.23989_size403	Liver	A	1	G	19	4.247927513443585	5.607345622765824e-05	AH1
216	660	X	111489717 111489727 111490764 111489952 111490095 111490759 111490112 111490132 111490771 111490167 111490243 111490227	PB.24121_size98	Lamina	ACATCCACATTT	6	GGGGTGGTGGCC	106	4.142957953842043	5.607345622765824e-05	AH4
217	663	12	22589237	PB.4453_size276	Liver	A	4	G	68	4.087462841250339	6.191444125137263e-05	AH4
218	664	X	10374054 10374651 10375819	PB.23777_size1454	ParietalCortex	CCC	216	TTT	3584	4.052467419894136	5.25688652134296e-05	AH4	GPM6B	ENSECAG00000006665
219	666	3	37696475	PB.16000_size43	Longissimus	C	33	G	2	4.044394119358453	1.401836405691456e-05	AH4
220	667	7	31183487	PB.20669_size111	Lamina	A	2	G	33	4.044394119358453	3.621410714702928e-05	AH2
221	674	Un_NW_019642669v1	5314 7464	PB.22756_size30	Testis	CC	30	GA	459	3.9354597478052895	5.023247120394384e-05	AH3
222	677	26	28816450	PB.14126_size23	Lamina	A	15	G	1	3.906890595608519	9.34557603794304e-06	AH4
223	679	15	81168573	PB.6970_size89	Adipose	A	3	G	45	3.906890595608519	6.541903226560127e-05	AH1
224	680	1	3451066	PB.915_size70	Longissimus	G	15	T	1	3.906890595608519	6.89236232798299e-05	AH4
225	683	X	64726050	PB.23523_size277	Liver	C	383	T	26	3.880760863783865	5.140066820868672e-05	AH4
226	688	5	43791154	PB.17926_size808	Testis	A	300	T	21	3.8365012677171206	1.7522955071143197e-05	AH3
227	696	8	79839445	PB.21986_size244	Adipose	C	7	T	95	3.762500686273344	4.67278801897152e-05	AH3
228	699	X	39703029 39703030 39716444	PB.23397_size74	Ovary	CCG	145	TTA	11	3.720477471377637	5.140066820868672e-05	AH1	UBA1	ENSECAG00000014002
229	708	12	36302302	PB.4640_size278	ParietalCortex	C	13	T	156	3.584962500721156	6.308263825611551e-05	AH3
230	709	13	7226061	PB.4726_size384	Liver	A	72	G	6	3.584962500721156	6.308263825611551e-05	AH4
231	710	10	80050169 80050322	PB.2884_size504	Liver	AA	42	GG	501	3.576349370416448	5.724165323240112e-05	AH1
232	712	X	95741376	PB.23606_size592	Liver	C	271	T	23	3.558587085296858	5.140066820868672e-05	AH4	PLS3	ENSECAG00000013135
233	713	X	126713264 126713476	PB.24172_size1554	Lamina	CC	68	TT	801	3.5581955911583707	5.607345622765824e-05	AH2	FLNA	ENSECAG00000013908
234	716	1	3451066	PB.915_size133	Lamina	G	35	T	3	3.5443205162238103	6.89236232798299e-05	AH4
235	718	1	3451066	PB.915_size378	Testis	G	34	T	3	3.5025003405291835	6.89236232798299e-05	AH4
236	721	29	34731339	PB.15227_size188	Adipose	C	11	G	1	3.4594316186372973	1.051377304268592e-05	AH3
237	723	16	36084023	PB.7145_size175	Adipose	A	1	G	11	3.4594316186372973	6.541903226560127e-05	AH1
238	724	18	3059900	PB.8337_size101	Liver	A	1	G	11	3.4594316186372973	6.658722927034416e-05	AH4
239	727	X	60827024 60827344	PB.23975_size603	Liver	AA	53	GG	565	3.414186602739351	5.607345622765824e-05	AH4	MAGT1	ENSECAG00000008074
240	731	2	30092288	PB.10279_size48	Adipose	C	2	T	21	3.39231742277876	1.16819700474288e-06	AH3
241	736	6	65370695 65370959	PB.19640_size347	Ovary	CC	345	TT	34	3.342989710415192	2.803672811382912e-05	AH1
242	737	27	33195737 33195790	PB.14340_size75	Testis	CA	7	TT	71	3.342392197447078	9.34557603794304e-06	AH3
243	745	X	39430727	PB.23393_size37	Lamina	A	10	G	1	3.321928094887362	5.023247120394384e-05	AH2	RP2	ENSECAG00000010351
244	746	12	36302302	PB.4640_size156	ParietalCortex	C	16	T	160	3.321928094887362	6.308263825611551e-05	AH2
245	749	Un_NW_019644502v1	14432	PB.23036_size40	Testis	C	6	T	59	3.297680548640685	5.023247120394384e-05	AH3
246	752	10	80050169 80050322	PB.2884_size325	Liver	AA	55	GG	531	3.2712083372794942	5.724165323240112e-05	AH4
247	766	X	10374054 10374651 10375819	PB.23777_size565	ParietalCortex	CCC	333	TTT	3025	3.183341059978057	5.490525922291536e-05	AH2	GPM6B	ENSECAG00000006665
248	767	Un_NW_019643404v1	137490 137605	PB.22890_size41	Lung	CT	12	GC	109	3.18322182405577	5.023247120394384e-05	AH1
249	773	X	88362919	PB.23578_size207	Liver	C	81	T	9	3.169925001442312	5.140066820868672e-05	AH4	RNF128	ENSECAG00000016718
250	775	18	67381668	PB.8531_size307	Lamina	A	220	G	25	3.137503523749935	6.658722927034416e-05	AH2
251	777	X	61107587	PB.23515_size934	Ovary	C	384	T	44	3.1255308820838588	5.140066820868672e-05	AH1	PGK1	ENSECAG00000014984
252	780	13	19906034	PB.5201_size184	Ovary	C	51	G	6	3.0874628412503395	6.308263825611551e-05	AH1
253	782	2	75796989	PB.10537_size227	Liver	A	22	G	186	3.079727192470734	3.50459101422864e-06	AH1
254	783	15	81168573	PB.6970_size55	Lung	A	5	G	42	3.070389327891398	6.541903226560127e-05	AH1
255	785	2	79518976	PB.9914_size36584	Liver	C	25	T	3	3.0588936890535687	6.89236232798299e-05	AH1
256	786	15	84037120	PB.6589_size67	ParietalCortex	A	133	G	16	3.0552824355011894	6.541903226560127e-05	AH4
257	787	19	56621461	PB.9386_size91	Liver	A	14	G	116	3.050626073069968	6.89236232798299e-05	AH4
258	788	5	45409244 45409305	PB.17944_size2273	Liver	CC	3436	TT	415	3.049546794904177	1.7522955071143197e-05	AH4
259	790	15	84037120	PB.6589_size252	Testis	A	81	G	10	3.017921907997262	6.541903226560127e-05	AH4
260	808	1	3451066	PB.915_size102	Lamina	G	8	T	1	3.0	6.89236232798299e-05	AH2
261	810	12	23013004	PB.4458_size89	Adipose	A	15	C	119	2.987927167699425	6.191444125137263e-05	AH1
262	814	1	116137874	PB.1406_size215	Lamina	C	7	T	55	2.974004791467056	9.34557603794304e-06	AH2
263	815	3	67170966	PB.15585_size252	Liver	C	86	T	11	2.9668331360648006	1.285016705217168e-05	AH4
264	816	7	55408155	PB.20837_size432	Liver	A	26	G	203	2.964896199044084	3.738230415177216e-05	AH4
265	817	15	81168244 81168573	PB.6970_size103	Liver	AA	5	GG	39	2.963474123974886	6.541903226560127e-05	AH1
266	821	24	1102944	PB.13130_size248	Adipose	C	30	T	231	2.94485844580754	8.17737903320016e-06	AH3
267	822	X	56267276	PB.23485_size47	Lamina	A	23	G	3	2.9385994553358565	5.140066820868672e-05	AH4		ENSECAG00000002323
268	824	8	79839192 79839436	PB.21986_size338	Ovary	CC	47	TT	353	2.908935521593543	4.67278801897152e-05	AH1
269	826	10	30534857	PB.2725_size455	Liver	A	6	G	45	2.9068905956085187	5.724165323240112e-05	AH4
270	829	8	79839192 79839436	PB.21986_size418	Liver	CC	77	TT	572	2.893084796083488	4.67278801897152e-05	AH4
271	832	24	19088908	PB.12964_size29	Ovary	C	37	G	5	2.8875252707415875	8.17737903320016e-06	AH1
272	835	7	55408155	PB.20837_size123	Liver	A	49	G	359	2.8731301897078434	3.738230415177216e-05	AH1
273	836	X	10374054 10374651 10375819	PB.23777_size1273	ParietalCortex	CCC	478	TTT	3488	2.8673175167961777	5.140066820868672e-05	AH3	GPM6B	ENSECAG00000006665
274	840	X	127891962	PB.24190_size351	Liver	C	20	T	145	2.8579809951275723	5.607345622765824e-05	AH4	TMLHE	ENSECAG00000012334
275	843	19	10882002	PB.8915_size180	ParietalCortex	A	278	G	39	2.83353885386126	6.658722927034416e-05	AH1
276	844	X	19592100 19652230	PB.23332_size197	Heart	CC	57	TG	8	2.8328900141647417	5.023247120394384e-05	AH1	PDK3	ENSECAG00000010080
277	845	X	10374054 10374651 10375819	PB.23777_size1609	ParietalCortex	CCC	420	TTT	2983	2.82830274466909	5.373706221817248e-05	AH1	GPM6B	ENSECAG00000006665
278	846	5	55035180	PB.18633_size2413	Ovary	C	25	T	177	2.823749360308273	1.869115207588608e-05	AH1
279	848	X	126713264 126713476	PB.24172_size1079	Ovary	CC	168	TT	1185	2.818353921006861	5.607345622765824e-05	AH2	FLNA	ENSECAG00000013908
280	854	3	19269965	PB.15334_size53	Longissimus	G	7	T	1	2.807354922057604	1.051377304268592e-05	AH1
281	856	7	19024371	PB.19982_size537	Liver	C	7	T	1	2.807354922057604	3.387771313754352e-05	AH4
282	861	Un_NW_019646161v1	2458	PB.23207_size49	Heart	C	42	T	6	2.807354922057604	5.023247120394384e-05	AH1
283	862	X	19032560	PB.23808_size47	Heart	A	7	G	1	2.807354922057604	5.607345622765824e-05	AH1	ACOT9	ENSECAG00000019023
284	863	X	112138378	PB.24123_size45	Adipose	A	1	G	7	2.807354922057604	5.607345622765824e-05	AH1		ENSECAG00000036257
285	864	11	60714838	PB.4098_size46	Adipose	A	1	G	7	2.807354922057604	6.074624424662976e-05	AH1
286	866	15	81168573	PB.6970_size50	Lung	A	3	G	21	2.807354922057604	6.541903226560127e-05	AH3
287	867	15	81168573	PB.6970_size88	Longissimus	A	1	G	7	2.807354922057604	6.541903226560127e-05	AH1
288	868	1	3451066	PB.915_size58	Liver	G	7	T	1	2.807354922057604	6.89236232798299e-05	AH4
289	871	21	32793621	PB.11763_size432	Liver	A	21	G	144	2.777607578663552	7.009182028457279e-06	AH1
290	875	3	37696475	PB.16000_size33	Testis	C	20	G	3	2.736965594166206	1.401836405691456e-05	AH4
291	877	1	3451066	PB.915_size184	Heart	G	20	T	3	2.736965594166206	6.89236232798299e-05	AH4
292	879	8	26932906 26933020 26933194	PB.21793_size80	Adipose	AAC	773	GGG	5122	2.728166933672621	4.555968318497232e-05	AH3
293	882	1	163355272 163355282 163355754 163355759 163355778 163355793	PB.796_size119	Lamina	AAAAAA	92	GGGGGG	14	2.716207033999409	6.658722927034416e-05	AH2
294	883	X	18431278 18431645 18431915 18432342 18432552 18432658	PB.23326_size136	Testis	CAACGA	39	TGGTTG	255	2.708951217996609	5.023247120394384e-05	AH4
295	885	X	98702576	PB.23616_size177	Ovary	C	30	T	195	2.700439718141092	5.140066820868672e-05	AH1	SLC25A5	ENSECAG00000028359
296	893	15	81168573	PB.6970_size109	Lamina	A	9	G	56	2.637429920615292	6.541903226560127e-05	AH2
297	897	1	100186575	PB.471_size83	Liver	C	6	T	37	2.6244908649077936	6.308263825611551e-05	AH4
298	898	15	84037120	PB.6589_size35	ParietalCortex	A	74	G	12	2.6244908649077936	6.541903226560127e-05	AH3
299	900	X	34199868	PB.23377_size496	Ovary	C	421	T	69	2.609151966288227	5.023247120394384e-05	AH1	ATP6AP2	ENSECAG00000019889
300	904	Un_NW_019643688v1	522571 522724	PB.22976_size115	Testis	AT	82	GG	495	2.5937327103488883	5.023247120394384e-05	AH3
301	905	1	28148939 28153934	PB.1014_size46	Adipose	AG	1	CA	6	2.584962500721156	1.16819700474288e-06	AH3
302	908	20	20429270	PB.11077_size49	Heart	A	6	G	1	2.584962500721156	3.50459101422864e-06	AH4
303	920	7	19024371	PB.19982_size1029	Liver	C	6	T	1	2.584962500721156	3.387771313754352e-05	AH1
304	921	Un_NW_019645437v1	7789 9267	PB.23121_size31	Lamina	AA	6	GG	1	2.584962500721156	5.023247120394384e-05	AH2
305	922	X	60539368	PB.23506_size80	Heart	A	5	C	30	2.584962500721156	5.140066820868672e-05	AH1	FGF16	ENSECAG00000031442
306	927	15	30307862 30307924	PB.6367_size36	Adipose	AT	6	CG	1	2.584962500721156	6.541903226560127e-05	AH1
307	934	2	44274750	PB.9756_size33	Lung	G	6	T	1	2.584962500721156	6.89236232798299e-05	AH3
308	937	X	95723805	PB.23606_size54	Heart	C	29	T	5	2.5360529002402097	5.140066820868672e-05	AH1	PLS3	ENSECAG00000013135
309	938	X	19592100 19652230	PB.23332_size42	Adipose	CC	81	TG	14	2.532495080827021	5.023247120394384e-05	AH1	PDK3	ENSECAG00000010080
310	941	15	81168573	PB.6970_size156	Ovary	A	8	G	46	2.523561956057013	6.541903226560127e-05	AH1
311	944	X	84339978	PB.23555_size430	Ovary	A	32	G	182	2.5077946401986964	5.140066820868672e-05	AH1	ARMCX3	ENSECAG00000001648
312	947	X	32339759	PB.23373_size2229	Liver	C	1141	T	203	2.4907471591035053	5.023247120394384e-05	AH4	OTC	ENSECAG00000022838
313	951	11	6081590 6081676 6081796 6081980 6082176	PB.3597_size29	Testis	GGGGG	67	TCAAA	12	2.481126689736616	5.957804724188688e-05	AH3
314	954	X	18432552	PB.23326_size226	Testis	G	27	T	149	2.464281018298693	5.023247120394384e-05	AH3
315	960	X	85144808	PB.23561_size22	ParietalCortex	A	2	G	11	2.4594316186372973	5.140066820868672e-05	AH1
316	965	3	107552905	PB.15710_size67	Testis	A	38	T	7	2.440572591385981	1.401836405691456e-05	AH3
317	975	10	18123910	PB.2567_size210	Liver	A	23	G	120	2.3833286395515056	5.607345622765824e-05	AH4
318	978	X	42801085	PB.23900_size257	Ovary	A	56	C	290	2.3725541679573303	5.607345622765824e-05	AH2		ENSECAG00000029663
319	979	8	26933020 26933194 26933248	PB.21793_size69	Heart	ACA	1360	GGG	7032	2.3703284190057023	4.322328917548656e-05	AH1
320	981	X	32068995	PB.23849_size85	Ovary	A	14	G	72	2.3625700793847084	5.607345622765824e-05	AH2
321	982	12	26507602	PB.4494_size494	Testis	C	36	G	7	2.3625700793847084	6.308263825611551e-05	AH4
322	985	X	99356872	PB.24087_size815	Ovary	A	45	G	230	2.3536369546147005	5.607345622765824e-05	AH1
323	989	7	12800352	PB.19962_size226	Liver	C	126	T	25	2.333423733725192	3.387771313754352e-05	AH4
324	990	1	27243158	PB.101_size30	Heart	C	1	T	5	2.321928094887362	1.16819700474288e-06	AH4
325	994	20	42095357	PB.11259_size48	Heart	C	2	T	10	2.321928094887362	3.50459101422864e-06	AH4
326	1000	24	31954005 31954188 31954441	PB.13009_size40	Testis	ATT	10	GGC	2	2.321928094887362	8.17737903320016e-06	AH3
327	1004	3	37696475	PB.16000_size119	Lamina	C	5	G	1	2.321928094887362	1.401836405691456e-05	AH2
328	1008	5	76660873	PB.18120_size25	Heart	C	5	T	1	2.321928094887362	1.869115207588608e-05	AH1
329	1019	14	27804135	PB.5962_size67	Ovary	G	5	T	1	2.321928094887362	6.541903226560127e-05	AH1
330	1025	18	55894290	PB.8476_size52	Liver	C	10	G	2	2.321928094887362	6.658722927034416e-05	AH4
331	1026	18	53858137	PB.8771_size271	Ovary	C	25	G	5	2.321928094887362	6.658722927034416e-05	AH1
332	1029	18	81302909	PB.8879_size33	Longissimus	C	5	T	1	2.321928094887362	6.658722927034416e-05	AH1
333	1044	16	36084023	PB.7145_size125	Liver	A	5	G	24	2.263034405833794	6.541903226560127e-05	AH1
334	1054	8	26932906 26933020 26933194 26933248	PB.21793_size255	Testis	AACA	2651	GGGG	12472	2.234084257830526	4.08868951660008e-05	AH3
335	1070	26	29090666	PB.14133_size26	Lamina	C	4	T	18	2.1699250014423126	9.34557603794304e-06	AH4
336	1074	X	40544867	PB.23411_size23	Heart	A	2	G	9	2.1699250014423126	5.140066820868672e-05	AH1
337	1075	X	127891288	PB.24190_size52	Heart	A	2	G	9	2.1699250014423126	5.607345622765824e-05	AH1	TMLHE	ENSECAG00000012334
338	1078	14	37535212	PB.6027_size125	Testis	A	2	T	9	2.1699250014423126	6.541903226560127e-05	AH4
339	1079	19	56930992 56931009	PB.9391_size22	ParietalCortex	CC	2	TT	9	2.1699250014423126	6.89236232798299e-05	AH2
340	1080	23	8437769	PB.12480_size62	Heart	A	18	T	4	2.169925001442312	8.17737903320016e-06	AH1
341	1087	7	21095724 21095821	PB.20606_size55	Testis	AA	36	GC	8	2.169925001442312	3.5045910142286394e-05	AH3
342	1088	8	44156990	PB.21381_size696	Testis	C	9	T	2	2.169925001442312	3.738230415177216e-05	AH4
343	1089	9	19109885	PB.22425_size340	Adipose	G	9	T	2	2.169925001442312	4.789607719445808e-05	AH3
344	1090	Un_NW_019645860v1	243	PB.23166_size27	Testis	C	18	T	4	2.169925001442312	5.023247120394384e-05	AH3
345	1105	Un_NW_019646314v1	194076	PB.23231_size68	Adipose	A	3	G	13	2.115477217419936	5.023247120394384e-05	AH1
346	1111	X	78453878 78454157 78454919 78459033	PB.24002_size94	Testis	CTCA	13	GATG	3	2.115477217419936	5.607345622765824e-05	AH4		ENSECAG00000030885
347	1116	16	32572532	PB.7575_size67	Ovary	C	7	T	30	2.0995356735509145	6.658722927034416e-05	AH1
348	1128	7	5433563 5433869	PB.20536_size36	Ovary	CT	15	GG	63	2.070389327891398	3.387771313754352e-05	AH1
349	1129	X	10296982	PB.23294_size38	Heart	G	21	T	5	2.070389327891398	5.023247120394384e-05	AH1	RAB9A	ENSECAG00000005451
350	1130	15	61556947	PB.6496_size63	Lamina	A	21	G	5	2.070389327891398	6.541903226560127e-05	AH4
351	1132	21	23721700 23722446	PB.11728_size2363	Heart	AC	161	GG	674	2.065687903067241	7.009182028457279e-06	AH4
352	1139	Un_NW_019642999v1	682 940	PB.22807_size83	Testis	AA	25	CT	6	2.0588936890535687	5.023247120394384e-05	AH3
353	1140	18	53858137	PB.8771_size181	Longissimus	C	104	G	25	2.056583528366368	6.658722927034416e-05	AH4
354	1142	16	83651107 83651375 83651628 83651853 83651875 83652164	PB.7831_size77	Ovary	ATTTTT	191	CAGCGC	46	2.053866871978736	6.658722927034416e-05	AH1
355	1145	8	26932906 26933020 26933194 26933248	PB.21793_size124	Longissimus	AACA	2703	GGGG	11106	2.038705884057036	3.855050115651504e-05	AH1
356	1148	8	79839445	PB.21986_size219	Lamina	C	11	T	45	2.032421477692377	4.67278801897152e-05	AH2
357	1149	X	61107587	PB.23515_size814	Heart	C	225	T	55	2.032421477692377	5.140066820868672e-05	AH1	PGK1	ENSECAG00000014984
358	1161	20	55284688	PB.10984_size24	ParietalCortex	A	1	G	4	2.0	3.50459101422864e-06	AH1
359	1169	24	47104364	PB.13125_size408	Lung	A	4	G	1	2.0	8.17737903320016e-06	AH1
360	1172	26	39670216	PB.14026_size54	Longissimus	A	12	G	3	2.0	9.34557603794304e-06	AH1
361	1173	28	22194122 22194188	PB.14545_size20	Liver	GG	12	TA	3	2.0	9.34557603794304e-06	AH4
362	1177	29	26853399	PB.15194_size31	Testis	A	2	G	8	2.0	1.051377304268592e-05	AH4
363	1180	3	25081676	PB.15387_size358	Lung	G	1	T	4	2.0	1.051377304268592e-05	AH1
364	1191	4	60713690	PB.17366_size32	Adipose	A	1	G	4	2.0	1.518656106165744e-05	AH3
365	1195	10	11969782	PB.1932_size76	Heart	G	4	T	1	2.0	2.686853110908624e-05	AH1
366	1196	6	29509823	PB.19452_size24	Testis	C	3	G	12	2.0	2.686853110908624e-05	AH3
367	1210	10	61520047	PB.2260_size146	Adipose	C	16	T	4	2.0	4.906427419920095e-05	AH3
368	1211	X	48151076 48151088 48151115	PB.23457_size181	Longissimus	CGT	1	GAG	4	2.0	5.140066820868672e-05	AH1
369	1212	X	56267276	PB.23485_size94	Adipose	A	16	G	4	2.0	5.140066820868672e-05	AH3		ENSECAG00000002323
370	1213	X	59744272 59744503	PB.23503_size29	Longissimus	AC	4	GT	1	2.0	5.140066820868672e-05	AH1	MAGEE2	ENSECAG00000002706
371	1215	11	1398639	PB.2942_size66	Heart	C	12	T	3	2.0	5.724165323240112e-05	AH4
372	1220	11	60714838	PB.4098_size37	Liver	A	1	G	4	2.0	6.074624424662976e-05	AH4
373	1224	13	13865980	PB.4792_size37	Testis	A	2	G	8	2.0	6.308263825611551e-05	AH4
374	1226	13	729062	PB.5040_size42	Heart	C	1	G	4	2.0	6.308263825611551e-05	AH1
375	1229	14	7531135	PB.5469_size36	Heart	C	1	T	4	2.0	6.308263825611551e-05	AH1
376	1264	Un_NW_019646161v1	2458	PB.23207_size60	Heart	C	225	T	58	1.9558001960894649	5.023247120394384e-05	AH4
377	1269	X	39743353	PB.23399_size292	Ovary	C	33	G	127	1.9442905674137123	5.140066820868672e-05	AH1	USP11	ENSECAG00000016603
378	1271	X	123761048	PB.24151_size92	Heart	A	13	G	50	1.9434164716336324	5.607345622765824e-05	AH1	CD99L2	ENSECAG00000018528
379	1272	24	20846214 20846215 20847990 20848035 20848039	PB.13245_size67	Adipose	CCCCC	6	TTTTT	23	1.9385994553358568	9.34557603794304e-06	AH3
380	1273	Un_NW_019643331v1	59812	PB.22876_size24	Lung	C	6	T	23	1.9385994553358568	5.023247120394384e-05	AH3
381	1282	10	81396279 81396342 81396341 81396331 81396345 81396319 81396327 81396296 81396284	PB.2891_size2736	Ovary	CCCCCCTCC	245	TTTTTTCTT	931	1.925999418556224	5.724165323240112e-05	AH1
382	1290	X	37566896	PB.23865_size75	Ovary	C	56	G	15	1.9004643264490857	5.607345622765824e-05	AH1		ENSECAG00000051402
383	1291	6	35417976	PB.19006_size45	Lamina	C	7	T	26	1.893084796083488	2.102754608537184e-05	AH2
384	1292	7	17751944 17752161	PB.19976_size155	Lung	CA	37	TG	10	1.8875252707415875	3.387771313754352e-05	AH3
385	1295	6	33789671	PB.18984_size52	Heart	A	6	G	22	1.8744691179161408	2.102754608537184e-05	AH1
386	1305	X	8061346	PB.23286_size77	Heart	A	22	G	6	1.874469117916141	5.023247120394384e-05	AH1	HCCS	ENSECAG00000009436
387	1306	11	40895543	PB.3338_size126	Testis	C	44	T	12	1.874469117916141	5.957804724188688e-05	AH3
388	1309	14	43544227	PB.5647_size541	Heart	A	22	G	6	1.874469117916141	6.541903226560127e-05	AH4
389	1310	15	20074072	PB.6721_size157	Testis	A	11	C	3	1.874469117916141	6.541903226560127e-05	AH4
390	1313	18	53858137	PB.8771_size107	Lung	C	11	G	3	1.874469117916141	6.658722927034416e-05	AH1
391	1314	21	23721700 23722446	PB.11728_size895	Longissimus	AC	198	GG	724	1.8704892670035955	7.009182028457279e-06	AH4
392	1317	X	60828964	PB.23975_size311	Ovary	C	28	T	102	1.865070419913892	5.607345622765824e-05	AH1	MAGT1	ENSECAG00000008074
393	1318	5	55035180 55035197 55035214 55035223	PB.18633_size419	Heart	CCCC	41	TTTT	149	1.8616165158440776	1.869115207588608e-05	AH1
394	1321	22	25648833	PB.11955_size254	Testis	C	18	T	5	1.84799690655495	7.009182028457279e-06	AH3
395	1324	4	41385444 41385445	PB.16864_size104	Testis	AT	5	CC	18	1.84799690655495	1.518656106165744e-05	AH4
396	1325	X	126861980 126862013	PB.24176_size337	Heart	AA	18	GG	5	1.84799690655495	5.607345622765824e-05	AH1	SLC10A3	ENSECAG00000013796
397	1334	Un_NW_019646161v1	2458	PB.23207_size44	Longissimus	C	25	T	7	1.8365012677171209	5.023247120394384e-05	AH1
398	1335	X	38052875	PB.23867_size25	Ovary	A	25	C	7	1.8365012677171209	5.607345622765824e-05	AH1	DIPK2B	ENSECAG00000016492
399	1356	28	22194188	PB.14545_size37	Heart	A	7	G	2	1.807354922057604	9.34557603794304e-06	AH1
400	1369	Un_NW_019642989v1	1677 3069	PB.22803_size45	Testis	CA	6	GG	21	1.807354922057604	5.023247120394384e-05	AH3
401	1370	Un_NW_019643739v1	9517	PB.22982_size43	Lamina	C	4	T	14	1.807354922057604	5.023247120394384e-05	AH2
402	1371	X	42873715	PB.23430_size46	Lamina	G	7	T	2	1.807354922057604	5.140066820868672e-05	AH2		ENSECAG00000034424
403	1372	10	80499580	PB.2343_size36	Longissimus	A	7	T	2	1.807354922057604	5.140066820868672e-05	AH1
404	1373	X	56082047	PB.23479_size26	Longissimus	A	7	G	2	1.807354922057604	5.140066820868672e-05	AH1	MED12	ENSECAG00000023931
405	1374	X	112138378	PB.24123_size112	Longissimus	A	14	G	4	1.807354922057604	5.607345622765824e-05	AH1		ENSECAG00000036257
406	1388	14	87460903	PB.6180_size63	Heart	A	2	C	7	1.807354922057604	6.541903226560127e-05	AH1
407	1389	15	32567894	PB.6764_size56	Lamina	C	2	G	7	1.807354922057604	6.541903226560127e-05	AH4
408	1390	16	81320278	PB.7827_size78	Heart	C	2	G	7	1.807354922057604	6.658722927034416e-05	AH4
409	1394	2	36762572 36764534 36764557	PB.9707_size1454	Heart	CGG	2	TAA	7	1.807354922057604	6.89236232798299e-05	AH1
410	1395	1	19338703	PB.978_size39	Lamina	C	2	T	7	1.807354922057604	6.89236232798299e-05	AH4
411	1403	Un_NW_019643404v1	137490 137605	PB.22890_size31	Lamina	CT	60	GC	207	1.7865963618908067	5.023247120394384e-05	AH4
412	1406	X	112605449	PB.23661_size151	Ovary	A	16	G	55	1.7813597135246595	5.140066820868672e-05	AH1		ENSECAG00000009156
413	1407	2	32713980	PB.10301_size222	Ovary	C	371	T	108	1.7803878744573347	2.33639400948576e-06	AH2
414	1411	8	25744995 25745011	PB.21783_size83	Adipose	GG	48	TA	14	1.777607578663552	3.855050115651504e-05	AH1
415	1412	X	19101997 19157214	PB.23809_size245	Heart	AA	243	GG	71	1.7750653841010988	5.607345622765824e-05	AH1	APOO	ENSECAG00000013441
416	1415	Un_NW_019643778v1	54257	PB.22986_size36	Testis	A	39	G	133	1.7698802166389414	5.023247120394384e-05	AH3
417	1421	28	37277124	PB.14882_size2974	Adipose	A	17	G	5	1.765534746362977	1.051377304268592e-05	AH3
418	1430	8	20828476 20830127 20831355	PB.21726_size92	Lamina	AAA	27	GGG	8	1.7548875021634684	3.738230415177216e-05	AH2
419	1431	Un_NW_019643404v1	137490 137605	PB.22890_size32	Heart	CT	19	GC	64	1.7520724865564146	5.023247120394384e-05	AH4
420	1433	24	20937387	PB.13247_size54	Testis	G	11	T	37	1.7500217469916524	9.34557603794304e-06	AH3
421	1445	5	8382378 8384794 8384827	PB.18247_size71	Longissimus	CCT	20	GAG	6	1.7369655941662063	1.869115207588608e-05	AH1
422	1449	8	5077093 5077527	PB.21601_size59	Heart	AA	10	CG	3	1.7369655941662063	3.738230415177216e-05	AH1
423	1450	X	40978824 40979961	PB.23892_size31	Heart	CA	6	TG	20	1.7369655941662063	5.607345622765824e-05	AH1	GPKOW	ENSECAG00000018251
424	1453	13	18496772 18496798	PB.5178_size26	Heart	CG	10	TA	3	1.7369655941662063	6.308263825611551e-05	AH4
425	1456	1	147860441	PB.709_size173	Ovary	C	20	G	6	1.7369655941662063	6.541903226560127e-05	AH1
426	1474	18	2999641	PB.8336_size29	Testis	C	75	T	23	1.7052567344388678	6.658722927034416e-05	AH4
427	1478	27	20398421	PB.14300_size129	Adipose	A	13	G	4	1.7004397181410922	9.34557603794304e-06	AH3
428	1489	20	32059089 32060218 32060693	PB.11157_size41	Lung	AGT	148	GCC	480	1.6974372299795686	3.50459101422864e-06	AH3
429	1501	X	40504062 40506397 40506693	PB.23409_size34	Adipose	AAA	119	GGG	37	1.6853643976789938	5.140066820868672e-05	AH1	FTSJ1	ENSECAG00000019260
430	1513	9	83916569	PB.22330_size20	Adipose	G	5	T	16	1.6780719051126376	4.789607719445808e-05	AH3
431	1517	1	105018348 105020236	PB.1360_size81	Adipose	GC	21	TT	67	1.673771767679012	9.34557603794304e-06	AH3
432	1524	Un_NW_019643269v1	8366	PB.22862_size90	Lung	G	71	T	225	1.6640340717123552	5.023247120394384e-05	AH1
433	1526	6	56952454	PB.19611_size62	Heart	A	6	G	19	1.6629650127224294	2.803672811382912e-05	AH4
434	1531	19	4946225 4946278	PB.9166_size24	Heart	AC	6	GT	19	1.6629650127224294	6.89236232798299e-05	AH4
435	1536	14	45835815	PB.6072_size28	Lung	C	19	T	6	1.6629650127224291	6.541903226560127e-05	AH1
436	1540	20	51361720	PB.11313_size298	Heart	C	13	T	41	1.6571122864769916	3.50459101422864e-06	AH4
437	1541	18	53857868 53858038 53858137 53858281	PB.8771_size425	Liver	ACGG	246	CTCA	78	1.6571122864769914	6.658722927034416e-05	AH1
438	1548	X	58353696 58354345	PB.23959_size81	Longissimus	CG	7	TT	22	1.6520766965796931	5.607345622765824e-05	AH1
439	1551	9	83806768 83806827 83806816 83806814 83806800 83806797 83806786 83806784 83806782 83806772 83806771 83806767 83806765 83806756 83806846 83806742 83806689 83806695 83806696 83806701 83806698 83806710	PB.22328_size88	Testis	AACCCCTAACAACCCCAGTTCA	583	GGAGGGCTGGGTGGAGGACGAG	1832	1.6518517148964476	4.789607719445808e-05	AH3
440	1561	2	32713980	PB.10301_size820	Lamina	C	324	T	104	1.6394102847435326	2.33639400948576e-06	AH2
441	1563	19	5417836 5417862	PB.8908_size30	Heart	AA	28	GC	9	1.6374299206152918	6.658722927034416e-05	AH1
442	1566	7	73064010	PB.20311_size22	Ovary	C	10	T	31	1.632268215499513	3.387771313754352e-05	AH2
443	1571	X	111490771 111489042 111490764 111489717 111489727 111490627 111489942 111489952 111490243 111490095 111490112 111490227 111490132	PB.24121_size162	Longissimus	CACCAGTCCACTC	12	TGGGGTCGTGTCT	37	1.6244908649077936	5.607345622765824e-05	AH1
444	1576	Un_NW_019643273v1	2058 2379	PB.22865_size215	Adipose	CC	43	GT	14	1.618909832644494	5.023247120394384e-05	AH3
445	1578	X	51294744	PB.23463_size168	Ovary	C	405	T	132	1.6173839784135338	5.140066820868672e-05	AH2	MSN	ENSECAG00000058640
446	1586	8	17040184	PB.21709_size564	Lung	C	153	T	465	1.603699063302742	3.738230415177216e-05	AH1
447	1608	24	19575070	PB.13230_size1988	Liver	A	7	T	21	1.5849625007211563	8.17737903320016e-06	AH1
448	1620	3	19940815	PB.15340_size168	Testis	A	1	C	3	1.5849625007211563	1.051377304268592e-05	AH4
449	1621	3	25081676	PB.15387_size704	Heart	G	1	T	3	1.5849625007211563	1.051377304268592e-05	AH1
450	1622	3	121006794	PB.15786_size26	Longissimus	C	1	T	3	1.5849625007211563	1.401836405691456e-05	AH1
451	1630	31	1075228	PB.16652_size67	Ovary	A	1	G	3	1.5849625007211563	1.518656106165744e-05	AH2
452	1634	4	92200068	PB.17491_size41	Lamina	A	4	G	12	1.5849625007211563	1.518656106165744e-05	AH2
453	1639	5	8382378 8384827	PB.18247_size40	Heart	CT	7	GG	21	1.5849625007211563	1.869115207588608e-05	AH4
454	1645	6	22454476	PB.19405_size33	Heart	A	3	T	9	1.5849625007211563	2.686853110908624e-05	AH1
455	1646	6	29757319 29757481	PB.19452_size69	Heart	AC	1	GT	3	1.5849625007211563	2.686853110908624e-05	AH4
456	1647	6	36385819	PB.19515_size39	Lamina	A	2	C	6	1.5849625007211563	2.686853110908624e-05	AH4
457	1648	6	39651463	PB.19538_size50	Adipose	C	1	G	3	1.5849625007211563	2.686853110908624e-05	AH3
458	1654	Un_NW_019643597v1	33440 34171 35199	PB.22957_size64	Liver	CGT	2	GAA	6	1.5849625007211563	5.023247120394384e-05	AH4
459	1655	X	39634613	PB.23395_size29	Adipose	C	1	G	3	1.5849625007211563	5.023247120394384e-05	AH1
460	1657	X	98826366	PB.24080_size26	Lamina	A	1	G	3	1.5849625007211563	5.607345622765824e-05	AH2	SEPTIN6	ENSECAG00000023315
461	1669	11	32456270 32456297	PB.3834_size37	Lamina	CC	2	TT	6	1.5849625007211563	5.957804724188688e-05	AH4
462	1683	15	12499631	PB.6291_size47	Liver	G	1	T	3	1.5849625007211563	6.541903226560127e-05	AH1
463	1686	15	37562046	PB.6403_size66	Adipose	C	1	T	3	1.5849625007211563	6.541903226560127e-05	AH3
464	1687	1	140590877	PB.667_size348	Ovary	C	5	G	15	1.5849625007211563	6.541903226560127e-05	AH1
465	1689	15	70032201	PB.6921_size112	Longissimus	A	13	C	39	1.5849625007211563	6.541903226560127e-05	AH1
466	1693	16	36951438	PB.7157_size351	Heart	C	1	T	3	1.5849625007211563	6.541903226560127e-05	AH4
467	1694	16	36951438	PB.7157_size85	Adipose	C	1	T	3	1.5849625007211563	6.541903226560127e-05	AH1
468	1699	17	28751007	PB.7988_size69	Longissimus	C	1	G	3	1.5849625007211563	6.658722927034416e-05	AH1
469	1706	19	25938929 25938930 25939205	PB.8984_size42	Adipose	ACT	7	GGG	21	1.5849625007211563	6.658722927034416e-05	AH3
470	1709	19	56930992 56931009	PB.9391_size586	Lamina	CC	2	TT	6	1.5849625007211563	6.89236232798299e-05	AH2
471	1715	20	42095357	PB.11259_size29	Liver	C	3	T	1	1.584962500721156	3.50459101422864e-06	AH4
472	1729	28	5552088	PB.14505_size35	Heart	A	3	T	1	1.584962500721156	9.34557603794304e-06	AH1
473	1730	28	39047170	PB.14896_size196	Lamina	A	3	C	1	1.584962500721156	1.051377304268592e-05	AH4
474	1732	3	25081676	PB.15387_size106	Lung	G	3	T	1	1.584962500721156	1.051377304268592e-05	AH3
475	1737	3	117034142	PB.16257_size282	Adipose	C	3	T	1	1.584962500721156	1.401836405691456e-05	AH1
476	1738	30	22567661	PB.16500_size203	Heart	C	9	T	3	1.584962500721156	1.518656106165744e-05	AH1
477	1743	5	43791154	PB.17926_size30	Adipose	A	6	T	2	1.584962500721156	1.7522955071143197e-05	AH3
478	1744	5	90128652	PB.18151_size102	Lung	A	15	G	5	1.584962500721156	1.869115207588608e-05	AH3
479	1746	6	65261930	PB.19638_size172	Testis	A	15	C	5	1.584962500721156	2.803672811382912e-05	AH3
480	1761	X	33622 34231	PB.23253_size34	Adipose	AT	3	GC	1	1.584962500721156	5.023247120394384e-05	AH1
481	1762	X	42869075 42869077	PB.23430_size56	Testis	GT	3	TA	1	1.584962500721156	5.140066820868672e-05	AH4		ENSECAG00000034424
482	1764	X	111490112 111490764 111490627 111490243 111490227 111490167 111490132 111490095 111489952 111490771 111489942 111489708 111489717 111489727	PB.24121_size312	Lung	CGGGGGTGGTGCCC	171	GACCATCCACATTT	57	1.584962500721156	5.607345622765824e-05	AH1
483	1771	11	33999054	PB.3291_size202	Adipose	A	9	G	3	1.584962500721156	5.957804724188688e-05	AH1
484	1774	12	30293896	PB.4306_size140	Lung	C	9	T	3	1.584962500721156	6.191444125137263e-05	AH3
485	1779	14	5262615 5262618 5262624	PB.5865_size1157	ParietalCortex	CTT	9	TGG	3	1.584962500721156	6.541903226560127e-05	AH1
486	1790	1	147860441	PB.709_size80	Lung	C	9	G	3	1.584962500721156	6.541903226560127e-05	AH1
487	1799	17	5155972 5156269	PB.8112_size38	Heart	CA	3	TG	1	1.584962500721156	6.658722927034416e-05	AH1
488	1804	19	56931009	PB.9391_size734	Adipose	C	3	T	1	1.584962500721156	6.89236232798299e-05	AH3
489	1811	X	95723805	PB.23606_size217	Ovary	C	107	T	319	1.5759456273637225	5.140066820868672e-05	AH2	PLS3	ENSECAG00000013135
490	1815	6	15406668 15406687 15408135	PB.18859_size222	Ovary	CAT	136	GGG	404	1.570748641501455	2.102754608537184e-05	AH2
491	1816	X	11697508	PB.23783_size190	Heart	A	92	G	31	1.5693656456701377	5.607345622765824e-05	AH1		ENSECAG00000049558
492	1821	22	49693054 49693207 49693673	PB.12420_size122	Adipose	ATT	18	CCC	53	1.5579954531208868	7.009182028457279e-06	AH3
493	1825	16	35532750	PB.7141_size433	Testis	A	13	C	38	1.5474877953024933	6.541903226560127e-05	AH3
494	1830	Un_NW_019642972v1	7597 7604 7840 8812 8869 9743 9964	PB.22796_size77	Adipose	CAAAATC	11	TGGGTAG	32	1.540568381362703	5.023247120394384e-05	AH3
495	1831	X	56434127	PB.23487_size94	Adipose	A	11	G	32	1.540568381362703	5.140066820868672e-05	AH1	OGT	ENSECAG00000023721
496	1833	8	26932669 26932906 26933194	PB.21793_size130	Lung	AAC	1528	GGG	4440	1.5389151332017197	3.971869816125792e-05	AH3
497	1834	21	25693013 25693080	PB.11493_size57	Heart	AT	61	GC	21	1.538419914784126	7.009182028457279e-06	AH4
498	1836	X	112365380	PB.24124_size128	Longissimus	C	10	T	29	1.5360529002402097	5.607345622765824e-05	AH1	MAP7D3	ENSECAG00000000644
499	1840	21	23721700 23722446	PB.11728_size4811	Longissimus	AC	103	GG	298	1.532667993278943	7.009182028457279e-06	AH1
500	1849	18	80968125 80968216 80988731	PB.8876_size40	Testis	ACG	27	TTT	78	1.5305147166987798	6.658722927034416e-05	AH3
501	1853	1	36697211 36697563	PB.1079_size40	Testis	CC	49	TG	17	1.5272470028648688	3.50459101422864e-06	AH3
502	1854	20	42893089 42893153	PB.10923_size48	Liver	AA	95	TG	33	1.5254614889724945	3.50459101422864e-06	AH4
503	1855	22	33005000 33005207	PB.12318_size37	Testis	CC	138	TG	48	1.5235619560570128	7.009182028457279e-06	AH4
504	1867	7	5433563 5433869	PB.20536_size36	Adipose	CT	21	GG	60	1.5145731728297582	3.387771313754352e-05	AH1
505	1869	14	5262615 5262618 5262624	PB.5865_size870	ParietalCortex	CTT	20	TGG	7	1.5145731728297582	6.541903226560127e-05	AH3
506	1878	9	44286632	PB.22506_size434	Heart	A	13	G	37	1.5090136474878575	4.906427419920095e-05	AH1
507	1898	9	81788745	PB.22629_size29	Adipose	A	11	G	31	1.4947646917495778	4.906427419920095e-05	AH3
508	1899	19	25938929 25938930 25939205	PB.8984_size35	Testis	ACT	11	GGG	31	1.4947646917495778	6.658722927034416e-05	AH3
509	1900	26	32148364	PB.13983_size75	Liver	G	76	T	27	1.493040011280117	9.34557603794304e-06	AH4
510	1901	18	53858137	PB.8771_size103	Liver	C	45	G	16	1.4918530963296748	6.658722927034416e-05	AH4
511	1924	X	56267276	PB.23485_size23	Lung	A	14	G	5	1.4854268271702418	5.140066820868672e-05	AH3		ENSECAG00000002323
512	1928	14	19484536	PB.5506_size84	Testis	A	5	G	14	1.4854268271702418	6.308263825611551e-05	AH3
513	1934	3	29563077 29563226 29563340	PB.15940_size120	Liver	AGG	413	CAA	148	1.4805446057904954	1.401836405691456e-05	AH4
514	1936	13	41809227 41809494 41809667	PB.4993_size1008	Longissimus	ATA	308	GGG	859	1.4797277804435622	6.308263825611551e-05	AH1
515	1938	X	126713476	PB.24172_size22	ParietalCortex	C	64	T	23	1.4764380439429872	5.607345622765824e-05	AH2	FLNA	ENSECAG00000013908
516	1940	19	2271212 2313198	PB.8896_size2522	Testis	CC	339	GT	122	1.4744041255734577	6.658722927034416e-05	AH3
517	1942	21	1930877	PB.11602_size37	Testis	C	25	T	9	1.4739311883324122	7.009182028457279e-06	AH3
518	1945	14	19484536	PB.5506_size41	Lamina	A	25	G	9	1.4739311883324122	6.308263825611551e-05	AH2
519	1955	17	67060130 67060477	PB.8270_size167	Ovary	GC	46	TT	127	1.4651227307151529	6.658722927034416e-05	AH1
520	1959	20	41357004	PB.10910_size191	Heart	A	8	G	22	1.459431618637297	3.50459101422864e-06	AH4
521	1963	3	25081676	PB.15387_size865	Ovary	G	11	T	4	1.459431618637297	1.051377304268592e-05	AH1
522	1968	7	2100728	PB.20484_size21	Liver	C	4	G	11	1.459431618637297	3.387771313754352e-05	AH4
523	1969	7	5433563 5433869	PB.20536_size55	Lung	CT	36	GG	99	1.459431618637297	3.387771313754352e-05	AH1
524	1973	X	111317578	PB.24118_size50	Adipose	C	11	T	4	1.459431618637297	5.607345622765824e-05	AH1	MOSPD1	ENSECAG00000022243
525	1976	14	42086520	PB.6053_size23	ParietalCortex	C	22	T	8	1.459431618637297	6.541903226560127e-05	AH3
526	1977	15	33559479	PB.6770_size50	Lamina	C	4	T	11	1.459431618637297	6.541903226560127e-05	AH2
527	1980	2	31133413	PB.9656_size247	Longissimus	C	4	T	11	1.459431618637297	6.89236232798299e-05	AH1
528	1981	X	127870596	PB.24189_size92	Testis	C	129	T	47	1.4566384037456168	5.607345622765824e-05	AH4
529	1985	2	51160065 51160247	PB.9810_size105	Testis	CC	93	GT	34	1.451695969857692	6.89236232798299e-05	AH3
530	1990	19	25938929 25938930 25939205	PB.8984_size48	Lamina	ACT	30	GGG	82	1.4506614090095653	6.658722927034416e-05	AH2
531	1992	3	29563077 29563226 29563340	PB.15940_size303	Liver	AGG	311	CAA	114	1.4478807559658609	1.401836405691456e-05	AH1
532	1994	10	12593372 12594130	PB.2487_size54	Ovary	AC	11	CG	30	1.4474589769712214	5.607345622765824e-05	AH2
533	2000	2	51160065 51160247	PB.9810_size22	Lung	CC	49	GT	18	1.444784842672896	6.89236232798299e-05	AH3
534	2009	X	126814619	PB.23728_size28	Heart	C	7	T	19	1.4405725913859817	5.140066820868672e-05	AH1	FAM50A	ENSECAG00000023594
535	2010	11	58581227	PB.3510_size24	Ovary	C	19	G	7	1.4405725913859817	5.957804724188688e-05	AH1
536	2019	X	83393324 83393472	PB.24014_size139	Ovary	AC	73	GT	27	1.4349370567165487	5.607345622765824e-05	AH1	TSPAN6	ENSECAG00000008628
537	2045	25	1186890	PB.13390_size30	Lung	C	3	T	8	1.415037499278844	9.34557603794304e-06	AH3
538	2055	Un_NW_019646314v1	194076	PB.23231_size107	Lamina	A	3	G	8	1.415037499278844	5.023247120394384e-05	AH2
539	2056	X	60827024 60827344 60828923 60828964	PB.23975_size483	Liver	AAAC	240	GGGT	640	1.415037499278844	5.607345622765824e-05	AH1	MAGT1	ENSECAG00000008074
540	2058	11	41842570	PB.3344_size30	Adipose	A	3	G	8	1.415037499278844	5.957804724188688e-05	AH3
541	2069	2	48888494	PB.9803_size1564	Longissimus	C	3	T	8	1.415037499278844	6.89236232798299e-05	AH1
542	2077	3	25081676	PB.15387_size267	Adipose	G	8	T	3	1.4150374992788437	1.051377304268592e-05	AH3
543	2081	7	78242924	PB.20946_size31	Lung	A	8	G	3	1.4150374992788437	3.738230415177216e-05	AH3
544	2086	Un_NW_019643002v1	2083 2090 2932	PB.22810_size31	Heart	ACA	8	GTG	3	1.4150374992788437	5.023247120394384e-05	AH4
545	2087	X	11356124	PB.23297_size59	Adipose	G	16	T	6	1.4150374992788437	5.023247120394384e-05	AH1	MOSPD2	ENSECAG00000018824
546	2088	X	56267276	PB.23485_size37	Liver	A	16	G	6	1.4150374992788437	5.140066820868672e-05	AH4		ENSECAG00000002323
547	2089	X	58353696	PB.23959_size67	Heart	C	16	T	6	1.4150374992788437	5.607345622765824e-05	AH1
548	2090	11	1398639	PB.2942_size27	Longissimus	C	8	T	3	1.4150374992788437	5.724165323240112e-05	AH1
549	2091	11	5456239	PB.2985_size104	Heart	C	8	T	3	1.4150374992788437	5.724165323240112e-05	AH1
550	2099	1	3451066	PB.915_size54	Ovary	G	8	T	3	1.4150374992788437	6.89236232798299e-05	AH2
551	2101	1	120641068 120642091 120642715	PB.1438_size56	Ovary	ATA	41	GCG	109	1.4106323201588429	9.34557603794304e-06	AH2
552	2109	X	110955062 110955078 110988107	PB.23649_size74	Ovary	AAT	36	TTC	95	1.3999306068886357	5.140066820868672e-05	AH2	HPRT1	ENSECAG00000017534
553	2120	27	7549915	PB.14396_size57	Adipose	C	8	T	21	1.3923174227787605	9.34557603794304e-06	AH3
554	2121	6	76261827	PB.19257_size57	Lamina	C	8	T	21	1.3923174227787605	2.453213709960048e-05	AH2
555	2127	19	2271212 2313198	PB.8896_size67	Lung	CC	21	GT	8	1.3923174227787602	6.658722927034416e-05	AH3
556	2130	X	39635687 39634613 39635678 39634789 39634836 39635676 39634903 39634914 39635600 39634963 39634965 39635599 39635529	PB.23395_size3844	Liver	CGGAGGGGGGGGG	3547	GAAGAAATAAAAA	9292	1.3893898238736189	5.023247120394384e-05	AH1
557	2134	1	414662 414709	PB.5_size37	Lung	CT	13	GG	34	1.3870231231092474	6.541903226560127e-05	AH3
558	2148	24	1190802 1221385	PB.12865_size100	Heart	AG	10	GC	26	1.3785116232537298	8.17737903320016e-06	AH4
559	2159	6	76261827	PB.19257_size31	Liver	C	5	T	13	1.3785116232537298	2.453213709960048e-05	AH4
560	2164	Un_NW_019642972v1	8812	PB.22796_size66	Lamina	A	13	G	5	1.3785116232537298	5.023247120394384e-05	AH4
561	2165	X	109259704	PB.24110_size246	Lamina	C	13	T	5	1.3785116232537298	5.607345622765824e-05	AH2	MBNL3	ENSECAG00000021076
562	2180	6	85797680 85803833	PB.19299_size68	Heart	AT	22	GG	57	1.3734583955274444	2.570033410434336e-05	AH4
563	2183	11	58214656	PB.4069_size298	Ovary	C	370	G	143	1.3715101237379228	6.074624424662976e-05	AH2
564	2199	27	2500186	PB.14364_size325	Lung	C	18	T	7	1.3625700793847084	9.34557603794304e-06	AH1
565	2201	14	42086920	PB.6053_size31	ParietalCortex	C	18	T	7	1.3625700793847084	6.541903226560127e-05	AH1
566	2204	29	18990560	PB.15018_size100	Longissimus	A	7	G	18	1.3625700793847082	1.051377304268592e-05	AH1
567	2217	Un_NW_019646273v1	5554 7982 6517 6456 6363 8120 6219 6334 6206 6166 6069	PB.23227_size64	Testis	CCCGTCCAGGC	38	TGGAATTGTTA	97	1.3519853287435422	5.023247120394384e-05	AH4
568	2222	22	35699590 35699665 35702219	PB.12339_size8436	Longissimus	CGA	444	TCT	1131	1.3489673476397146	7.009182028457279e-06	AH1
569	2226	25	39683141	PB.13652_size57	Ovary	C	28	G	11	1.3479233034203069	9.34557603794304e-06	AH1
570	2236	6	34952563 34952812 34954020	PB.19490_size179	Liver	AAC	67	GGG	170	1.3433017456799294	2.686853110908624e-05	AH4
571	2245	X	126712897	PB.24172_size111	Adipose	C	2125	T	839	1.340720125472603	5.607345622765824e-05	AH1	FLNA	ENSECAG00000013908
572	2246	X	39703029 39703030 39714640 39716444	PB.23397_size145	Longissimus	CCAG	157	TTGA	62	1.3404244385047517	5.140066820868672e-05	AH1	UBA1	ENSECAG00000014002
573	2250	8	32737120	PB.21831_size58	Testis	C	86	T	34	1.3388019134517584	4.67278801897152e-05	AH4
574	2251	2	51160065 51160247	PB.9810_size114	Adipose	CC	86	GT	34	1.3388019134517584	6.89236232798299e-05	AH3
575	2265	21	23722446	PB.11728_size352	ParietalCortex	C	47	G	118	1.328054197684204	7.009182028457279e-06	AH1
576	2275	23	4340309	PB.12461_size165	Adipose	A	5	G	2	1.3219280948873624	8.17737903320016e-06	AH3
577	2277	23	5500950 5502575	PB.12678_size68	Lamina	CC	5	TG	2	1.3219280948873624	8.17737903320016e-06	AH2
578	2278	24	6593410	PB.12893_size56	Heart	A	10	G	4	1.3219280948873624	8.17737903320016e-06	AH4
579	2289	29	29773389	PB.15062_size602	Lamina	C	190	T	76	1.3219280948873624	1.051377304268592e-05	AH4
580	2293	3	60369022	PB.15553_size21	Lung	C	5	G	2	1.3219280948873624	1.051377304268592e-05	AH1
581	2295	4	85796352	PB.17037_size103	Longissimus	C	5	T	2	1.3219280948873624	1.518656106165744e-05	AH1
582	2299	5	95801287	PB.18177_size28	Testis	A	5	G	2	1.3219280948873624	1.869115207588608e-05	AH3
583	2309	8	36992788	PB.21335_size537	Heart	C	5	G	2	1.3219280948873624	3.738230415177216e-05	AH1
584	2310	9	30131979 30134194 30133747 30132756 30134570 30132400 30132426 30132349 30132285	PB.22150_size407	Adipose	ACAAACTCA	5	CACGGTCTG	2	1.3219280948873624	4.789607719445808e-05	AH3
585	2312	Un_NW_019645458v1	2464 2783 2845 2938 2967 3082 3095 3747	PB.23124_size62	Testis	CACAATTA	35	GCTGGACG	14	1.3219280948873624	5.023247120394384e-05	AH4
586	2313	X	111219838	PB.24117_size29	Lung	C	20	T	8	1.3219280948873624	5.607345622765824e-05	AH1	PABIR2	ENSECAG00000018643
587	2314	X	111490771 111490132 111490243 111490112 111490095 111490627 111490167 111489952 111490759 111489727 111489717 111490764 111489708 111489942 111490227	PB.24121_size333	Heart	CGGGGGTGGCACGCC	90	GACCATCCATGTTTT	36	1.3219280948873624	5.607345622765824e-05	AH1
588	2315	X	111490227 111490243 111490764 111490771	PB.24121_size60	Liver	CATC	5	TGCT	2	1.3219280948873624	5.607345622765824e-05	AH4
589	2316	X	126884960	PB.24178_size29	Longissimus	A	10	G	4	1.3219280948873624	5.607345622765824e-05	AH1	G6PD	ENSECAG00000014994
590	2319	11	20873011 20875140	PB.3135_size56	Lung	GT	5	TC	2	1.3219280948873624	5.957804724188688e-05	AH3
591	2332	18	55905327	PB.8778_size30	Liver	G	15	T	6	1.3219280948873624	6.658722927034416e-05	AH4
592	2333	2	31133413	PB.9656_size88	Heart	C	5	T	2	1.3219280948873624	6.89236232798299e-05	AH1
593	2335	2	51160065 51160247	PB.9810_size53	ParietalCortex	CC	105	GT	42	1.3219280948873624	6.89236232798299e-05	AH3
594	2362	4	47981453	PB.17313_size72	Liver	A	24	G	60	1.3219280948873622	1.518656106165744e-05	AH4
595	2363	4	60795754	PB.17367_size33	Longissimus	A	4	T	10	1.3219280948873622	1.518656106165744e-05	AH1
596	2377	9	39569187 39570118	PB.22176_size30	Heart	CG	2	GA	5	1.3219280948873622	4.789607719445808e-05	AH1
597	2379	9	30126913 30127885 30131638 30131639 30131666	PB.22463_size41	Lung	CGCGG	4	TAACA	10	1.3219280948873622	4.789607719445808e-05	AH3
598	2380	Un_NW_019646190v1	7683	PB.23215_size55	Testis	C	2	T	5	1.3219280948873622	5.023247120394384e-05	AH3
599	2381	X	39430727	PB.23393_size28	Ovary	A	10	G	25	1.3219280948873622	5.023247120394384e-05	AH2	RP2	ENSECAG00000010351
600	2382	10	16111739	PB.2530_size28	Adipose	A	6	G	15	1.3219280948873622	5.607345622765824e-05	AH1
601	2393	14	3905318 3905392 3907105	PB.5448_size158	Ovary	AAC	18	GGG	45	1.3219280948873622	6.308263825611551e-05	AH1
602	2397	15	12499631	PB.6291_size73	Lung	G	2	T	5	1.3219280948873622	6.541903226560127e-05	AH1
603	2398	15	12499631	PB.6291_size79	ParietalCortex	G	2	T	5	1.3219280948873622	6.541903226560127e-05	AH1
604	2400	1	140590877	PB.667_size654	Longissimus	C	2	G	5	1.3219280948873622	6.541903226560127e-05	AH1
605	2405	18	55894290	PB.8476_size79	Testis	C	2	G	5	1.3219280948873622	6.658722927034416e-05	AH4
606	2408	2	42367439 42367737	PB.9747_size1667	Adipose	CA	2	GG	5	1.3219280948873622	6.89236232798299e-05	AH3
607	2414	10	22436339 22436792	PB.2086_size114	ParietalCortex	CA	43	TT	107	1.315202231699049	3.738230415177216e-05	AH2
608	2415	X	111489708 111489717 111490764 111489727 111489942 111490759 111489952 111490095 111490771 111490112 111490243 111490227	PB.24121_size401	Ovary	CGGGGGTTGGCC	256	GACCATCCATTT	103	1.3134994728167817	5.607345622765824e-05	AH2
609	2422	14	43544227	PB.5647_size86	ParietalCortex	A	46	G	114	1.309328058107729	6.541903226560127e-05	AH4
610	2439	23	38109180 38116723	PB.12773_size273	Adipose	CC	101	GT	41	1.300659478133711	8.17737903320016e-06	AH3
611	2466	10	12593372 12594130	PB.2487_size261	Lung	AC	31	CG	76	1.2937312030567103	5.607345622765824e-05	AH1
612	2470	15	32565096 32567894	PB.6764_size242	Testis	AC	40	GG	98	1.292781749227846	6.541903226560127e-05	AH4
613	2472	X	10301776 10302023	PB.23775_size49	Heart	CC	29	TT	71	1.29176612437711	5.140066820868672e-05	AH1	GPM6B	ENSECAG00000005451
614	2481	12	8844690 8844962	PB.4131_size31	Lamina	CC	22	GT	9	1.289506617194985	6.191444125137263e-05	AH2
615	2487	X	99508434	PB.24089_size43	Adipose	C	9	T	22	1.2895066171949847	5.607345622765824e-05	AH1	C1GALT1C1	ENSECAG00000004034
616	2497	26	26917690 26920149	PB.14113_size32	ParietalCortex	CC	662	GT	272	1.283224565556878	9.34557603794304e-06	AH1
617	2501	26	39672024	PB.14026_size362	Testis	A	7	C	17	1.2801079191927354	9.34557603794304e-06	AH3
618	2512	15	69069848	PB.6907_size86	Testis	G	7	T	17	1.2801079191927354	6.541903226560127e-05	AH3
619	2526	1	146989145	PB.699_size39	Longissimus	C	17	T	7	1.2801079191927351	6.541903226560127e-05	AH1
620	2531	14	92736459 92736473 92741102 92741353 92741594 92741793	PB.5805_size67	Liver	CAACAC	148	GTGTCT	61	1.2787160280660634	6.541903226560127e-05	AH1
621	2535	1	159504094 159505908 159508346	PB.1662_size3077	Liver	AAG	477	GTC	197	1.2757936365491351	1.518656106165744e-05	AH4
622	2547	28	35960720	PB.14614_size255	Lung	A	29	G	12	1.2730184944064158	9.34557603794304e-06	AH1
623	2552	X	58353696 58354345 58357838	PB.23959_size75	ParietalCortex	CGC	266	TTT	642	1.2711470516211136	5.607345622765824e-05	AH1
624	2555	7	90244857	PB.20409_size38	Liver	A	17	G	41	1.2700891633677442	3.387771313754352e-05	AH4
625	2565	24	13816757 13819174 13819035 13818982 13818942 13819823 13817922 13818923 13816889 13816870 13816855	PB.13192_size196	Longissimus	CCCCCCCCTGC	86	TTTTATTTCAT	207	1.2672222027972273	8.17737903320016e-06	AH1
626	2568	X	31903623	PB.23371_size55	Testis	C	214	T	89	1.2657335554347493	5.023247120394384e-05	AH4
627	2571	20	42893089 42893153	PB.10923_size48	Lung	AA	60	TG	25	1.2630344058337937	3.50459101422864e-06	AH3
628	2572	20	4924989	PB.11023_size92	Testis	C	108	T	45	1.2630344058337937	3.50459101422864e-06	AH4
629	2573	20	42095357	PB.11259_size22	ParietalCortex	C	12	T	5	1.2630344058337937	3.50459101422864e-06	AH4
630	2576	25	21511159 21511842	PB.13499_size59	Adipose	CA	12	TG	5	1.2630344058337937	9.34557603794304e-06	AH3
631	2581	4	54962785 54962923 54963537	PB.17344_size34	Lamina	CGC	24	TAT	10	1.2630344058337937	1.518656106165744e-05	AH4
632	2589	X	98702576	PB.23616_size26	Heart	C	5	T	12	1.2630344058337937	5.140066820868672e-05	AH1	SLC25A5	ENSECAG00000028359
633	2590	X	99183540 99184330 99185040	PB.23621_size51	Longissimus	ACC	5	TTT	12	1.2630344058337937	5.140066820868672e-05	AH1	ZBTB33	ENSECAG00000007205
634	2591	X	126294300 126295874	PB.23719_size88	Heart	AG	24	GT	10	1.2630344058337937	5.140066820868672e-05	AH1		ENSECAG00000058187
635	2592	X	40866261	PB.23888_size61	Ovary	A	15	G	36	1.2630344058337937	5.607345622765824e-05	AH2	GRIPAP1	ENSECAG00000019987
636	2596	12	8801840	PB.4130_size55	ParietalCortex	C	12	T	5	1.2630344058337937	6.191444125137263e-05	AH2
637	2613	28	36192606	PB.14616_size142	Lung	C	43	T	18	1.2563397532597855	9.34557603794304e-06	AH3
638	2624	8	14373184	PB.21164_size24	Testis	A	31	G	13	1.253756592245783	3.738230415177216e-05	AH3
639	2628	2	41628108 41628636	PB.9741_size102	Adipose	AC	21	GG	50	1.2515387669959646	6.89236232798299e-05	AH1
640	2635	6	82821497 82821498 82821503 82821617	PB.19800_size123	Longissimus	CCCC	72	TTTT	171	1.2479275134435857	3.037312212331488e-05	AH1
641	2652	21	6213063 6214359	PB.11660_size117	Lamina	AT	19	GG	45	1.2439255828860891	7.009182028457279e-06	AH4
642	2664	X	39682531	PB.23396_size34	Adipose	C	52	T	22	1.2410080995037949	5.140066820868672e-05	AH1	RBM10	ENSECAG00000000287
643	2667	26	39686843	PB.14192_size208	Liver	C	25	T	59	1.2387868595871163	9.34557603794304e-06	AH1
644	2671	X	40949926 40953476	PB.23891_size111	Heart	AC	59	GT	25	1.2387868595871163	5.607345622765824e-05	AH1	WDR45	ENSECAG00000006800
645	2678	22	49165318 49165757 49165758	PB.12110_size139	Heart	GGA	14	TTT	33	1.2370391973008492	7.009182028457279e-06	AH1
646	2682	20	42893089 42893153	PB.10923_size181	Adipose	AA	120	TG	51	1.234465253637023	3.50459101422864e-06	AH3
647	2687	X	39743353	PB.23399_size219	Heart	C	17	G	40	1.234465253637023	5.140066820868672e-05	AH1	USP11	ENSECAG00000016603
648	2700	2	101250456 101250851	PB.10611_size217	Testis	CG	101	TT	237	1.2305317661464643	3.50459101422864e-06	AH3
649	2702	11	20868008 20868027	PB.3134_size67	ParietalCortex	AA	26	GG	61	1.2302976194217945	5.957804724188688e-05	AH3
650	2706	5	43785696	PB.17925_size64	Ovary	A	75	G	32	1.2288186904958809	1.7522955071143197e-05	AH1
651	2725	21	25174883 25177513	PB.11739_size64	Longissimus	AC	3	GA	7	1.222392421336448	7.009182028457279e-06	AH1
652	2730	23	7200664 7200720	PB.12687_size27	Longissimus	AC	14	GT	6	1.222392421336448	8.17737903320016e-06	AH1
653	2733	1	100407611	PB.1351_size66	Testis	C	3	T	7	1.222392421336448	9.34557603794304e-06	AH3
654	2742	28	39047170	PB.14896_size141	Liver	A	7	C	3	1.222392421336448	1.051377304268592e-05	AH4
655	2745	3	108722854	PB.15716_size43	Ovary	C	21	T	9	1.222392421336448	1.401836405691456e-05	AH2
656	2747	3	18748199	PB.15874_size27	Heart	C	7	T	3	1.222392421336448	1.401836405691456e-05	AH4
657	2749	4	32085787 32141540	PB.16825_size31	Adipose	AT	3	GG	7	1.222392421336448	1.518656106165744e-05	AH3
658	2759	6	35257702	PB.19502_size396	Adipose	C	3	T	7	1.222392421336448	2.686853110908624e-05	AH3
659	2775	Un_NW_019646314v1	194076	PB.23231_size118	Lung	A	3	G	7	1.222392421336448	5.023247120394384e-05	AH1
660	2776	X	32231362 32256833	PB.23850_size39	Longissimus	CA	3	TG	7	1.222392421336448	5.607345622765824e-05	AH1		ENSECAG00000017318
661	2778	10	16111739	PB.2530_size47	Heart	A	3	G	7	1.222392421336448	5.607345622765824e-05	AH1
662	2786	11	58287623 58287871	PB.4070_size44	Lamina	GG	42	TA	18	1.222392421336448	6.074624424662976e-05	AH2
663	2794	14	77360525	PB.5749_size26	Liver	C	14	T	6	1.222392421336448	6.541903226560127e-05	AH4
664	2796	1	14401920 14402096	PB.59_size35	Heart	AA	21	CG	9	1.222392421336448	6.541903226560127e-05	AH1
665	2805	16	73045395	PB.7795_size144	Lamina	C	12	T	28	1.222392421336448	6.658722927034416e-05	AH2
666	2808	19	56931009	PB.9391_size1227	Testis	C	14	T	6	1.222392421336448	6.89236232798299e-05	AH3
667	2813	X	99183540 99184330 99185040	PB.23621_size104	ParietalCortex	ACC	43	TTT	100	1.217591435072627	5.140066820868672e-05	AH1	ZBTB33	ENSECAG00000007205
668	2819	26	26917690 26922539	PB.14113_size360	Adipose	CC	188	GT	81	1.2147388487930126	9.34557603794304e-06	AH3
669	2826	14	2005220 2006150 2007192	PB.5830_size1834	Liver	CCG	503	TTA	217	1.2128633573610477	6.541903226560127e-05	AH4
670	2843	27	7011403	PB.14392_size30	Longissimus	A	13	G	30	1.2064508774674263	9.34557603794304e-06	AH1
671	2845	29	23519375	PB.15038_size88	Adipose	C	30	T	13	1.2064508774674263	1.051377304268592e-05	AH3
672	2861	16	32554531 32572532	PB.7575_size124	Heart	CC	10	TT	23	1.2016338611696509	6.658722927034416e-05	AH1
673	2869	5	15237978 15238355	PB.17674_size66	Testis	CC	85	GA	37	1.199937570508752	1.518656106165744e-05	AH4
674	2876	14	41890407	PB.6050_size400	Testis	A	17	G	39	1.197939377611909	6.541903226560127e-05	AH3
675	2886	19	59011714 59012129	PB.9129_size35	Lung	AT	62	GG	142	1.1955508091178069	6.89236232798299e-05	AH1
676	2888	7	91069692 91070003	PB.20411_size307	Testis	GG	375	TA	164	1.1931947807651595	3.387771313754352e-05	AH4
677	2898	7	77643456 77643692	PB.20346_size20	Lamina	CG	14	TT	32	1.1926450779423958	3.387771313754352e-05	AH2
678	2903	Un_NW_019646314v1	194076	PB.23231_size246	Liver	A	7	G	16	1.1926450779423958	5.023247120394384e-05	AH1
679	2910	26	26917690 26920149	PB.14113_size160	Lung	CC	329	GT	144	1.1920187722929292	9.34557603794304e-06	AH1
680	2917	16	6200718 6200782 6200790	PB.7465_size248	Testis	CGC	89	GAT	39	1.1903312121041494	6.658722927034416e-05	AH4
681	2920	X	99356872	PB.24087_size141	Heart	A	25	G	57	1.1890338243900171	5.607345622765824e-05	AH1
682	2921	15	34036204 34036587	PB.6392_size30	Lamina	AC	25	GG	57	1.1890338243900171	6.541903226560127e-05	AH2
683	2925	X	39743353	PB.23399_size114	Adipose	C	43	G	98	1.1884450894131102	5.140066820868672e-05	AH1	USP11	ENSECAG00000016603
684	2936	Un_NW_019646314v1	194076	PB.23231_size25	ParietalCortex	A	11	G	25	1.1844245711374275	5.023247120394384e-05	AH1
685	2939	19	21172878 21173481	PB.8956_size458	Longissimus	AT	77	CC	175	1.1844245711374275	6.658722927034416e-05	AH1
686	2943	21	6213063 6214359	PB.11660_size200	ParietalCortex	AT	85	GG	193	1.183066101130379	7.009182028457279e-06	AH4
687	2945	14	40452997 40454660	PB.6042_size268	Liver	AC	108	TT	245	1.181750436839102	6.541903226560127e-05	AH4
688	2958	9	50420580	PB.22228_size118	Liver	C	120	T	53	1.1789701410453193	4.789607719445808e-05	AH1
689	2959	25	11565105 11565700	PB.13447_size132	Lamina	AT	91	GG	206	1.178705886984522	9.34557603794304e-06	AH2
690	2985	1	125327090 125327146	PB.1467_size20	Lung	AC	75	GG	169	1.1720607457863037	9.34557603794304e-06	AH1
691	2991	23	38116723	PB.12773_size54	Liver	C	9	T	4	1.1699250014423124	8.17737903320016e-06	AH1
692	2992	24	13789939	PB.12934_size37	Ovary	C	9	T	4	1.1699250014423124	8.17737903320016e-06	AH1
693	2995	25	33494852	PB.13848_size115	Longissimus	C	4	T	9	1.1699250014423124	9.34557603794304e-06	AH1
694	2996	28	39047170	PB.14896_size92	Testis	A	9	C	4	1.1699250014423124	1.051377304268592e-05	AH4
695	3003	31	1075228	PB.16652_size88	Lamina	A	4	G	9	1.1699250014423124	1.518656106165744e-05	AH2
696	3017	X	97712994	PB.23609_size86	ParietalCortex	C	4	G	9	1.1699250014423124	5.140066820868672e-05	AH1	WDR44	ENSECAG00000012077
697	3018	X	19032560	PB.23808_size129	Ovary	A	36	G	16	1.1699250014423124	5.607345622765824e-05	AH1	ACOT9	ENSECAG00000019023
698	3019	X	45257038	PB.23913_size68	Ovary	C	36	T	16	1.1699250014423124	5.607345622765824e-05	AH2	TSPYL2	ENSECAG00000005556
699	3021	11	1398639	PB.2942_size39	Liver	C	18	T	8	1.1699250014423124	5.724165323240112e-05	AH1
700	3034	16	60544976	PB.7753_size83	Testis	C	9	G	4	1.1699250014423124	6.658722927034416e-05	AH3
701	3041	19	56621707 56622071	PB.9386_size26	Longissimus	AA	9	GG	4	1.1699250014423124	6.89236232798299e-05	AH1
702	3043	20	4924989 4931978	PB.11023_size199	Ovary	CG	97	TT	218	1.1682714825897986	3.50459101422864e-06	AH1
703	3045	1	147860441 147883316 147885141	PB.709_size2766	Heart	CCC	265	GGT	118	1.16720550008872	6.541903226560127e-05	AH1
704	3046	26	26917690 26920149	PB.14113_size125	Adipose	CC	247	GT	110	1.167007518060018	9.34557603794304e-06	AH1
705	3048	1	176452695	PB.857_size81	ParietalCortex	C	83	G	37	1.165586065717975	6.658722927034416e-05	AH2
706	3060	8	5077093 5077527	PB.21601_size98	ParietalCortex	AA	85	CG	38	1.1614634226941165	3.738230415177216e-05	AH1
707	3061	Un_NW_019643404v1	45958	PB.22888_size32	Adipose	A	85	G	38	1.1614634226941165	5.023247120394384e-05	AH3
708	3095	20	23483077	PB.10753_size30	Ovary	C	20	T	9	1.15200309344505	3.50459101422864e-06	AH2
709	3097	25	39683141	PB.13652_size23	Heart	C	9	G	20	1.15200309344505	9.34557603794304e-06	AH1
710	3102	11	49527729 49527778	PB.3410_size36	ParietalCortex	AA	51	CG	23	1.1488633859144828	5.957804724188688e-05	AH2
711	3108	14	35922274	PB.6013_size64	Lung	A	31	T	14	1.1468413883292712	6.541903226560127e-05	AH3
712	3118	5	74168404 74168731	PB.18715_size1409	Testis	GC	157	TT	347	1.144171103686634	1.869115207588608e-05	AH4
713	3151	14	5262615 5262618 5262624	PB.5865_size902	ParietalCortex	CTT	11	TGG	5	1.1375035237499351	6.541903226560127e-05	AH4
714	3158	23	44749791	PB.12801_size21	Lamina	A	5	G	11	1.137503523749935	8.17737903320016e-06	AH2
715	3165	5	8382378 8384827	PB.18247_size43	Liver	CT	10	GG	22	1.137503523749935	1.869115207588608e-05	AH1
716	3168	X	11866861	PB.23786_size49	Lung	C	5	T	11	1.137503523749935	5.607345622765824e-05	AH1	PIR	ENSECAG00000013700
717	3175	15	70395369	PB.6930_size41	Testis	A	5	G	11	1.137503523749935	6.541903226560127e-05	AH3
718	3187	X	56434127	PB.23487_size275	ParietalCortex	A	202	G	92	1.1346495266947818	5.140066820868672e-05	AH1	OGT	ENSECAG00000023721
719	3198	3	41257967 41257968	PB.15497_size67	ParietalCortex	GA	42	TT	92	1.1312445332782526	1.051377304268592e-05	AH3
720	3200	28	19360362 19360480	PB.14767_size44	Adipose	CC	127	TA	58	1.1307036916445938	9.34557603794304e-06	AH1
721	3214	18	80464297 80465534	PB.8873_size52	Lamina	CC	94	GT	43	1.1283240969755393	6.658722927034416e-05	AH2
722	3238	11	8389408 8389659	PB.3630_size58	ParietalCortex	CC	133	TA	61	1.1245450979383034	5.957804724188688e-05	AH2
723	3239	22	2465344 2466554	PB.11843_size49	Heart	CG	39	TT	85	1.1239887172754537	7.009182028457279e-06	AH1
724	3264	27	6606403 6606433 6606439 6606454	PB.14388_size213	Testis	AAAC	13	GCGG	6	1.115477217419936	9.34557603794304e-06	AH3
725	3279	6	36516290	PB.19016_size55	Lamina	G	6	T	13	1.115477217419936	2.102754608537184e-05	AH2
726	3290	9	39570118	PB.22176_size27	Lung	A	6	G	13	1.115477217419936	4.789607719445808e-05	AH3
727	3291	9	24276282	PB.22444_size28	Testis	A	13	T	6	1.115477217419936	4.789607719445808e-05	AH3
728	3292	X	10296982	PB.23294_size48	Lamina	G	39	T	18	1.115477217419936	5.023247120394384e-05	AH2	RAB9A	ENSECAG00000005451
729	3293	X	60828923 60828964	PB.23975_size77	Heart	AC	6	GT	13	1.115477217419936	5.607345622765824e-05	AH1	MAGT1	ENSECAG00000008074
730	3294	10	12120463	PB.2486_size38	Ovary	A	54	G	117	1.115477217419936	5.607345622765824e-05	AH1
731	3325	2	51160065 51160247	PB.9810_size31	Ovary	CC	95	GT	44	1.1104239896936507	6.89236232798299e-05	AH1
732	3341	12	10509867	PB.4144_size27	Testis	A	13	C	28	1.106915203916512	6.191444125137263e-05	AH3
733	3344	18	53857868 53858038 53858137	PB.8771_size406	Longissimus	ACG	26	CTC	56	1.106915203916512	6.658722927034416e-05	AH1
734	3345	22	34596882	PB.12021_size71	ParietalCortex	C	28	T	13	1.1069152039165118	7.009182028457279e-06	AH3
735	3371	20	48718345 48725835	PB.11307_size2279	Testis	CC	1571	TA	732	1.101767627010154	3.50459101422864e-06	AH3
736	3372	10	48387492 48387533 48390128 48388237 48388470 48389685 48388609 48390654 48388688 48389233	PB.2224_size59	Lamina	CACACCACTA	48	GGTGGGGTGG	103	1.1015380264620622	4.789607719445808e-05	AH2
737	3383	9	18876496 18876898	PB.22109_size166	Lamina	AT	7	GC	15	1.0995356735509143	4.67278801897152e-05	AH2
738	3384	10	78670499	PB.2332_size84	Longissimus	C	15	T	7	1.0995356735509143	5.023247120394384e-05	AH1
739	3385	X	34745094	PB.23380_size32	Heart	C	30	T	14	1.0995356735509143	5.023247120394384e-05	AH1	USP9X	ENSECAG00000005549
740	3388	13	20349258 20349730 20353147	PB.5213_size39	Lamina	AGT	14	CAC	30	1.0995356735509143	6.308263825611551e-05	AH4
741	3392	17	22826522 22826702 22827166 22828807	PB.8191_size30	Longissimus	AGAT	7	CACC	15	1.0995356735509143	6.658722927034416e-05	AH1
742	3407	20	51710017	PB.11316_size90	Testis	A	15	C	32	1.0931094043914815	7.009182028457279e-06	AH3
743	3409	X	126713476	PB.24172_size723	Adipose	C	30	T	64	1.0931094043914815	5.607345622765824e-05	AH3	FLNA	ENSECAG00000013908
744	3435	23	5500950 5502575	PB.12678_size47	Adipose	CC	221	TG	104	1.087462841250339	8.17737903320016e-06	AH3
745	3442	30	30998700	PB.16541_size54	Ovary	C	17	T	8	1.087462841250339	1.518656106165744e-05	AH1
746	3448	7	21248476	PB.19998_size80	Testis	C	17	G	8	1.087462841250339	3.387771313754352e-05	AH3
747	3453	X	111219838	PB.24117_size25	Adipose	C	34	T	16	1.087462841250339	5.607345622765824e-05	AH1	PABIR2	ENSECAG00000018643
748	3458	1	163919699	PB.811_size20	Heart	A	8	C	17	1.087462841250339	6.658722927034416e-05	AH4
749	3462	20	17783487 17783854 17783975	PB.10739_size82	Lung	ACA	104	GTC	49	1.085729874025884	3.50459101422864e-06	AH1
750	3463	19	59011714 59012129	PB.9129_size41	Ovary	AT	66	GG	140	1.084888897586513	6.89236232798299e-05	AH1
751	3467	1	147860441 147883316 147885141	PB.709_size60	ParietalCortex	CCC	142	GGT	67	1.0836579290469095	6.541903226560127e-05	AH1
752	3473	4	10171538 10171628	PB.17191_size58	Lung	AT	36	GC	17	1.082462160191973	1.518656106165744e-05	AH1
753	3474	10	11969782	PB.1932_size117	Liver	G	36	T	17	1.082462160191973	2.686853110908624e-05	AH1
754	3476	14	30947782	PB.5980_size51	Adipose	A	36	T	17	1.082462160191973	6.541903226560127e-05	AH1
755	3478	18	82309415	PB.8603_size40	Adipose	C	17	T	36	1.082462160191973	6.658722927034416e-05	AH3
756	3482	21	8504521 8504830 8505140 8509731	PB.11670_size197	Longissimus	AAGG	26	GTTT	55	1.0809199953835675	7.009182028457279e-06	AH1
757	3491	5	74168404 74168731	PB.18715_size2185	Testis	GC	149	TT	315	1.080039497925117	1.869115207588608e-05	AH3
758	3514	16	60578098	PB.7754_size2040	Adipose	C	19	T	9	1.078002512001273	6.658722927034416e-05	AH3
759	3518	6	82821581 82820173 82820198 82820138 82820135 82820232 82820131 82820127 82820244 82820174 82820114 82820124 82820105 82820104 82821519 82820094 82820058 82821527 82820031 82821487 82820180	PB.19800_size231	Liver	CCCCCCCCCCTCCTCCCCCTC	1457	TTTTTTTTTTCTTCTTTTTCT	3072	1.0761773386566436	3.037312212331488e-05	AH1
760	3524	1	414662 414709	PB.5_size163	Adipose	CT	112	GG	236	1.0752881273042372	6.541903226560127e-05	AH3
761	3531	X	39703029 39703030 39714640 39716444	PB.23397_size83	ParietalCortex	CCGA	341	TTAG	162	1.0737779261395477	5.140066820868672e-05	AH1	UBA1	ENSECAG00000014002
762	3532	5	40137068 40137558	PB.17846_size203	Ovary	GA	201	TT	423	1.073462161941021	1.7522955071143197e-05	AH2
763	3538	26	40338365 40338386	PB.14196_size37	Lamina	AA	177	GG	372	1.0715532610250338	9.34557603794304e-06	AH2
764	3544	26	31902336 31903507 31903866	PB.13982_size56	Lamina	CCG	40	TTT	84	1.070389327891398	9.34557603794304e-06	AH2
765	3546	19	27199585	PB.8995_size2962	Longissimus	C	10	T	21	1.070389327891398	6.89236232798299e-05	AH1
766	3547	19	48102791	PB.9358_size242	Ovary	A	21	C	10	1.070389327891398	6.89236232798299e-05	AH1
767	3548	5	40137068 40137558	PB.17846_size552	Lamina	GA	246	TT	516	1.068712750084014	1.7522955071143197e-05	AH2
768	3550	5	20191673 20191696 20193246	PB.17699_size77	Liver	AAA	132	GCG	63	1.067114195858537	1.518656106165744e-05	AH4
769	3552	4	7209709	PB.17181_size90	Ovary	C	21	T	44	1.0671141958585368	1.518656106165744e-05	AH1
770	3555	13	20321201 20321907	PB.4834_size58	Lamina	CG	32	TT	67	1.0660891904577725	6.308263825611551e-05	AH2
771	3560	8	26932669 26932906 26933020 26933194 26933248 26933449	PB.21793_size404	Lung	AAACAA	8105	GGGGGG	16955	1.0648266935078892	4.205509217074368e-05	AH1
772	3567	29	29546398	PB.15061_size33	Lamina	A	23	G	11	1.0641303374197155	1.051377304268592e-05	AH4
773	3580	1	19338703	PB.978_size237	Liver	C	35	T	73	1.0605415419350508	6.89236232798299e-05	AH4
774	3589	X	63341654	PB.23985_size82	Lamina	C	12	T	25	1.0588936890535685	5.607345622765824e-05	AH2
775	3594	X	39634789 39634836 39635676 39634852 39634903 39635599 39634914 39634930 39635678 39634957 39634965 39634963	PB.23395_size3161	Liver	AAAGAAAGGAAA	7166	GGGAGGGAAGGG	3440	1.058759478621276	5.023247120394384e-05	AH4
776	3598	31	1249000	PB.16655_size45	Lung	A	77	G	37	1.0573331750659516	1.518656106165744e-05	AH1
777	3609	1	146997001	PB.1580_size22	Adipose	C	27	T	13	1.0544477840223765	1.401836405691456e-05	AH1
778	3611	6	74746357	PB.19227_size64	Longissimus	A	27	G	13	1.0544477840223765	2.453213709960048e-05	AH4
779	3616	7	68559350	PB.20281_size367	Testis	C	83	T	40	1.0531113364595626	3.387771313754352e-05	AH3
780	3632	24	1190802 1222458 1223759	PB.12865_size390	Testis	AAA	147	GCG	71	1.0499252253316822	8.17737903320016e-06	AH3
781	3634	26	26917690 26918273	PB.14113_size239	Lamina	CA	215	GG	445	1.0494686762642995	9.34557603794304e-06	AH2
782	3644	21	23722446	PB.11728_size97	Testis	C	15	G	31	1.0473057147783569	7.009182028457279e-06	AH4
783	3645	27	34121094 34121259	PB.14348_size35	Ovary	GC	150	TT	310	1.0473057147783569	9.34557603794304e-06	AH1
784	3650	X	85969798 85971675 85971511 85971404 85971682 85971051 85971362 85971038 85970997	PB.23569_size54	Lung	CCAGGAGCC	61	TAGAATTTT	126	1.04654258593703	5.140066820868672e-05	AH1		ENSECAG00000002700
785	3657	28	36254559	PB.14617_size256	Heart	C	16	T	33	1.0443941193584534	9.34557603794304e-06	AH4
786	3670	21	23722446	PB.11728_size79	Lamina	C	17	G	35	1.041820175694627	7.009182028457279e-06	AH4
787	3673	4	40379268	PB.16859_size31	Testis	C	35	T	17	1.0418201756946268	1.518656106165744e-05	AH3
788	3677	7	17751944 17752161	PB.19976_size470	Adipose	CA	107	TG	52	1.0410272682600543	3.387771313754352e-05	AH3
789	3679	Un_NW_019644999v1	552 664	PB.23082_size75	Testis	AT	146	CG	71	1.0400774393753351	5.023247120394384e-05	AH4
790	3681	27	26871475 26897392 26897836 26898020	PB.14330_size117	Adipose	GACT	72	TTTC	148	1.0395283641866373	9.34557603794304e-06	AH3
791	3690	X	98786556	PB.23617_size37	Ovary	C	76	T	37	1.0384741478146355	5.140066820868672e-05	AH2	UBE2A	ENSECAG00000018929
792	3694	3	120014215	PB.16277_size64	ParietalCortex	C	114	T	234	1.0374747054186628	1.401836405691456e-05	AH1
793	3701	3	39256842	PB.16007_size224	Testis	A	39	T	80	1.036525876025114	1.401836405691456e-05	AH4
794	3711	4	60915708 60917377	PB.16932_size69	ParietalCortex	CC	559	GT	273	1.0339473319233374	1.518656106165744e-05	AH3
795	3716	22	34704240	PB.12325_size42	Heart	G	45	T	22	1.0324214776923777	7.009182028457279e-06	AH4
796	3721	5	27630115	PB.18357_size40	Lung	C	194	T	95	1.03005723385618	1.869115207588608e-05	AH1
797	3729	2	75797274 75797859	PB.10537_size196	Adipose	CA	77	TT	157	1.0278342081967256	3.50459101422864e-06	AH3
798	3740	X	95723805	PB.23606_size192	Adipose	C	87	T	177	1.024662054234269	5.140066820868672e-05	AH1	PLS3	ENSECAG00000013135
799	3744	6	85797680 85803833	PB.19299_size152	Lamina	AT	90	GG	183	1.0238467419543678	2.570033410434336e-05	AH4
800	3754	X	31313916 31316733 31316951	PB.23365_size60	Lung	AAT	126	GGC	62	1.0230836131130412	5.023247120394384e-05	AH1	PRRG1	ENSECAG00000010517
801	3757	20	42893089 42893153	PB.10923_size130	Lamina	AA	132	TG	65	1.0220263063299988	3.50459101422864e-06	AH4
802	3770	6	74886100 74886263 74886723 74886777 74887590	PB.19758_size30	Testis	ATTGC	35	CCCCT	71	1.0204641025597156	3.037312212331488e-05	AH3
803	3774	X	111489708 111490764 111490627 111490243 111490227 111490771 111490095 111490112 111489942 111489727 111489717	PB.24121_size246	Liver	CGGGGTTGCCC	75	GACCTCCATTT	37	1.0193653248669312	5.607345622765824e-05	AH1
804	3779	6	6558268	PB.18812_size426	Testis	A	79	G	39	1.0183785293148546	1.985934908062896e-05	AH3
805	3816	25	5020124	PB.13424_size29	Lamina	A	165	G	82	1.008770209627732	9.34557603794304e-06	AH2
806	3821	Un_NW_019643041v1	96002	PB.22823_size47	Longissimus	C	421	T	210	1.0034309054002737	5.023247120394384e-05	AH4
807	3833	2	30057610	PB.10278_size88	Heart	C	3	G	6	1.0	1.16819700474288e-06	AH1
808	3836	2	41250271	PB.10377_size85	Heart	C	5	T	10	1.0	2.33639400948576e-06	AH1
809	3837	2	42933126	PB.10394_size27	Ovary	A	2	C	1	1.0	2.33639400948576e-06	AH1
810	3844	1	32425944	PB.1052_size41	Longissimus	C	1	T	2	1.0	3.50459101422864e-06	AH1
811	3854	20	42893089 42893153	PB.10923_size78	Heart	AA	60	TG	30	1.0	3.50459101422864e-06	AH4
812	3871	21	8504538	PB.11670_size43	Longissimus	A	12	G	24	1.0	7.009182028457279e-06	AH4
813	3874	21	25177513	PB.11739_size117	Lamina	A	1	C	2	1.0	7.009182028457279e-06	AH2
814	3878	21	58722466	PB.11823_size223	Adipose	C	6	T	12	1.0	7.009182028457279e-06	AH3
815	3883	22	27735999	PB.11975_size62	Testis	A	13	G	26	1.0	7.009182028457279e-06	AH3
816	3893	22	35713617	PB.12340_size24	Heart	A	14	G	7	1.0	7.009182028457279e-06	AH1
817	3897	23	2571752	PB.12456_size44	Lung	C	1	G	2	1.0	8.17737903320016e-06	AH1
818	3898	23	8437769	PB.12480_size86	Heart	A	56	T	28	1.0	8.17737903320016e-06	AH4
819	3901	1	80540109	PB.1250_size76	Longissimus	A	3	G	6	1.0	8.17737903320016e-06	AH1
820	3905	1	84384812 84384959	PB.1274_size113	Lung	CA	12	GT	6	1.0	8.17737903320016e-06	AH1
821	3906	23	38116723	PB.12773_size183	Ovary	C	2	T	1	1.0	8.17737903320016e-06	AH1
822	3918	24	38271564	PB.13058_size104	Testis	C	8	T	4	1.0	8.17737903320016e-06	AH3
823	3924	24	19575070	PB.13230_size78	ParietalCortex	A	2	T	1	1.0	9.34557603794304e-06	AH1
824	3927	25	5008429 5020124	PB.13424_size54	Lung	CG	83	TA	166	1.0	9.34557603794304e-06	AH3
825	3933	25	38603647	PB.13631_size211	Heart	G	15	T	30	1.0	9.34557603794304e-06	AH4
826	3934	25	39042099 39042208	PB.13636_size52	Ovary	CC	188	TG	94	1.0	9.34557603794304e-06	AH1
827	3958	28	22194188	PB.14545_size28	Liver	A	5	G	10	1.0	9.34557603794304e-06	AH1
828	3959	28	35960720	PB.14614_size82	Longissimus	A	2	G	4	1.0	9.34557603794304e-06	AH1
829	3961	28	37325129 37325504 37326462 37326664	PB.14632_size28	Longissimus	AACC	10	GGTT	5	1.0	9.34557603794304e-06	AH1
830	3966	28	5564122	PB.14728_size48	Heart	A	10	G	20	1.0	9.34557603794304e-06	AH1
831	3987	3	27094860	PB.15397_size30	Longissimus	A	4	G	2	1.0	1.051377304268592e-05	AH1
832	3989	3	30333993 30334725 30335116	PB.15408_size692	Liver	CGG	2	TCA	4	1.0	1.051377304268592e-05	AH4
833	3993	3	41257967 41257968	PB.15497_size501	Adipose	GA	1	TT	2	1.0	1.051377304268592e-05	AH3
834	4003	3	18734607	PB.15872_size92	Testis	A	6	C	3	1.0	1.401836405691456e-05	AH3
835	4018	31	1396467	PB.16555_size598	Adipose	C	9	T	18	1.0	1.518656106165744e-05	AH3
836	4034	4	102768461	PB.17118_size27	Heart	C	15	T	30	1.0	1.518656106165744e-05	AH1
837	4038	1	173397698	PB.1723_size22	Longissimus	C	3	T	6	1.0	1.518656106165744e-05	AH1
838	4059	5	42580775 42580779 42580781 42580795	PB.17899_size192	Heart	CGGT	92	GAAC	46	1.0	1.7522955071143197e-05	AH4
839	4060	5	42580775 42580779 42580781 42580795	PB.17899_size94	Longissimus	CGGT	128	GAAC	64	1.0	1.7522955071143197e-05	AH4
840	4061	5	43740670 43742247 43742640	PB.17924_size95	Lung	AGT	54	CAC	108	1.0	1.7522955071143197e-05	AH3
841	4062	5	52307213	PB.17992_size47	Testis	A	12	G	24	1.0	1.869115207588608e-05	AH4
842	4067	5	76186825	PB.18115_size210	Heart	A	18	C	9	1.0	1.869115207588608e-05	AH4
843	4071	5	8382378 8384827	PB.18247_size59	Lung	CT	12	GG	24	1.0	1.869115207588608e-05	AH1
844	4125	7	23243495 23243902	PB.20009_size215	Adipose	CA	2	TG	1	1.0	3.387771313754352e-05	AH3
845	4128	7	50462309	PB.20181_size49	Testis	C	2	T	4	1.0	3.387771313754352e-05	AH3
846	4130	7	51339886	PB.20207_size230	Adipose	A	12	C	6	1.0	3.387771313754352e-05	AH3
847	4133	7	68694956	PB.20283_size47	Lung	A	4	G	8	1.0	3.387771313754352e-05	AH3
848	4140	7	1586528 1586722	PB.20471_size99	Longissimus	CC	4	TA	8	1.0	3.387771313754352e-05	AH1
849	4142	7	5433563 5433869	PB.20536_size72	Longissimus	CT	5	GG	10	1.0	3.387771313754352e-05	AH1
850	4151	7	73081117	PB.20916_size85	Adipose	C	8	T	4	1.0	3.738230415177216e-05	AH3
851	4176	10	41391393	PB.2215_size89	Testis	A	9	G	18	1.0	4.789607719445808e-05	AH3
852	4182	9	48202729	PB.22214_size27	Testis	A	3	G	6	1.0	4.789607719445808e-05	AH3
853	4187	9	30126913 30127839 30127885	PB.22463_size51	Testis	CCG	2	TGA	1	1.0	4.789607719445808e-05	AH3
854	4188	9	32289304	PB.22472_size24	Lung	C	4	T	2	1.0	4.906427419920095e-05	AH1
855	4191	9	53271646 53271946 53272017	PB.22540_size254	Longissimus	ATG	5	TCC	10	1.0	4.906427419920095e-05	AH1
856	4192	9	55440307 55440459 55441359 55440605 55440609 55441094 55440672 55441681 55440698 55441064	PB.22548_size45	Lung	ATAGCGGAAC	2	GCCATATTGA	1	1.0	4.906427419920095e-05	AH3
857	4193	9	55440698 55441094 55441074 55441064 55440991 55440846 55440672 55441359 55440605 55440459 55440307 55440609	PB.22548_size62	Testis	ATAGCGGAGCAA	2	GCCATAACTTTG	1	1.0	4.906427419920095e-05	AH4
858	4195	9	55809835 55809853	PB.22551_size56	Lamina	AC	1	CG	2	1.0	4.906427419920095e-05	AH2
859	4199	9	77313473	PB.22618_size24	Adipose	C	2	G	1	1.0	4.906427419920095e-05	AH3
860	4201	9	85176047	PB.22680_size101	Longissimus	A	6	G	3	1.0	4.906427419920095e-05	AH1
861	4203	Un_NW_019642118v1	2088 2116 2141 2187	PB.22725_size39	Heart	AGCG	1	GAGA	2	1.0	5.023247120394384e-05	AH4
862	4205	Un_NW_019643267v1	15066 15641 15659 15809	PB.22850_size58	Ovary	CCCG	17	TTTA	34	1.0	5.023247120394384e-05	AH2
863	4206	Un_NW_019643544v1	9795	PB.22944_size28	Testis	A	1	G	2	1.0	5.023247120394384e-05	AH3
864	4207	X	8061346	PB.23286_size331	Longissimus	A	26	G	52	1.0	5.023247120394384e-05	AH1	HCCS	ENSECAG00000009436
865	4208	X	31313916	PB.23365_size33	Heart	A	1	G	2	1.0	5.023247120394384e-05	AH1	PRRG1	ENSECAG00000010517
866	4209	X	56434127	PB.23487_size340	Longissimus	A	42	G	21	1.0	5.140066820868672e-05	AH1	OGT	ENSECAG00000023721
867	4210	X	59974788	PB.23504_size46	Lamina	C	4	T	2	1.0	5.140066820868672e-05	AH2
868	4211	X	98521363 98521408	PB.23614_size81	Longissimus	CG	12	TA	6	1.0	5.140066820868672e-05	AH1	PGRMC1	ENSECAG00000039508
869	4213	X	123668116 123668559	PB.23693_size197	Longissimus	AT	10	GC	5	1.0	5.140066820868672e-05	AH1	MTM1	ENSECAG00000015589
870	4214	X	125581724 125582520	PB.23705_size108	Adipose	AC	4	GG	2	1.0	5.140066820868672e-05	AH1	ZNF185	ENSECAG00000000960
871	4216	X	40922740	PB.23889_size40	Longissimus	C	2	T	1	1.0	5.607345622765824e-05	AH1	TFE3	ENSECAG00000020642
872	4217	X	84118284	PB.24023_size26	Lung	C	1	G	2	1.0	5.607345622765824e-05	AH1	BTK	ENSECAG00000020984
873	4218	X	99116492 99116636 99116775 99116784	PB.24085_size41	Testis	ACAC	7	TTTG	14	1.0	5.607345622765824e-05	AH4		ENSECAG00000028584
874	4219	X	122643316	PB.24143_size138	Lamina	A	3	G	6	1.0	5.607345622765824e-05	AH2		ENSECAG00000033355
875	4221	10	14692315	PB.2509_size37	Adipose	A	9	G	18	1.0	5.607345622765824e-05	AH3
876	4235	10	82001726	PB.2897_size267	Adipose	C	6	T	3	1.0	5.724165323240112e-05	AH3
877	4239	11	1398639	PB.2942_size28	Adipose	C	30	T	15	1.0	5.724165323240112e-05	AH1
878	4282	12	26641678	PB.4230_size347	Adipose	C	6	G	12	1.0	6.191444125137263e-05	AH1
879	4303	14	19484536	PB.5506_size87	Adipose	A	9	G	18	1.0	6.308263825611551e-05	AH3
880	4308	14	68958153	PB.5723_size20	ParietalCortex	A	24	G	12	1.0	6.541903226560127e-05	AH2
881	4313	14	33293235 33293265	PB.5985_size23	Testis	CC	38	TT	19	1.0	6.541903226560127e-05	AH3
882	4319	14	87460903	PB.6180_size113	Testis	A	14	C	7	1.0	6.541903226560127e-05	AH3
883	4320	14	88598661	PB.6187_size79	Longissimus	A	20	G	10	1.0	6.541903226560127e-05	AH1
884	4325	15	12499631	PB.6291_size194	Ovary	G	2	T	1	1.0	6.541903226560127e-05	AH1
885	4332	15	52326200	PB.6451_size222	Testis	C	8	T	4	1.0	6.541903226560127e-05	AH3
886	4334	1	139112798	PB.656_size227	Testis	C	26	T	13	1.0	6.541903226560127e-05	AH3
887	4340	15	31820993 31823348	PB.6759_size82	Testis	CA	48	TG	24	1.0	6.541903226560127e-05	AH4
888	4342	15	32567894	PB.6764_size43	Heart	C	2	G	4	1.0	6.541903226560127e-05	AH4
889	4356	16	36951438	PB.7157_size181	Heart	C	2	T	1	1.0	6.541903226560127e-05	AH1
890	4358	16	38525105	PB.7178_size84	Adipose	C	2	T	4	1.0	6.541903226560127e-05	AH3
891	4367	16	6200718	PB.7465_size109	Heart	C	3	G	6	1.0	6.658722927034416e-05	AH1
892	4368	16	6200718 6200782 6200790	PB.7465_size120	Heart	CGC	12	GAT	6	1.0	6.658722927034416e-05	AH4
893	4377	16	60578098	PB.7754_size666	Lung	C	10	T	5	1.0	6.658722927034416e-05	AH3
894	4386	17	10650007 10650282	PB.8141_size27	Testis	AC	2	GT	1	1.0	6.658722927034416e-05	AH4
895	4388	17	22828807	PB.8191_size32	Lamina	C	4	T	2	1.0	6.658722927034416e-05	AH2
896	4390	1	166482566 166483470	PB.825_size40	Testis	CA	6	GG	12	1.0	6.658722927034416e-05	AH3
897	4395	18	3059900 3061076	PB.8337_size180	Adipose	AT	2	GC	4	1.0	6.658722927034416e-05	AH3
898	4410	19	27216604	PB.8996_size24	Testis	A	1	G	2	1.0	6.89236232798299e-05	AH3
899	4416	19	4836414	PB.9165_size246	Testis	A	4	G	2	1.0	6.89236232798299e-05	AH3
900	4417	19	7198221 7198251 7200258 7200517 7200532	PB.9172_size32	Adipose	ATCTA	2	GGTCG	4	1.0	6.89236232798299e-05	AH3
901	4419	19	41793644	PB.9331_size42	Longissimus	A	2	G	4	1.0	6.89236232798299e-05	AH1
902	4421	19	56930992 56931009	PB.9391_size292	Ovary	CC	1	TT	2	1.0	6.89236232798299e-05	AH2
903	4433	1	19338703	PB.978_size90	Heart	C	4	T	8	1.0	6.89236232798299e-05	AH4
904	4436	5	40137068 40137558	PB.17846_size29	ParietalCortex	GA	287	TT	573	0.9974844020812172	1.7522955071143197e-05	AH2
905	4441	25	7972816 7973235	PB.13713_size1801	Testis	GG	1921	TA	964	0.9947524674355656	9.34557603794304e-06	AH3
906	4447	11	58214656	PB.4069_size428	Lung	C	1023	G	514	0.9929658805514504	6.074624424662976e-05	AH3
907	4466	2	4775968 4805145	PB.9431_size19918	Ovary	AA	4921	CA	2484	0.986286342909658	6.89236232798299e-05	AH1
908	4482	7	73719984 73720630	PB.20922_size104	Lamina	CA	43	GG	85	0.983126181435604	3.738230415177216e-05	AH2
909	4490	X	40949926	PB.23891_size40	Adipose	A	77	G	39	0.9813843218326532	5.607345622765824e-05	AH1	WDR45	ENSECAG00000006800
910	4496	5	34599642 34600345	PB.18411_size159	ParietalCortex	AC	295	GG	582	0.9803041986590804	1.869115207588608e-05	AH4
911	4497	20	42893089 42893153	PB.10923_size29	Longissimus	AA	71	TG	36	0.9798221180623696	3.50459101422864e-06	AH4
912	4498	6	85797680 85803833	PB.19299_size52	Liver	AT	36	GG	71	0.9798221180623696	2.570033410434336e-05	AH4
913	4499	10	23658421 23659098	PB.2658_size72	Ovary	AA	71	TG	36	0.9798221180623696	5.607345622765824e-05	AH2
914	4528	X	28794536	PB.23844_size51	Lung	C	57	T	112	0.9744649078928626	5.607345622765824e-05	AH1		ENSECAG00000024307
915	4543	X	83393324 83393472	PB.24014_size55	Ovary	AC	153	GT	78	0.9719856238304032	5.607345622765824e-05	AH2	TSPAN6	ENSECAG00000008628
916	4547	21	23722446	PB.11728_size58	Adipose	C	25	G	49	0.9708536543404837	7.009182028457279e-06	AH1
917	4548	1	147860441 147885141	PB.709_size263	Testis	CC	96	GT	49	0.970252656605948	6.541903226560127e-05	AH3
918	4549	26	26917690 26922539	PB.14113_size58	ParietalCortex	CC	478	GT	244	0.9701294704178623	9.34557603794304e-06	AH3
919	4552	2	51160065 51160247	PB.9810_size63	Longissimus	CC	47	GT	24	0.9696263509564812	6.89236232798299e-05	AH1
920	4561	5	42580775 42580779 42580781 42580795	PB.17899_size1459	Liver	CGGT	690	GAAC	353	0.9669281783943512	1.7522955071143197e-05	AH4
921	4577	21	8504521 8504830 8505140 8509731	PB.11670_size45	Liver	AAGG	60	GTTT	117	0.963474123974886	7.009182028457279e-06	AH1
922	4588	1	186540629	PB.883_size137	Heart	A	19	G	37	0.9615258521853643	6.658722927034416e-05	AH1
923	4596	24	11140315	PB.12918_size114	Ovary	C	18	G	35	0.9593580155026542	8.17737903320016e-06	AH1
924	4601	16	3344401	PB.7442_size57	Lamina	C	35	T	18	0.959358015502654	6.658722927034416e-05	AH2
925	4606	1	91247330	PB.1300_size35	Lung	C	87	T	169	0.957935940433456	8.17737903320016e-06	AH1
926	4607	26	26917690 26920149	PB.14113_size410	Longissimus	CC	202	GT	104	0.9577717646107026	9.34557603794304e-06	AH1
927	4612	24	25903856 25904304 25905956	PB.13268_size60	Adipose	ATT	17	CCC	33	0.956931278108114	9.34557603794304e-06	AH3
928	4617	6	35417976	PB.19006_size51	Heart	C	33	T	17	0.956931278108114	2.102754608537184e-05	AH4
929	4618	11	49527729 49527778	PB.3410_size35	Lamina	AA	99	CG	51	0.956931278108114	5.957804724188688e-05	AH2
930	4620	1	414662 414709	PB.5_size101	Testis	CT	51	GG	99	0.956931278108114	6.541903226560127e-05	AH3
931	4627	Un_NW_019643041v1	96002	PB.22823_size372	Heart	C	500	T	258	0.9545570292388328	5.023247120394384e-05	AH4
932	4636	X	99185040	PB.23621_size27	Lung	C	31	T	16	0.9541963103868752	5.140066820868672e-05	AH1	ZBTB33	ENSECAG00000007205
933	4637	X	127891288	PB.24190_size227	Longissimus	A	31	G	16	0.9541963103868752	5.607345622765824e-05	AH1	TMLHE	ENSECAG00000012334
934	4638	10	19645628	PB.2599_size24	Liver	A	31	G	16	0.9541963103868752	5.607345622765824e-05	AH1
935	4646	20	17783487 17783854 17783975	PB.10739_size343	Longissimus	ACA	60	GTC	31	0.9526942852216432	3.50459101422864e-06	AH1
936	4651	21	8504521 8504830 8505140 8509731	PB.11670_size29	ParietalCortex	AAGG	138	GTTT	267	0.9521714749093848	7.009182028457279e-06	AH1
937	4661	X	12893771	PB.23307_size49	Adipose	C	29	T	15	0.9510903995190536	5.023247120394384e-05	AH1	SYAP1	ENSECAG00000006741
938	4668	4	8761391 8761408	PB.16775_size34	Longissimus	AT	15	GC	29	0.9510903995190536	1.518656106165744e-05	AH1
939	4670	17	67908733	PB.8274_size32	Ovary	A	15	G	29	0.9510903995190536	6.658722927034416e-05	AH2
940	4679	Un_NW_019643267v1	14551 14905 15066 15641 15659 15809 15824	PB.22850_size115	Lamina	CACCCGA	29	TGTTTAG	56	0.949373926930032	5.023247120394384e-05	AH4
941	4686	8	9619384	PB.21130_size127	ParietalCortex	G	27	T	14	0.9475325801058644	3.738230415177216e-05	AH1
942	4687	1	58658096	PB.263_size26	Ovary	A	27	G	14	0.9475325801058644	5.607345622765824e-05	AH2
943	4690	13	20699084	PB.4851_size1105	Lamina	C	28	T	54	0.9475325801058644	6.308263825611551e-05	AH2
944	4696	X	98098878	PB.23611_size114	Ovary	A	106	G	55	0.9465607410385396	5.140066820868672e-05	AH2	IL13RA1	ENSECAG00000019115
945	4699	Un_NW_019643267v1	14551 14905 15066 15641 15659 15809 15824	PB.22850_size46	ParietalCortex	CACCCGA	54	TGTTTAG	104	0.9455522159776236	5.023247120394384e-05	AH3
946	4703	3	29563077	PB.15940_size186	Longissimus	A	40	C	77	0.9448584458075392	1.401836405691456e-05	AH1
947	4706	22	8445926 8445927	PB.11864_size241	Testis	AG	277	GT	144	0.943817164606876	7.009182028457279e-06	AH3
948	4707	22	34704240	PB.12325_size37	Liver	G	50	T	26	0.9434164716336326	7.009182028457279e-06	AH4
949	4711	5	53484377	PB.18615_size241	Lamina	C	25	T	13	0.9434164716336326	1.869115207588608e-05	AH2
950	4714	X	12138101	PB.23302_size131	Lamina	A	50	G	26	0.9434164716336326	5.023247120394384e-05	AH2
951	4723	6	85797680 85803833	PB.19299_size318	Testis	AT	129	GG	248	0.9429690549636212	2.570033410434336e-05	AH4
952	4724	15	34036204 34036587	PB.6392_size51	Ovary	AC	102	GG	196	0.9422845021437124	6.541903226560127e-05	AH2
953	4728	5	42580775 42580779 42580781 42580795	PB.17899_size257	Testis	CGGT	169	GAAC	88	0.941447817644887	1.7522955071143197e-05	AH4
954	4733	8	5077093 5077527	PB.21601_size245	Longissimus	AA	48	CG	25	0.9411063109464314	3.738230415177216e-05	AH1
955	4737	23	53094995 53095373	PB.12639_size61	ParietalCortex	GC	62	TT	119	0.9406214529210682	8.17737903320016e-06	AH4
956	4753	X	97712994 97780360	PB.23609_size46	ParietalCortex	CA	24	GG	46	0.9385994553358568	5.140066820868672e-05	AH2	WDR44	ENSECAG00000012077
957	4758	16	39339412	PB.7195_size375	Testis	C	12	G	23	0.9385994553358568	6.541903226560127e-05	AH3
958	4766	X	15800452	PB.23804_size122	Ovary	C	93	T	178	0.9365746198583662	5.607345622765824e-05	AH2	EIF1AX	ENSECAG00000006469
959	4790	13	674670	PB.5039_size54	Lung	A	21	G	11	0.932885804141463	6.308263825611551e-05	AH1
960	4800	1	70381277 70382121	PB.321_size61	Testis	CG	11	TA	21	0.9328858041414628	5.957804724188688e-05	AH4
961	4808	18	81856648 81856670 81856752 81856754 81856775 81856807 81856808	PB.8597_size63	Lamina	AAAGAAA	530	GGGAGGG	278	0.930907476727054	6.658722927034416e-05	AH4
962	4810	24	1190802 1221385	PB.12865_size65	Longissimus	AG	32	GC	61	0.9307373375628862	8.17737903320016e-06	AH4
963	4811	25	5020124	PB.13424_size33	Heart	A	61	G	32	0.9307373375628862	9.34557603794304e-06	AH1
964	4813	6	43450869	PB.19558_size54	Heart	C	61	T	32	0.9307373375628862	2.686853110908624e-05	AH1
965	4819	5	42372867	PB.17897_size64	Testis	A	21	G	40	0.929610672108602	1.7522955071143197e-05	AH3
966	4824	X	111489708 111489717 111490764 111489727 111489942 111490627 111490112 111490771 111490227 111490243	PB.24121_size95	Lung	CGGGCTGTCC	80	GACCTCACTT	42	0.929610672108602	5.607345622765824e-05	AH3
967	4827	X	126017240	PB.23713_size277	Ovary	C	377	T	198	0.9290640931890546	5.140066820868672e-05	AH1	BGN	ENSECAG00000018717
968	4842	11	45122628 45122874	PB.3377_size35	Ovary	CG	101	TT	192	0.9267510179693615	5.957804724188688e-05	AH1
969	4844	20	14199791	PB.10720_size27	Adipose	C	10	T	19	0.9259994185562233	3.50459101422864e-06	AH3
970	4845	21	14966644 14966758	PB.11447_size195	Ovary	CA	20	GG	38	0.9259994185562233	7.009182028457279e-06	AH2
971	4849	5	8382378 8384827	PB.18247_size45	Lamina	CT	20	GG	38	0.9259994185562233	1.869115207588608e-05	AH4
972	4854	X	84334095	PB.24026_size28	Lung	C	10	T	19	0.9259994185562233	5.607345622765824e-05	AH1		ENSECAG00000044720
973	4855	13	36085808	PB.5313_size95	Heart	C	10	T	19	0.9259994185562233	6.308263825611551e-05	AH4
974	4859	20	43478578	PB.10939_size114	Testis	A	19	G	10	0.925999418556223	3.50459101422864e-06	AH3
975	4876	26	26917690 26922539	PB.14113_size142	Lung	CC	131	GT	69	0.9248985447592812	9.34557603794304e-06	AH3
976	4894	X	40504062 40506397 40506693	PB.23409_size30	Longissimus	AAA	36	GGG	19	0.9219974879987268	5.140066820868672e-05	AH1	FTSJ1	ENSECAG00000019260
977	4903	26	26917690 26920149	PB.14113_size363	Ovary	CC	301	GT	159	0.9207367214753468	9.34557603794304e-06	AH1
978	4908	X	10296982	PB.23294_size90	Lung	G	70	T	37	0.9198296513160168	5.023247120394384e-05	AH1	RAB9A	ENSECAG00000005451
979	4911	26	26917690 26918273	PB.14113_size105	Ovary	CA	248	GG	469	0.9192478021285012	9.34557603794304e-06	AH2
980	4927	5	42580775 42580779 42580781 42580795	PB.17899_size29	ParietalCortex	CGGT	119	GAAC	63	0.9175378398080272	1.7522955071143197e-05	AH4
981	4932	Un_NW_019643267v1	14136 15824	PB.22850_size62	Lung	AG	17	CA	9	0.9175378398080272	5.023247120394384e-05	AH1
982	4935	11	10855394	PB.3636_size88	Heart	A	17	G	9	0.9175378398080272	5.957804724188688e-05	AH1
983	4939	15	67447995 67448105 67448106	PB.6896_size283	Lung	ACT	9	GAG	17	0.9175378398080272	6.541903226560127e-05	AH3
984	4941	16	12844564	PB.7500_size66	Testis	G	17	T	9	0.9175378398080272	6.658722927034416e-05	AH4
985	4956	21	31682939 31683013	PB.11525_size168	Heart	AA	26	GG	49	0.914270125974116	7.009182028457279e-06	AH1
986	4959	26	26917690 26922539	PB.14113_size1230	Testis	CC	725	GT	385	0.9131225493200332	9.34557603794304e-06	AH3
987	4963	3	39291105 39291285	PB.15482_size157	Testis	AC	34	GG	64	0.9125371587496606	1.051377304268592e-05	AH3
988	4965	X	111489708 111490764 111490627 111490243 111490227 111490771 111490095 111490112 111489942 111489727 111489717	PB.24121_size402	Ovary	CGGGGTTGCCC	96	GACCTCCATTT	51	0.9125371587496606	5.607345622765824e-05	AH1
989	4967	16	32554531 32572532	PB.7575_size166	Longissimus	CC	34	TT	64	0.9125371587496606	6.658722927034416e-05	AH1
990	4971	21	8504521 8504830 8505140 8509731	PB.11670_size92	Ovary	AAGG	42	GTTT	79	0.9114633253983428	7.009182028457279e-06	AH1
991	4975	1	105018348	PB.1360_size44	Ovary	G	50	T	94	0.9107326619029128	9.34557603794304e-06	AH2
992	4987	X	31650486 31653311	PB.23368_size57	Longissimus	CG	41	TT	77	0.9092345360768178	5.023247120394384e-05	AH1		ENSECAG00000014332
993	4997	22	50656416 50658720 50660263	PB.12434_size37	Testis	GCC	32	TTT	60	0.9068905956085186	7.009182028457279e-06	AH4
994	5014	24	47051566	PB.13370_size20	Ovary	A	30	G	16	0.9068905956085184	9.34557603794304e-06	AH2
995	5029	15	76987823	PB.6577_size190	Adipose	C	15	T	8	0.9068905956085184	6.541903226560127e-05	AH3
996	5037	10	23658911 23658953	PB.2658_size74	ParietalCortex	CC	39	TT	73	0.9044223400177688	5.607345622765824e-05	AH4
997	5039	14	87460903	PB.6180_size288	Lamina	A	58	C	31	0.9037846847406968	6.541903226560127e-05	AH4
998	5046	24	13558116	PB.12930_size88	Ovary	A	43	G	23	0.9027027986450852	8.17737903320016e-06	AH1
999	5049	11	49527729 49527778	PB.3410_size52	Adipose	AA	43	CG	23	0.9027027986450852	5.957804724188688e-05	AH3
1000	5051	18	10740315 10854322	PB.8639_size69	Ovary	GA	23	TG	43	0.9027027986450852	6.658722927034416e-05	AH1
1001	5053	13	36085808	PB.5313_size37	Lung	C	38	T	71	0.9018196060610968	6.308263825611551e-05	AH3
1002	5057	12	29310756 29310769 29311085	PB.4275_size22	Ovary	AGA	198	GAG	106	0.9014361655164104	6.191444125137263e-05	AH2
1003	5070	24	2912400 2914020	PB.12871_size66	ParietalCortex	AT	56	GC	30	0.9004643264490856	8.17737903320016e-06	AH4
1004	5072	26	33632279 33637299	PB.13986_size45	Lung	CC	56	GG	30	0.9004643264490856	9.34557603794304e-06	AH1
1005	5074	30	29852681	PB.16529_size54	Liver	A	30	G	56	0.9004643264490856	1.518656106165744e-05	AH1
1006	5083	16	46132481	PB.7694_size8040	Lamina	C	97	T	52	0.8994731240460355	6.658722927034416e-05	AH4
1007	5086	2	12249351	PB.10096_size32	Liver	A	184	G	343	0.8985028101157995	1.16819700474288e-06	AH1
1008	5096	8	72601055 72601214 72601563	PB.21963_size326	Ovary	ACC	203	GAT	109	0.8971515924082498	4.67278801897152e-05	AH1
1009	5097	8	92116294	PB.21530_size118	Ovary	A	54	G	29	0.8969065070358964	3.738230415177216e-05	AH1
1010	5105	13	36230607	PB.4946_size312	Testis	C	36	T	67	0.8961641890154601	6.308263825611551e-05	AH3
1011	5106	1	186540958	PB.883_size66	Adipose	G	72	T	134	0.8961641890154601	6.658722927034416e-05	AH3
1012	5110	9	83916505 83916585 83916586 83916588	PB.22330_size177	Lung	ACCC	292	GAAT	157	0.8952038099883902	4.789607719445808e-05	AH1
1013	5111	18	40530037 40530464 40530482 40530485 40530583 40531440 40532038 40546944	PB.8717_size563	Liver	ATATACCG	595	GGTGGGTA	1106	0.8943898120394013	6.658722927034416e-05	AH1
1014	5123	25	38603647	PB.13631_size76	Lamina	G	7	T	13	0.8930847960834881	9.34557603794304e-06	AH4
1015	5136	4	3762967	PB.16749_size27	Ovary	A	26	G	14	0.8930847960834881	1.518656106165744e-05	AH1
1016	5142	5	54744877	PB.18628_size58	Heart	C	13	T	7	0.8930847960834881	1.869115207588608e-05	AH4
1017	5164	14	42086920	PB.6053_size43	ParietalCortex	C	14	T	26	0.8930847960834881	6.541903226560127e-05	AH4
1018	5169	16	32554531 32572532	PB.7575_size28	Lung	CC	21	TT	39	0.8930847960834881	6.658722927034416e-05	AH1
1019	5176	2	12394076	PB.9485_size68	Heart	C	26	T	14	0.8930847960834881	6.89236232798299e-05	AH1
1020	5186	X	127734257	PB.23739_size326	Heart	A	48	C	89	0.8907709302452416	5.140066820868672e-05	AH1	VBP1	ENSECAG00000053801
1021	5195	12	35457372 35458302 35458373 35458421 35459072 35459140	PB.4353_size89	Testis	AACATC	50	GGTGCT	27	0.8889686876112561	6.191444125137263e-05	AH3
1022	5212	20	31200866 31202216 31201011 31200878 31200872 31200855 31202244 31199580 31199268 31198916	PB.11146_size92	Lung	AGATTTTAGT	558	GAGCGCCCAC	302	0.8857165725041087	3.50459101422864e-06	AH3
1023	5216	3	18906987	PB.15324_size67	Lamina	A	13	G	24	0.8845227825800641	1.051377304268592e-05	AH2
1024	5222	9	83916569	PB.22330_size50	Lung	G	52	T	96	0.8845227825800641	4.789607719445808e-05	AH3
1025	5223	10	46216241 46216734	PB.2776_size25	Lamina	CG	13	TT	24	0.8845227825800641	5.724165323240112e-05	AH2
1026	5229	23	38400663 38401959	PB.12775_size42	ParietalCortex	CC	299	TA	162	0.8841516713134803	8.17737903320016e-06	AH4
1027	5231	Un_NW_019643331v1	57254 64145 64162	PB.22876_size34	ParietalCortex	GAC	110	TGG	203	0.8839762036605167	5.023247120394384e-05	AH3
1028	5235	22	8445926 8445927	PB.11864_size142	Testis	AG	177	GT	96	0.8826430493618412	7.009182028457279e-06	AH4
1029	5236	11	51681122 51681123 51681229	PB.3473_size343	Adipose	ACA	59	GTG	32	0.8826430493618412	5.957804724188688e-05	AH3
1030	5240	X	126297038 126299611	PB.24161_size176	Heart	CG	164	GA	89	0.881818573651686	5.607345622765824e-05	AH1	IDH3G	ENSECAG00000018509
1031	5243	25	11566418	PB.13447_size49	Liver	C	19	T	35	0.881355503501381	9.34557603794304e-06	AH1
1032	5248	25	5020124	PB.13424_size45	Ovary	A	175	G	95	0.8813555035013809	9.34557603794304e-06	AH2
1033	5250	5	42580775 42580779 42580781 42580795	PB.17899_size441	Lamina	CGGT	70	GAAC	38	0.8813555035013809	1.7522955071143197e-05	AH4
1034	5257	X	111967960 111968004	PB.23656_size30	ParietalCortex	AG	63	GC	116	0.8807010716276555	5.140066820868672e-05	AH1		ENSECAG00000054660
1035	5258	Un_NW_019643267v1	17177 17270 17605 19628	PB.22852_size47	ParietalCortex	GCAG	132	TTTA	243	0.8804183842473275	5.023247120394384e-05	AH3
1036	5262	X	126741548	PB.23723_size51	Heart	C	25	T	46	0.8797057662822882	5.140066820868672e-05	AH1	EMD	ENSECAG00000013908
1037	5264	24	13816870 13816889 13816890 13818942	PB.13192_size202	Heart	CCCC	31	TTTT	57	0.8786937037778664	8.17737903320016e-06	AH4
1038	5269	26	38389579	PB.14015_size36	Testis	G	99	T	182	0.8784380201190868	9.34557603794304e-06	AH4
1039	5272	22	49165318 49165757 49165758	PB.12110_size37	ParietalCortex	GGA	80	TTT	147	0.8777442499490019	7.009182028457279e-06	AH1
1040	5278	14	25584772 25585444 25586662	PB.5936_size739	Lamina	ACA	156	CTG	85	0.8760112827245465	6.541903226560127e-05	AH4
1041	5288	24	33304865	PB.13024_size29	Testis	A	18	G	33	0.8744691179161412	8.17737903320016e-06	AH3
1042	5289	25	33494852	PB.13848_size267	Ovary	C	6	T	11	0.8744691179161412	9.34557603794304e-06	AH1
1043	5290	28	22199796	PB.14790_size30	Longissimus	C	6	T	11	0.8744691179161412	9.34557603794304e-06	AH1
1044	5307	X	112079600	PB.23657_size42	Ovary	A	30	G	55	0.8744691179161412	5.140066820868672e-05	AH2		ENSECAG00000007365
1045	5309	X	112365380	PB.24124_size43	Lung	C	24	T	44	0.8744691179161412	5.607345622765824e-05	AH1	MAP7D3	ENSECAG00000000644
1046	5311	11	5456239	PB.2985_size943	Adipose	C	6	T	11	0.8744691179161412	5.724165323240112e-05	AH3
1047	5319	1	106742686	PB.489_size31	Lamina	C	6	T	11	0.8744691179161412	6.308263825611551e-05	AH2
1048	5320	13	729062	PB.5040_size33	Longissimus	C	6	G	11	0.8744691179161412	6.308263825611551e-05	AH1
1049	5331	20	31265374 31265485	PB.11147_size97	Adipose	CC	33	TA	18	0.874469117916141	3.50459101422864e-06	AH3
1050	5332	22	27735999	PB.11975_size71	Ovary	A	33	G	18	0.874469117916141	7.009182028457279e-06	AH1
1051	5338	25	29607735	PB.13801_size448	Testis	C	11	T	6	0.874469117916141	9.34557603794304e-06	AH3
1052	5342	4	10171538 10171628	PB.17191_size101	ParietalCortex	AT	88	GC	48	0.874469117916141	1.518656106165744e-05	AH3
1053	5343	4	54963537	PB.17344_size49	Testis	C	44	T	24	0.874469117916141	1.518656106165744e-05	AH4
1054	5352	X	112079600	PB.23657_size67	Lamina	A	33	G	18	0.874469117916141	5.140066820868672e-05	AH2		ENSECAG00000007365
1055	5394	26	26917690 26920149	PB.14113_size204	Liver	CC	336	GT	184	0.8687554667217473	9.34557603794304e-06	AH1
1056	5395	8	7875586 7875853 7875896 7875899 7875917 7876806	PB.21620_size41	Testis	ACGCCG	46	CTTTTT	84	0.8687554667217473	3.738230415177216e-05	AH4
1057	5399	X	126741548	PB.23723_size30	Adipose	C	86	T	157	0.8683559941895291	5.140066820868672e-05	AH1	EMD	ENSECAG00000013908
1058	5407	4	102802200	PB.17555_size36	Ovary	A	17	G	31	0.8667334691365359	1.518656106165744e-05	AH1
1059	5413	27	20398421	PB.14300_size134	Testis	A	31	G	17	0.8667334691365358	9.34557603794304e-06	AH3
1060	5425	24	2599636	PB.12869_size311	Testis	G	28	T	51	0.8650704199138913	8.17737903320016e-06	AH3
1061	5431	20	4931978	PB.11023_size52	Lamina	G	111	T	61	0.8636785287872197	3.50459101422864e-06	AH2
1062	5432	6	49638364 49638780	PB.19073_size129	Ovary	AG	111	CA	61	0.8636785287872197	2.219574309011472e-05	AH2
1063	5447	8	9619384	PB.21130_size171	Ovary	G	20	T	11	0.8624964762500651	3.738230415177216e-05	AH1
1064	5448	9	13861939	PB.22093_size30	Testis	C	40	T	22	0.8624964762500651	4.67278801897152e-05	AH4
1065	5450	14	26348675 26349105 26349135 26349543	PB.5941_size36	Testis	CTCC	20	TGTA	11	0.8624964762500651	6.541903226560127e-05	AH3
1066	5466	4	10171628	PB.17191_size34	Ovary	C	22	T	40	0.862496476250065	1.518656106165744e-05	AH2
1067	5469	X	40826007	PB.23886_size58	Ovary	C	22	T	40	0.862496476250065	5.607345622765824e-05	AH2	OTUD5	ENSECAG00000010819
1068	5495	4	94973979 94974009 94974195	PB.17079_size114	Liver	CGA	91	TTG	165	0.8585275740471195	1.518656106165744e-05	AH1
1069	5505	X	111317578	PB.24118_size29	Lung	C	29	T	16	0.8579809951275721	5.607345622765824e-05	AH1	MOSPD1	ENSECAG00000022243
1070	5527	25	38603647	PB.13631_size39	Lung	G	21	T	38	0.8556100906648251	9.34557603794304e-06	AH1
1071	5528	5	63834992	PB.18672_size35	Heart	A	21	G	38	0.8556100906648251	1.869115207588608e-05	AH1
1072	5530	19	25938929 25938930 25939205	PB.8984_size21	Lung	ACT	21	GGG	38	0.8556100906648251	6.658722927034416e-05	AH1
1073	5540	6	36375539 36376702 36378246 36379032 36379233 36385819	PB.19515_size95	ParietalCortex	CTTCCC	103	TCGTGA	57	0.8536105130184768	2.686853110908624e-05	AH1
1074	5544	14	61434745 61435588	PB.6123_size24	Adipose	CT	65	TA	36	0.8524428115861422	6.541903226560127e-05	AH1
1075	5569	25	30999800	PB.13531_size106	Adipose	C	9	T	5	0.8479969065549501	9.34557603794304e-06	AH3
1076	5573	3	25081676	PB.15387_size404	Liver	G	9	T	5	0.8479969065549501	1.051377304268592e-05	AH1
1077	5578	5	18691944	PB.17693_size202	Adipose	A	9	G	5	0.8479969065549501	1.518656106165744e-05	AH3
1078	5580	5	13781128	PB.18282_size107	Adipose	A	9	G	5	0.8479969065549501	1.869115207588608e-05	AH3
1079	5586	10	41391393	PB.2215_size53	Longissimus	A	18	G	10	0.8479969065549501	4.789607719445808e-05	AH1
1080	5587	9	77312597 77312598	PB.22618_size23	Lung	CC	9	TT	5	0.8479969065549501	4.906427419920095e-05	AH1
1081	5590	11	60714838	PB.4098_size30	Lung	A	9	G	5	0.8479969065549501	6.074624424662976e-05	AH1
1082	5598	16	6200718 6200782 6200790	PB.7465_size82	Lamina	CGC	9	GAT	5	0.8479969065549501	6.658722927034416e-05	AH4
1083	5617	28	36192606	PB.14616_size34	ParietalCortex	C	35	T	63	0.84799690655495	9.34557603794304e-06	AH1
1084	5619	29	23495379	PB.15038_size58	Ovary	C	20	T	36	0.84799690655495	1.051377304268592e-05	AH1
1085	5626	5	74168404	PB.18715_size34	ParietalCortex	G	15	T	27	0.84799690655495	1.869115207588608e-05	AH4
1086	5627	10	10389693	PB.1908_size373	Longissimus	C	10	T	18	0.84799690655495	2.219574309011472e-05	AH1
1087	5631	7	2791586 2791589 2791615	PB.20497_size21	Longissimus	CTA	5	GCG	9	0.84799690655495	3.387771313754352e-05	AH1
1088	5641	11	51401207 51401238	PB.4031_size319	Longissimus	CC	5	TT	9	0.84799690655495	6.074624424662976e-05	AH1
1089	5647	13	19304113	PB.5187_size83	Testis	C	5	G	9	0.84799690655495	6.308263825611551e-05	AH3
1090	5652	14	87460903	PB.6180_size83	Ovary	A	20	C	36	0.84799690655495	6.541903226560127e-05	AH1
1091	5661	1	19338703	PB.978_size242	Adipose	C	10	T	18	0.84799690655495	6.89236232798299e-05	AH3
1092	5667	13	29029344 29030509	PB.4908_size57	Lamina	AA	97	GT	54	0.8450253400236591	6.308263825611551e-05	AH2
1093	5678	21	8504521 8504830 8505140 8509731	PB.11670_size67	Lung	AAGG	63	GTTT	113	0.8428990389152713	7.009182028457279e-06	AH1
1094	5694	25	6467247	PB.13702_size76	Heart	A	34	C	19	0.8395353278067539	9.34557603794304e-06	AH4
1095	5703	16	38603225	PB.7179_size265	Liver	A	34	G	19	0.8395353278067539	6.541903226560127e-05	AH4
1096	5705	20	4924989 4931978	PB.11023_size982	Liver	CG	820	TT	1467	0.8391730561679438	3.50459101422864e-06	AH1
1097	5716	11	60714838	PB.4098_size49	ParietalCortex	A	25	G	14	0.8365012677171206	6.074624424662976e-05	AH1
1098	5733	20	44018299 44018340	PB.10943_size875	Lung	GC	37	TT	66	0.8349407537295038	3.50459101422864e-06	AH3
1099	5737	21	23722446	PB.11728_size145	ParietalCortex	C	46	G	82	0.8339900485610707	7.009182028457279e-06	AH2
1100	5741	5	43740670 43742247 43742640	PB.17924_size137	Adipose	AGT	69	CAC	123	0.8339900485610707	1.7522955071143197e-05	AH3
1101	5753	26	16921041 16922171	PB.13944_size55	Lung	CC	57	GT	32	0.8328900141647416	9.34557603794304e-06	AH1
1102	5762	10	22436339 22436403 22436792	PB.2086_size257	ParietalCortex	CCA	50	TGT	89	0.831877241191673	3.738230415177216e-05	AH1
1103	5763	21	23722446	PB.11728_size315	Liver	C	68	G	121	0.8314003960242551	7.009182028457279e-06	AH1
1104	5766	26	40338377 40338386	PB.14196_size29	Adipose	CG	185	TA	104	0.8309417423752199	9.34557603794304e-06	AH1
1105	5777	6	85797680 85803833	PB.19299_size21	ParietalCortex	AT	81	GG	144	0.8300749985576876	2.570033410434336e-05	AH4
1106	5782	X	8077217 8077541	PB.23773_size115	Ovary	AC	45	GT	80	0.8300749985576876	5.140066820868672e-05	AH2	ARHGAP6	ENSECAG00000013633
1107	5783	X	126380166 126401303	PB.24163_size298	ParietalCortex	CG	36	TC	64	0.8300749985576876	5.607345622765824e-05	AH1	L1CAM	ENSECAG00000002810
1108	5790	18	63472902 63474261	PB.8801_size46	Testis	CA	9	GG	16	0.8300749985576876	6.658722927034416e-05	AH3
1109	5793	25	32798896	PB.13842_size31	ParietalCortex	G	16	T	9	0.8300749985576875	9.34557603794304e-06	AH3
1110	5810	18	22130707	PB.8381_size51	Testis	A	16	G	9	0.8300749985576875	6.658722927034416e-05	AH3
1111	5821	15	69909649 69909769	PB.6529_size172	Lamina	CC	87	TT	49	0.82823365173352	6.541903226560127e-05	AH2
1112	5827	21	23722446	PB.11728_size236	ParietalCortex	C	62	G	110	0.8271634031377845	7.009182028457279e-06	AH4
1113	5839	3	63218188	PB.16100_size63	Lamina	A	22	G	39	0.8259706002249511	1.401836405691456e-05	AH2
1114	5846	Un_NW_019643688v1	522571	PB.22976_size58	Testis	A	184	G	326	0.8251661981740648	5.023247120394384e-05	AH4
1115	5870	22	20186881 20187613	PB.12227_size100	Testis	CA	224	GG	396	0.8220016980220055	7.009182028457279e-06	AH4
1116	5874	20	4924989 4931978	PB.11023_size90	Heart	CG	60	TT	106	0.8210298589546807	3.50459101422864e-06	AH1
1117	5886	9	85142614	PB.22359_size28	Ovary	A	30	G	17	0.819427754358179	4.789607719445808e-05	AH1
1118	5889	14	72946181	PB.6139_size24	Heart	A	60	C	34	0.819427754358179	6.541903226560127e-05	AH4
1119	5901	X	84339978	PB.23555_size59	Adipose	A	21	G	37	0.8171359428501895	5.140066820868672e-05	AH1	ARMCX3	ENSECAG00000001648
1120	5922	18	78262234	PB.8865_size35	Ovary	A	33	C	58	0.8135868757691186	6.658722927034416e-05	AH1
1121	5929	X	98521363 98521408	PB.23614_size528	Adipose	CG	186	TA	106	0.8112383565448322	5.140066820868672e-05	AH1	PGRMC1	ENSECAG00000039508
1122	5944	26	36559628 36584952	PB.14175_size129	Testis	CG	8	TA	14	0.8073549220576042	9.34557603794304e-06	AH4
1123	5947	29	12695787	PB.15136_size45	Longissimus	A	4	G	7	0.8073549220576042	1.051377304268592e-05	AH1
1124	5955	4	85796352	PB.17037_size55	Lung	C	12	T	21	0.8073549220576042	1.518656106165744e-05	AH1
1125	5976	Un_NW_019643002v1	2145 2199 2418 2600 2932 2952	PB.22810_size28	Lung	CCGAAC	20	TGAGGG	35	0.8073549220576042	5.023247120394384e-05	AH3
1126	5977	10	78670499	PB.2332_size30	Ovary	C	8	T	14	0.8073549220576042	5.023247120394384e-05	AH1
1127	5978	X	24654765	PB.23348_size26	Testis	A	4	G	7	0.8073549220576042	5.023247120394384e-05	AH3		ENSECAG00000036521
1128	5988	15	1434377 1434512 1434612	PB.6239_size22	Liver	AGG	4	CAA	7	0.8073549220576042	6.541903226560127e-05	AH4
1129	5992	15	67447995 67448105 67448106	PB.6896_size429	Adipose	ACT	8	GAG	14	0.8073549220576042	6.541903226560127e-05	AH3
1130	5993	15	70246447	PB.6928_size229	Testis	C	4	G	7	0.8073549220576042	6.541903226560127e-05	AH3
1131	5999	18	55894290	PB.8476_size1188	Heart	C	64	G	112	0.8073549220576042	6.658722927034416e-05	AH4
1132	6001	18	82223150 82223946	PB.8886_size259	Adipose	AC	4	GT	7	0.8073549220576042	6.658722927034416e-05	AH1
1133	6005	19	27987227	PB.9251_size100	Longissimus	C	4	T	7	0.8073549220576042	6.89236232798299e-05	AH1
1134	6009	1	28129765	PB.1013_size24	Lung	C	7	T	4	0.8073549220576041	1.16819700474288e-06	AH3
1135	6010	2	22173467 22173580 22183173	PB.10186_size39	Testis	CGG	35	TTA	20	0.8073549220576041	1.16819700474288e-06	AH3
1136	6012	20	42095357	PB.11259_size28	Testis	C	7	T	4	0.8073549220576041	3.50459101422864e-06	AH4
1137	6017	22	22009875	PB.12243_size54	Heart	C	7	G	4	0.8073549220576041	7.009182028457279e-06	AH1
1138	6024	28	22199796	PB.14790_size94	Ovary	C	49	T	28	0.8073549220576041	9.34557603794304e-06	AH1
1139	6028	1	33151202	PB.160_size29	Adipose	C	14	T	8	0.8073549220576041	1.401836405691456e-05	AH1
1140	6038	6	36385819	PB.19515_size89	Adipose	A	14	C	8	0.8073549220576041	2.686853110908624e-05	AH3
1141	6046	8	92116294	PB.21530_size139	Heart	A	21	G	12	0.8073549220576041	3.738230415177216e-05	AH1
1142	6052	9	73400054	PB.22602_size46	Lamina	A	7	G	4	0.8073549220576041	4.906427419920095e-05	AH2
1143	6053	X	112179304 112215444	PB.23659_size62	Longissimus	GA	7	TG	4	0.8073549220576041	5.140066820868672e-05	AH1	SLC9A6	ENSECAG00000018757
1144	6061	12	30293896	PB.4306_size337	Adipose	C	14	T	8	0.8073549220576041	6.191444125137263e-05	AH3
1145	6067	15	4412698	PB.6633_size35	Heart	A	7	G	4	0.8073549220576041	6.541903226560127e-05	AH4
1146	6068	16	36951438	PB.7157_size189	Ovary	C	7	T	4	0.8073549220576041	6.541903226560127e-05	AH1
1147	6069	16	6200718 6200782	PB.7465_size68	Lung	CG	14	GA	8	0.8073549220576041	6.658722927034416e-05	AH1
1148	6081	8	24565132	PB.21767_size53	Testis	C	290	G	166	0.8048696586680096	3.855050115651504e-05	AH4
1149	6082	X	111489708 111490095 111490771 111490009 111490243 111489986 111490112 111489952 111489942 111489727 111490764 111489717 111490759 111490227	PB.24121_size162	Lamina	CGGGGCTGTTGGCT	138	GACCAACTCCATTC	79	0.8047437086010661	5.607345622765824e-05	AH2
1150	6099	20	42893089 42893153	PB.10923_size133	Testis	AA	176	TG	101	0.8012201358855026	3.50459101422864e-06	AH3
1151	6102	21	14966644 14966758	PB.11447_size103	ParietalCortex	CA	85	GG	148	0.800062429491248	7.009182028457279e-06	AH2
1152	6122	11	49527729 49527778	PB.3410_size45	ParietalCortex	AA	40	CG	23	0.7983661388303495	5.957804724188688e-05	AH3
1153	6123	14	72860648 72862294	PB.5732_size202	Lamina	AC	40	GT	23	0.7983661388303495	6.541903226560127e-05	AH4
1154	6145	8	428890	PB.21564_size51	Lamina	G	34	T	59	0.7951802081115018	3.738230415177216e-05	AH2
1155	6146	X	84339978	PB.23555_size152	Ovary	A	68	G	118	0.7951802081115018	5.140066820868672e-05	AH2	ARMCX3	ENSECAG00000001648
1156	6156	29	31368878	PB.15075_size104	Lung	C	15	T	26	0.7935491225325738	1.051377304268592e-05	AH3
1157	6167	9	85142614	PB.22359_size23	Liver	A	26	G	15	0.7935491225325737	4.789607719445808e-05	AH1
1158	6184	1	159504094 159508346	PB.1662_size970	Longissimus	AG	455	GC	263	0.7908037457937562	1.518656106165744e-05	AH4
1159	6192	2	42367439 42367737	PB.9747_size2475	Lamina	CA	59	GG	102	0.7897822926096542	6.89236232798299e-05	AH4
1160	6205	25	17768773	PB.13740_size30	Ovary	C	11	G	19	0.7884958948062882	9.34557603794304e-06	AH1
1161	6212	6	76026218	PB.19779_size29	Ovary	A	33	G	57	0.7884958948062882	3.037312212331488e-05	AH2
1162	6213	7	55769710	PB.20248_size51	Testis	C	22	T	38	0.7884958948062882	3.387771313754352e-05	AH3
1163	6215	9	39569187 39570118	PB.22176_size31	Adipose	CG	11	GA	19	0.7884958948062882	4.789607719445808e-05	AH1
1164	6221	14	43543187	PB.5647_size144	Lamina	A	19	G	11	0.7884958948062882	6.541903226560127e-05	AH2
1165	6230	5	13661179 13661324 13662121 13662151	PB.17661_size70	Testis	CTGT	314	TCAC	182	0.7868261086929308	1.518656106165744e-05	AH4
1166	6231	25	38993245 38993517	PB.13634_size37	Lamina	AA	69	CG	40	0.7865963618908067	9.34557603794304e-06	AH4
1167	6234	1	159504094 159508346	PB.1662_size177	ParietalCortex	AG	357	GC	207	0.7862933065297746	1.518656106165744e-05	AH4
1168	6254	5	43431267	PB.17916_size257	Adipose	A	18	G	31	0.7842713089445628	1.7522955071143197e-05	AH3
1169	6255	7	2561528	PB.19888_size47	Heart	C	18	T	31	0.7842713089445628	3.387771313754352e-05	AH1
1170	6266	8	58852383 58855352	PB.21918_size31	Testis	CC	43	TG	25	0.7824085649273732	4.67278801897152e-05	AH3
1171	6271	2	101437975 101439072	PB.10615_size105	Lamina	AC	32	GG	55	0.7813597135246597	3.50459101422864e-06	AH2
1172	6274	3	30440135 30440355 30440478	PB.15409_size86	Liver	ACA	110	CTG	64	0.7813597135246596	1.051377304268592e-05	AH1
1173	6286	1	148556255 148556437	PB.716_size451	Testis	GC	416	TT	714	0.7793405458880074	6.541903226560127e-05	AH4
1174	6296	22	20424411	PB.12230_size64	Lamina	A	21	G	36	0.777607578663552	7.009182028457279e-06	AH4
1175	6299	24	19054786 19054990 19054996 19055020 19055267	PB.12963_size26	Testis	CCCCA	12	GAGTG	7	0.777607578663552	8.17737903320016e-06	AH3
1176	6306	25	17746449 17746642 17768773	PB.13740_size55	Longissimus	ATG	7	GCC	12	0.777607578663552	9.34557603794304e-06	AH1
1177	6311	28	20559278	PB.14773_size35	Ovary	A	7	G	12	0.777607578663552	9.34557603794304e-06	AH1
1178	6325	5	72178891	PB.18090_size266	Adipose	C	12	G	7	0.777607578663552	1.869115207588608e-05	AH3
1179	6328	6	26734961 26735072 26735364 26735771 26736344 26737061	PB.18927_size50	Lamina	ATTACT	14	GGCGGC	24	0.777607578663552	2.102754608537184e-05	AH4
1180	6331	7	88829585	PB.20402_size1130	Adipose	G	12	T	7	0.777607578663552	3.387771313754352e-05	AH3
1181	6335	8	39576375 39576407	PB.21849_size86	Adipose	CG	12	TA	7	0.777607578663552	4.67278801897152e-05	AH3
1182	6336	8	40284892	PB.21852_size31	Testis	A	7	G	12	0.777607578663552	4.67278801897152e-05	AH3
1183	6341	X	43078134	PB.23433_size358	Ovary	A	312	G	182	0.777607578663552	5.140066820868672e-05	AH2		ENSECAG00000040088
1184	6342	X	112605449 112606877	PB.23661_size141	Heart	AG	21	GT	36	0.777607578663552	5.140066820868672e-05	AH1		ENSECAG00000009156
1185	6343	X	123668116 123668559	PB.23693_size26	ParietalCortex	AT	12	GC	7	0.777607578663552	5.140066820868672e-05	AH1	MTM1	ENSECAG00000015589
1186	6344	X	84334095	PB.24026_size42	Lamina	C	7	T	12	0.777607578663552	5.607345622765824e-05	AH2		ENSECAG00000044720
1187	6345	X	111490771 111489708 111490764 111489717 111489727 111490627 111489942 111490095 111490243 111490112 111490227	PB.24121_size85	Adipose	CGGGGTTGCCT	120	GACCTCCATTC	70	0.777607578663552	5.607345622765824e-05	AH1
1188	6347	12	8801840	PB.4130_size99	Lung	C	12	T	7	0.777607578663552	6.191444125137263e-05	AH3
1189	6348	12	28058570 28059279 28059502	PB.4242_size176	Lung	GCA	21	TTG	36	0.777607578663552	6.191444125137263e-05	AH3
1190	6349	13	674670	PB.5039_size119	ParietalCortex	A	24	G	14	0.777607578663552	6.308263825611551e-05	AH1
1191	6373	3	34024268 34024726	PB.15969_size114	Lung	AA	238	CG	139	0.7758766905844361	1.401836405691456e-05	AH1
1192	6384	25	36251237 36252561	PB.13605_size144	Longissimus	CC	53	TT	31	0.773724144176324	9.34557603794304e-06	AH1
1193	6391	24	19957770	PB.12970_size42	Liver	A	24	G	41	0.7725895038969276	8.17737903320016e-06	AH1
1194	6443	10	81124067	PB.2347_size765	Testis	A	92	G	54	0.7686744538935444	5.140066820868672e-05	AH3
1195	6444	X	98521363 98521408	PB.23614_size1126	Lung	CG	368	TA	216	0.7686744538935444	5.140066820868672e-05	AH1	PGRMC1	ENSECAG00000039508
1196	6452	16	38581726 38590766	PB.7616_size1436	Liver	CG	281	GA	165	0.7681041059751104	6.658722927034416e-05	AH4
1197	6454	7	26322917	PB.20632_size43	Adipose	A	80	G	47	0.767339243209725	3.5045910142286394e-05	AH1
1198	6455	Un_NW_019643267v1	17177 17270 17605 19628	PB.22852_size49	ParietalCortex	GCAG	114	TTTA	194	0.767022828022386	5.023247120394384e-05	AH4
1199	6461	21	25174883 25177513	PB.11739_size60	Ovary	AC	20	GA	34	0.765534746362977	7.009182028457279e-06	AH1
1200	6467	24	8829126	PB.13169_size29	Longissimus	A	10	G	17	0.765534746362977	8.17737903320016e-06	AH1
1201	6470	27	3087576	PB.14368_size177	Lamina	C	17	T	10	0.765534746362977	9.34557603794304e-06	AH2
1202	6481	7	68694956	PB.20283_size27	ParietalCortex	A	10	G	17	0.765534746362977	3.387771313754352e-05	AH3
1203	6514	19	46882257	PB.9352_size127	Testis	C	43	T	73	0.7635598041779192	6.89236232798299e-05	AH4
1204	6516	26	26917690 26920149	PB.14113_size176	Heart	CC	129	GT	76	0.7632997419796687	9.34557603794304e-06	AH1
1205	6530	X	12893771	PB.23307_size52	ParietalCortex	C	39	T	23	0.7618402628052354	5.023247120394384e-05	AH1	SYAP1	ENSECAG00000006741
1206	6534	3	120014215	PB.16277_size48	ParietalCortex	C	59	T	100	0.7612131404128835	1.401836405691456e-05	AH3
1207	6537	1	31860533 31860652 31861873	PB.1046_size169	Heart	AGG	61	TAC	36	0.7608123361205739	2.33639400948576e-06	AH4
1208	6547	Un_NW_019643273v1	2058	PB.22865_size108	Heart	C	22	G	13	0.7589919004962051	5.023247120394384e-05	AH4
1209	6548	X	19068387	PB.23328_size976	Ovary	A	880	G	520	0.7589919004962051	5.023247120394384e-05	AH2	SAT1	ENSECAG00000021968
1210	6549	1	90813676	PB.409_size81	Ovary	C	66	T	39	0.7589919004962051	6.074624424662976e-05	AH1
1211	6553	14	93932837 93932948 93933445	PB.6222_size38	Testis	GTG	22	TCA	13	0.7589919004962051	6.541903226560127e-05	AH3
1212	6555	1	7665898 7666502 7666785	PB.925_size55	Testis	AAT	88	GGC	52	0.7589919004962051	6.89236232798299e-05	AH3
1213	6561	1	159504094	PB.1662_size111	Testis	A	26	G	44	0.758991900496205	1.518656106165744e-05	AH4
1214	6562	6	76261827	PB.19257_size23	Longissimus	C	13	T	22	0.758991900496205	2.453213709960048e-05	AH4
1215	6584	8	50129346	PB.21896_size27	Testis	C	147	T	87	0.7567288489876361	4.67278801897152e-05	AH3
1216	6590	2	69906703	PB.10527_size51	ParietalCortex	A	48	G	81	0.7548875021634687	3.50459101422864e-06	AH3
1217	6592	3	116424521	PB.15749_size38	Adipose	A	32	C	54	0.7548875021634687	1.401836405691456e-05	AH3
1218	6593	5	1810630	PB.17593_size57	Testis	C	16	T	27	0.7548875021634687	1.518656106165744e-05	AH4
1219	6597	X	28794536	PB.23844_size24	Longissimus	C	16	T	27	0.7548875021634687	5.607345622765824e-05	AH1		ENSECAG00000024307
1220	6609	7	5472050	PB.19935_size70	Testis	C	27	T	16	0.7548875021634686	3.387771313754352e-05	AH3
1221	6612	12	8801840	PB.4130_size131	ParietalCortex	C	27	T	16	0.7548875021634686	6.191444125137263e-05	AH3
1222	6628	21	23722446	PB.11728_size57	Lamina	C	19	G	32	0.7520724865564145	7.009182028457279e-06	AH2
1223	6634	X	56019448	PB.23941_size92	ParietalCortex	A	19	G	32	0.7520724865564145	5.607345622765824e-05	AH1		ENSECAG00000036345
1224	6642	X	34199868	PB.23377_size67	ParietalCortex	C	329	T	554	0.7517983923139469	5.023247120394384e-05	AH1	ATP6AP2	ENSECAG00000019889
1225	6661	15	67447995 67448105 67448106	PB.6896_size76	Testis	ACT	22	GAG	37	0.7500217469916525	6.541903226560127e-05	AH3
1226	6694	3	61890746 61891269 61891386	PB.15558_size117	Lung	AAC	312	CGT	186	0.746243407754217	1.051377304268592e-05	AH1
1227	6703	X	126294300 126295874	PB.23719_size271	Longissimus	AG	57	GT	34	0.7454271729144023	5.140066820868672e-05	AH1		ENSECAG00000058187
1228	6710	28	36653145	PB.14870_size252	Longissimus	G	37	T	62	0.7447429447579254	1.051377304268592e-05	AH1
1229	6713	17	22826522 22826702 22827166 22828807	PB.8191_size32	ParietalCortex	AGAT	37	CACC	62	0.7447429447579254	6.658722927034416e-05	AH1
1230	6716	9	83776397 83776548 83776547 83776533 83776517 83776501 83776487 83776478 83776476 83776475 83776554 83776471 83776461 83776459 83776472 83776429 83776457 83776446 83776416 83776443 83776427	PB.22644_size93	Testis	CTCGTCCTCCACCCAGTCTCC	744	TGAACTGGGGTTGTTACGGTT	1246	0.7439295419159705	4.906427419920095e-05	AH4
1231	6737	2	40156255	PB.10369_size93	Longissimus	A	10	G	6	0.7369655941662062	2.33639400948576e-06	AH1
1232	6746	20	4924989 4931978	PB.11023_size85	Longissimus	CG	51	TT	85	0.7369655941662062	3.50459101422864e-06	AH1
1233	6754	22	27735999	PB.11975_size24	Lung	A	3	G	5	0.7369655941662062	7.009182028457279e-06	AH3
1234	6755	22	27735999	PB.11975_size48	Longissimus	A	6	G	10	0.7369655941662062	7.009182028457279e-06	AH1
1235	6770	24	19054786 19054990 19054996 19055020 19055267	PB.12963_size48	Adipose	CCCCA	5	GAGTG	3	0.7369655941662062	8.17737903320016e-06	AH3
1236	6782	26	31939637	PB.13982_size280	Heart	G	3	T	5	0.7369655941662062	9.34557603794304e-06	AH4
1237	6788	27	20398421	PB.14300_size24	Lung	A	5	G	3	0.7369655941662062	9.34557603794304e-06	AH3
1238	6789	27	20440182	PB.14300_size48	Lamina	C	10	G	6	0.7369655941662062	9.34557603794304e-06	AH2
1239	6791	28	36254559	PB.14617_size61	Adipose	C	5	T	3	0.7369655941662062	9.34557603794304e-06	AH3
1240	6794	1	31859458	PB.147_size52	Testis	A	18	G	30	0.7369655941662062	9.34557603794304e-06	AH4
1241	6803	3	25081676	PB.15387_size209	Testis	G	18	T	30	0.7369655941662062	1.051377304268592e-05	AH3
1242	6808	1	142018460	PB.1547_size90	Testis	C	60	T	36	0.7369655941662062	1.051377304268592e-05	AH4
1243	6810	3	61890746 61891269 61891386	PB.15558_size55	Ovary	AAC	105	CGT	63	0.7369655941662062	1.051377304268592e-05	AH1
1244	6813	3	108722854	PB.15716_size65	Lamina	C	10	T	6	0.7369655941662062	1.401836405691456e-05	AH2
1245	6814	1	146997001	PB.1580_size27	Ovary	C	20	T	12	0.7369655941662062	1.401836405691456e-05	AH1
1246	6828	31	3584447	PB.16665_size31	Liver	C	15	T	9	0.7369655941662062	1.518656106165744e-05	AH1
1247	6836	4	106114013	PB.17136_size145	Lamina	A	15	G	25	0.7369655941662062	1.518656106165744e-05	AH2
1248	6840	4	32145565 32146136	PB.17256_size66	Ovary	GC	45	TG	27	0.7369655941662062	1.518656106165744e-05	AH1
1249	6856	5	54744877	PB.18628_size40	Liver	C	10	T	6	0.7369655941662062	1.869115207588608e-05	AH4
1250	6857	5	74168404	PB.18715_size84	Lung	G	3	T	5	0.7369655941662062	1.869115207588608e-05	AH3
1251	6861	6	74746357	PB.19227_size192	Testis	A	10	G	6	0.7369655941662062	2.453213709960048e-05	AH3
1252	6864	6	65258228 65261930	PB.19638_size1602	Adipose	CA	6	TC	10	0.7369655941662062	2.803672811382912e-05	AH3
1253	6868	7	49734020	PB.20177_size23	Testis	C	10	T	6	0.7369655941662062	3.387771313754352e-05	AH4
1254	6870	7	68694956	PB.20283_size92	Lamina	A	9	G	15	0.7369655941662062	3.387771313754352e-05	AH4
1255	6876	7	936611	PB.20462_size343	Longissimus	G	5	T	3	0.7369655941662062	3.387771313754352e-05	AH1
1256	6886	8	9619384	PB.21130_size104	Adipose	G	3	T	5	0.7369655941662062	3.738230415177216e-05	AH1
1257	6898	8	78911132	PB.21983_size75	Testis	A	3	C	5	0.7369655941662062	4.67278801897152e-05	AH3
1258	6899	9	15651015	PB.22097_size104	Heart	A	6	C	10	0.7369655941662062	4.67278801897152e-05	AH1
1259	6901	9	30131979 30132285 30132349 30132400 30132426 30133747 30134194	PB.22150_size728	Testis	ACAAATT	15	CACGGCC	9	0.7369655941662062	4.789607719445808e-05	AH3
1260	6902	9	39570118	PB.22176_size60	Testis	A	9	G	15	0.7369655941662062	4.789607719445808e-05	AH3
1261	6908	9	44279994	PB.22506_size46	ParietalCortex	C	15	T	9	0.7369655941662062	4.906427419920095e-05	AH3
1262	6909	9	68969428	PB.22590_size103	ParietalCortex	A	5	G	3	0.7369655941662062	4.906427419920095e-05	AH1
1263	6910	9	68969428	PB.22590_size145	Ovary	A	5	G	3	0.7369655941662062	4.906427419920095e-05	AH1
1264	6914	X	98747176	PB.24078_size28	Longissimus	A	5	T	3	0.7369655941662062	5.607345622765824e-05	AH1
1265	6915	X	99508434	PB.24089_size86	Longissimus	C	6	T	10	0.7369655941662062	5.607345622765824e-05	AH1	C1GALT1C1	ENSECAG00000004034
1266	6919	10	58343888	PB.2808_size45	Heart	C	25	T	15	0.7369655941662062	5.724165323240112e-05	AH4
1267	6921	11	5456239	PB.2985_size221	Lung	C	3	T	5	0.7369655941662062	5.724165323240112e-05	AH3
1268	6922	11	5456239	PB.2985_size422	Lung	C	51	T	85	0.7369655941662062	5.724165323240112e-05	AH1
1269	6923	11	8387831	PB.3027_size32	Ovary	A	18	G	30	0.7369655941662062	5.8409850237144e-05	AH2
1270	6934	11	60703457 60703498 60714838	PB.4098_size98	Longissimus	CCG	5	TTA	3	0.7369655941662062	6.074624424662976e-05	AH1
1271	6942	13	20241566	PB.4832_size116	Lamina	C	5	T	3	0.7369655941662062	6.308263825611551e-05	AH4
1272	6950	14	56176141	PB.5676_size35	Lung	A	5	G	3	0.7369655941662062	6.541903226560127e-05	AH3
1273	6956	15	11001953	PB.6276_size88	Heart	C	54	T	90	0.7369655941662062	6.541903226560127e-05	AH1
1274	6962	1	140590877	PB.667_size141	Testis	C	3	G	5	0.7369655941662062	6.541903226560127e-05	AH3
1275	6968	16	2832347 2832670	PB.7436_size34	Testis	AT	5	GC	3	0.7369655941662062	6.658722927034416e-05	AH3
1276	6975	17	80059362	PB.8316_size37	Longissimus	C	12	T	20	0.7369655941662062	6.658722927034416e-05	AH1
1277	6977	18	81870316 81871235	PB.8598_size38	Liver	AG	40	CA	24	0.7369655941662062	6.658722927034416e-05	AH1
1278	6989	19	40273051	PB.9070_size25	Heart	A	3	G	5	0.7369655941662062	6.89236232798299e-05	AH4
1279	6996	1	18014230 18014279	PB.971_size137	Heart	AG	27	TT	45	0.7369655941662062	6.89236232798299e-05	AH4
1280	7009	X	25541723 25541835	PB.23824_size288	Lamina	CG	143	TA	86	0.7336065820762916	5.607345622765824e-05	AH2		ENSECAG00000015834
1281	7016	5	21812918	PB.17702_size65	Lung	A	62	G	103	0.7323042167963433	1.518656106165744e-05	AH1
1282	7021	X	10296982	PB.23294_size33	Adipose	G	83	T	50	0.7311832415721999	5.023247120394384e-05	AH1	RAB9A	ENSECAG00000005451
1283	7028	9	83776397 83776548 83776547 83776533 83776517 83776501 83776487 83776478 83776476 83776475 83776554 83776471 83776461 83776459 83776472 83776429 83776457 83776446 83776416 83776443 83776427	PB.22644_size131	Testis	CTCGTCCTCCACCCAGTCTCC	700	TGAACTGGGGTTGTTACGGTT	1161	0.7299411450332378	4.906427419920095e-05	AH3
1284	7029	X	43968602 43969262 43969288 43969377 43969386	PB.23906_size42	Lamina	CCTCC	41	TTCTT	68	0.7299108366322558	5.607345622765824e-05	AH4
1285	7035	19	56621461 56621707 56622071	PB.9386_size93	Liver	AGG	257	GAA	155	0.7295001439196405	6.89236232798299e-05	AH1
1286	7039	6	35417976	PB.19006_size69	Testis	C	184	T	111	0.7291460897069069	2.102754608537184e-05	AH4
1287	7058	1	159504094 159508346	PB.1662_size1906	Heart	AG	192	GC	116	0.726981505593584	1.518656106165744e-05	AH4
1288	7061	20	4924989 4931978	PB.11023_size104	Lung	CG	104	TT	172	0.7258250365610058	3.50459101422864e-06	AH1
1289	7064	11	33565570 33567135 33567247 33567271	PB.3847_size83	Adipose	AGAC	26	GTGT	43	0.7258250365610058	5.957804724188688e-05	AH3
1290	7065	13	41809227 41809494 41809667	PB.4993_size137	Ovary	ATA	104	GGG	172	0.7258250365610058	6.308263825611551e-05	AH1
1291	7067	Un_NW_019646161v1	2458	PB.23207_size80	Testis	C	86	T	52	0.7258250365610057	5.023247120394384e-05	AH3
1292	7075	X	83393324 83393472	PB.24014_size168	Lung	AC	121	GT	200	0.7249929525001302	5.607345622765824e-05	AH1	TSPAN6	ENSECAG00000008628
1293	7078	1	128517605	PB.1481_size102	Longissimus	A	38	G	23	0.7243655573865726	1.051377304268592e-05	AH1
1294	7080	X	12138101	PB.23302_size34	ParietalCortex	A	23	G	38	0.7243655573865726	5.023247120394384e-05	AH1
1295	7081	X	112913505	PB.24127_size91	Ovary	C	69	T	114	0.7243655573865726	5.607345622765824e-05	AH1	RBMX	ENSECAG00000021380
1296	7082	1	121049604	PB.561_size255	Testis	A	23	G	38	0.7243655573865726	6.541903226560127e-05	AH3
1297	7084	7	90245061 90245214 90245408	PB.20409_size104	Lung	CGC	89	TTT	147	0.7239389138699667	3.387771313754352e-05	AH1
1298	7085	8	56253412 56253944 56254110 56255272	PB.21422_size35	Lung	GTTG	71	TCCA	43	0.7234823648025842	3.738230415177216e-05	AH3
1299	7091	X	98702576	PB.23616_size134	Adipose	C	20	T	33	0.7224660244710911	5.140066820868672e-05	AH1	SLC25A5	ENSECAG00000028359
1300	7107	X	45360534 45360865 45361215	PB.23446_size1959	Longissimus	CTC	337	TCT	556	0.7223362915416489	5.140066820868672e-05	AH1	FTH1	ENSECAG00000003925
1301	7108	3	40217839 40220427 40220686 40221208	PB.15487_size83	ParietalCortex	AATC	117	GGGT	193	0.7220923176846757	1.051377304268592e-05	AH3
1302	7118	2	28158088 28158654 28158948	PB.10245_size145	Ovary	GCG	89	TGA	54	0.7208459288029292	1.16819700474288e-06	AH1
1303	7128	18	40530037 40530464 40530482 40530485 40531440 40532038 40546944	PB.8717_size27	Heart	ATATCCG	17	GGTGGTA	28	0.7198920808072649	6.658722927034416e-05	AH1
1304	7134	29	21504079	PB.15028_size74	ParietalCortex	A	79	G	130	0.7185870648513517	1.051377304268592e-05	AH1
1305	7138	18	55904661 55905327 55906332	PB.8778_size137	Testis	AGC	62	GTT	102	0.7182290315846205	6.658722927034416e-05	AH4
1306	7149	24	2914020	PB.12871_size27	Heart	C	23	T	14	0.7162070339994087	8.17737903320016e-06	AH4
1307	7166	11	22482654	PB.3754_size40	Testis	A	14	G	23	0.7162070339994087	5.957804724188688e-05	AH3
1308	7184	24	18753698	PB.13220_size73	Testis	C	25	G	41	0.713695814843359	8.17737903320016e-06	AH3
1309	7196	27	26897392 26897836 26898020	PB.14330_size37	Lung	ACT	47	TTC	77	0.712197689017264	9.34557603794304e-06	AH3
1310	7209	3	18748199	PB.15874_size28	Ovary	C	18	T	11	0.7104933828050152	1.401836405691456e-05	AH1
1311	7216	8	15513742	PB.21689_size22	Ovary	C	18	T	11	0.7104933828050152	3.738230415177216e-05	AH1
1312	7221	14	87460903	PB.6180_size437	Adipose	A	72	C	44	0.7104933828050152	6.541903226560127e-05	AH3
1313	7225	1	147860441	PB.709_size88	Liver	C	18	G	11	0.7104933828050152	6.541903226560127e-05	AH1
1314	7230	24	6593410 6593956 6594807	PB.12893_size35	Heart	AAA	11	GGG	18	0.710493382805015	8.17737903320016e-06	AH1
1315	7235	X	111317578	PB.24118_size112	Longissimus	C	11	T	18	0.710493382805015	5.607345622765824e-05	AH1	MOSPD1	ENSECAG00000022243
1316	7253	X	45360534 45360865 45361215	PB.23446_size4352	Liver	CTC	464	TCT	758	0.7080730430435197	5.140066820868672e-05	AH1	FTH1	ENSECAG00000003925
1317	7290	X	110955035 110955062 110955078 110988107	PB.23649_size134	Lamina	CAAT	81	TTTC	132	0.7045441164738286	5.140066820868672e-05	AH2	HPRT1	ENSECAG00000017534
1318	7295	X	61107587	PB.23515_size206	Adipose	C	158	T	97	0.7038679059899753	5.140066820868672e-05	AH1	PGK1	ENSECAG00000014984
1319	7301	3	61890746 61891269 61891386	PB.15558_size34	Liver	AAC	70	CGT	43	0.7030182622428686	1.051377304268592e-05	AH1
1320	7305	28	22194122 22195938 22196004	PB.14545_size81	Lung	GTA	51	TCC	83	0.7026140893754292	9.34557603794304e-06	AH3
1321	7306	Un_NW_019643267v1	14551 14905 15066 15641 15659 15809 15824	PB.22850_size29	ParietalCortex	CACCCGA	51	TGTTTAG	83	0.7026140893754292	5.023247120394384e-05	AH4
1322	7314	1	27189172	PB.1003_size71	Testis	C	75	T	122	0.7019186470670054	1.16819700474288e-06	AH4
1323	7315	X	39714640	PB.23397_size45	Ovary	A	135	G	83	0.7017761657039061	5.140066820868672e-05	AH2	UBA1	ENSECAG00000014002
1324	7318	X	45360534 45360865 45361215	PB.23446_size897	Testis	CTC	214	TCT	348	0.7014765094475814	5.140066820868672e-05	AH3	FTH1	ENSECAG00000003925
1325	7345	8	5077093 5077527	PB.21601_size99	Ovary	AA	39	CG	24	0.7004397181410922	3.738230415177216e-05	AH1
1326	7356	14	87460903	PB.6180_size69	Testis	A	13	C	8	0.7004397181410922	6.541903226560127e-05	AH4
1327	7365	22	34704240	PB.12325_size49	Lung	G	48	T	78	0.7004397181410921	7.009182028457279e-06	AH3
1328	7368	25	38603647	PB.13631_size33	Ovary	G	16	T	26	0.7004397181410921	9.34557603794304e-06	AH1
1329	7375	4	32085787 32141069 32141540	PB.16825_size46	ParietalCortex	ACT	56	GTG	91	0.7004397181410921	1.518656106165744e-05	AH1
1330	7380	5	55646546 55647000 55654150	PB.18647_size124	Adipose	CTA	40	GCG	65	0.7004397181410921	1.869115207588608e-05	AH3
1331	7384	9	39570118	PB.22176_size151	Adipose	A	8	G	13	0.7004397181410921	4.789607719445808e-05	AH3
1332	7390	11	49503320 49504175	PB.3409_size108	Ovary	GA	32	TG	52	0.7004397181410921	5.957804724188688e-05	AH1
1333	7395	14	88598661	PB.6187_size39	Heart	A	8	G	13	0.7004397181410921	6.541903226560127e-05	AH1
1334	7402	2	25743525	PB.9598_size21	Lamina	A	8	G	13	0.7004397181410921	6.89236232798299e-05	AH4
1335	7418	14	90262162	PB.6199_size28	Ovary	C	154	G	95	0.6969309323639534	6.541903226560127e-05	AH2
1336	7431	13	12359604 12359971 12360510	PB.5160_size31	Testis	ATG	50	GCC	81	0.6959938131099002	6.308263825611551e-05	AH4
1337	7440	22	49165318 49165757 49165758	PB.12110_size223	Liver	GGA	42	TTT	68	0.6951454184715791	7.009182028457279e-06	AH1
1338	7451	Un_NW_019642667v1	25905 25909 25919 26120 26151	PB.22754_size52	Adipose	CTCCT	89	TCTGG	55	0.6943737174417381	5.023247120394384e-05	AH3
1339	7463	Un_NW_019645614v1	706	PB.23139_size29	Lung	C	173	T	107	0.6931612412355778	5.023247120394384e-05	AH1
1340	7484	6	26506772	PB.18924_size90	Longissimus	A	42	G	26	0.6918777046376682	2.102754608537184e-05	AH1
1341	7487	7	1104769 1104944	PB.19862_size56	Testis	CC	105	TA	65	0.6918777046376682	3.387771313754352e-05	AH4
1342	7490	X	99507312 99508747	PB.24089_size64	Lamina	CC	21	TT	13	0.6918777046376682	5.607345622765824e-05	AH2	C1GALT1C1	ENSECAG00000004034
1343	7493	14	72860648 72862294	PB.5732_size49	ParietalCortex	AC	42	GT	26	0.6918777046376682	6.541903226560127e-05	AH4
1344	7500	1	142018460	PB.1547_size47	Longissimus	C	39	T	63	0.6918777046376681	1.051377304268592e-05	AH4
1345	7504	12	10503650 10503691 10505759	PB.4414_size40	Testis	AGC	13	GTG	21	0.6918777046376681	6.191444125137263e-05	AH4
1346	7534	4	60795754	PB.17367_size61	Ovary	A	29	T	18	0.6880559936852598	1.518656106165744e-05	AH1
1347	7544	3	108494467 108494630 108494631	PB.15716_size63	Testis	ACT	36	GGC	58	0.6880559936852597	1.401836405691456e-05	AH3
1348	7557	6	86308398	PB.19829_size57	Heart	C	41	T	66	0.6868421147403697	3.037312212331488e-05	AH4
1349	7561	24	45593806	PB.13105_size73	Adipose	C	37	T	23	0.685891409571937	8.17737903320016e-06	AH1
1350	7568	26	41522611 41522758 41522761 41522888 41523141	PB.14208_size145	Testis	ATCCC	533	GGAGT	857	0.685159671353324	9.34557603794304e-06	AH3
1351	7579	X	5811700	PB.23769_size166	Lamina	C	45	G	28	0.6844981742720707	5.140066820868672e-05	AH2
1352	7583	X	1064165	PB.23259_size23	Testis	C	56	T	90	0.6844981742720706	5.023247120394384e-05	AH4
1353	7592	X	45360534 45360865 45361215	PB.23446_size35	ParietalCortex	CTC	535	TCT	859	0.6831192398499544	5.140066820868672e-05	AH1	FTH1	ENSECAG00000003925
1354	7594	6	82820058 82820104 82820180	PB.19800_size47	Ovary	CTC	276	TCT	443	0.6826384317768494	3.037312212331488e-05	AH2
1355	7598	21	23722446	PB.11728_size203	Ovary	C	48	G	77	0.6818240399737452	7.009182028457279e-06	AH2
1356	7612	X	45360534 45360865 45361215	PB.23446_size99	ParietalCortex	CTC	489	TCT	783	0.6791778423388068	5.140066820868672e-05	AH3	FTH1	ENSECAG00000003925
1357	7618	2	69891716 69906703	PB.10527_size353	Lamina	CA	5	TG	8	0.6780719051126377	3.50459101422864e-06	AH2
1358	7626	21	31865862	PB.11759_size30	Liver	A	15	G	24	0.6780719051126377	7.009182028457279e-06	AH1
1359	7630	22	28344469	PB.12299_size21	Testis	C	10	T	16	0.6780719051126377	7.009182028457279e-06	AH3
1360	7634	24	20577183 20577561	PB.12978_size28	Longissimus	CC	8	TT	5	0.6780719051126377	8.17737903320016e-06	AH1
1361	7641	26	33632279 33637299	PB.13986_size60	Heart	CC	20	GG	32	0.6780719051126377	9.34557603794304e-06	AH1
1362	7645	27	2500186 2501817	PB.14364_size391	Ovary	CA	15	TG	24	0.6780719051126377	9.34557603794304e-06	AH1
1363	7646	28	22194188	PB.14545_size158	Ovary	A	20	G	32	0.6780719051126377	9.34557603794304e-06	AH1
1364	7649	1	31859458	PB.147_size61	Heart	A	8	G	5	0.6780719051126377	9.34557603794304e-06	AH4
1365	7659	4	41429101 41431102	PB.16864_size189	Adipose	CG	5	TA	8	0.6780719051126377	1.518656106165744e-05	AH3
1366	7660	4	41430338	PB.16864_size23	ParietalCortex	A	5	C	8	0.6780719051126377	1.518656106165744e-05	AH4
1367	7671	5	8382378 8384827	PB.18247_size53	Lamina	CT	10	GG	16	0.6780719051126377	1.869115207588608e-05	AH2
1368	7673	6	36385819	PB.19515_size44	Heart	A	8	C	5	0.6780719051126377	2.686853110908624e-05	AH4
1369	7674	6	36385819	PB.19515_size46	Lung	A	5	C	8	0.6780719051126377	2.686853110908624e-05	AH3
1370	7676	6	54096885	PB.19601_size69	Lamina	A	40	G	64	0.6780719051126377	2.803672811382912e-05	AH4
1371	7679	7	2402579	PB.20488_size167	Adipose	C	8	T	5	0.6780719051126377	3.387771313754352e-05	AH3
1372	7685	8	92116291 92116294	PB.21530_size40	Ovary	CA	40	TG	25	0.6780719051126377	3.738230415177216e-05	AH2
1373	7688	9	47617791 47618805	PB.22210_size74	Testis	AC	56	GT	35	0.6780719051126377	4.789607719445808e-05	AH3
1374	7692	Un_NW_019643041v1	55668	PB.22821_size29	Testis	C	10	G	16	0.6780719051126377	5.023247120394384e-05	AH3
1375	7695	X	98521363 98521408	PB.23614_size198	Heart	CG	10	TA	16	0.6780719051126377	5.140066820868672e-05	AH1	PGRMC1	ENSECAG00000039508
1376	7696	X	10588918 10597857	PB.23778_size26	Heart	GG	5	TC	8	0.6780719051126377	5.607345622765824e-05	AH1	GEMIN8	ENSECAG00000010665
1377	7710	12	29108486 29108557 29109064 29109092	PB.4269_size45	Heart	CAAC	48	TCGA	30	0.6780719051126377	6.191444125137263e-05	AH1
1378	7712	13	20241566	PB.4832_size62	Testis	C	10	T	16	0.6780719051126377	6.308263825611551e-05	AH4
1379	7737	16	6200718	PB.7465_size52	Liver	C	5	G	8	0.6780719051126377	6.658722927034416e-05	AH1
1380	7742	17	79879829 79880143 79880885	PB.8314_size129	Adipose	CCT	16	TGC	10	0.6780719051126377	6.658722927034416e-05	AH3
1381	7750	19	25434444	PB.9234_size51	Lamina	A	10	T	16	0.6780719051126377	6.89236232798299e-05	AH2
1382	7751	19	27184744	PB.9246_size91	Testis	G	32	T	20	0.6780719051126377	6.89236232798299e-05	AH3
1383	7755	4	60713690 60715499 60715502	PB.17366_size727	ParietalCortex	ATT	662	GCA	414	0.6772004493078925	1.518656106165744e-05	AH3
1384	7765	2	108786233	PB.10635_size124	ParietalCortex	C	52	T	83	0.6745997132058326	3.50459101422864e-06	AH2
1385	7796	25	3995517 3995562 3995592 3995613 3995626 4012043 4012292 4012295	PB.13684_size76	Testis	AACTATCG	93	GGGGGCTC	148	0.6702945545209184	9.34557603794304e-06	AH3
1386	7816	X	45360534 45360865 45361215	PB.23446_size5254	Lung	CTC	667	TCT	1060	0.6683055982659765	5.140066820868672e-05	AH1	FTH1	ENSECAG00000003925
1387	7817	X	43968601 43969262 43969259 43969246 43968745 43969407 43968642 43968689 43968641 43968637 43968602	PB.23906_size36	ParietalCortex	CCCCCTCCCCT	185	TTTTTCTTTTC	294	0.6682908843200522	5.607345622765824e-05	AH4
1388	7828	1	159209740 159210553 159210813	PB.769_size128	Testis	CCA	68	GTG	108	0.6674246609131291	6.658722927034416e-05	AH4
1389	7832	27	24814586	PB.14315_size267	Testis	G	27	T	17	0.667424660913129	9.34557603794304e-06	AH3
1390	7833	1	159504094 159508346	PB.1662_size112	Lamina	AG	54	GC	34	0.667424660913129	1.518656106165744e-05	AH4
1391	7836	7	17417502	PB.20586_size9524	Longissimus	C	27	T	17	0.667424660913129	3.5045910142286394e-05	AH1
1392	7845	25	5008429 5020124	PB.13424_size97	Ovary	CG	75	TA	119	0.6659990728120627	9.34557603794304e-06	AH1
1393	7847	22	13436751	PB.12185_size101	Testis	A	46	G	29	0.6655809609294409	7.009182028457279e-06	AH4
1394	7860	2	114473828 114474955 114475726 114475793	PB.10647_size51	Adipose	GCGG	84	TAAA	53	0.6643969682155612	3.50459101422864e-06	AH3
1395	7879	5	8382378 8384827	PB.18247_size84	Ovary	CT	12	GG	19	0.6629650127224294	1.869115207588608e-05	AH1
1396	7881	6	22454348	PB.19405_size63	Heart	G	12	T	19	0.6629650127224294	2.686853110908624e-05	AH4
1397	7894	22	26010120	PB.11956_size75	Adipose	A	19	G	12	0.6629650127224292	7.009182028457279e-06	AH3
1398	7900	27	2500186	PB.14364_size436	Liver	C	38	T	24	0.6629650127224292	9.34557603794304e-06	AH1
1399	7909	12	29108486 29108557 29109064 29109092	PB.4269_size247	Longissimus	CAAC	57	TCGA	36	0.6629650127224292	6.191444125137263e-05	AH1
1400	7928	3	6652750	PB.15815_size239	Testis	C	43	T	68	0.6611980865482415	1.401836405691456e-05	AH3
1401	7939	2	5526599	PB.9439_size28	Testis	C	31	T	49	0.6605135337283329	6.89236232798299e-05	AH3
1402	7954	5	74168404	PB.18715_size139	Ovary	G	30	T	19	0.658963082164933	1.869115207588608e-05	AH1
1403	7962	17	5079267 5079559 5081574	PB.8111_size24	ParietalCortex	CAG	142	TTC	224	0.6576078025529222	6.658722927034416e-05	AH2
1404	7973	19	20846692	PB.9213_size116	ParietalCortex	G	41	T	26	0.6571122864769915	6.89236232798299e-05	AH1
1405	7982	X	112605941	PB.23661_size59	Ovary	C	156	G	99	0.6560455987826387	5.140066820868672e-05	AH2		ENSECAG00000009156
1406	7987	1	30376855 30378229 30378763	PB.136_size1706	Liver	ACG	40	TTA	63	0.6553518286125543	9.34557603794304e-06	AH4
1407	7988	20	31980457 31980613 31980684	PB.11154_size59	Ovary	CAG	63	TGA	40	0.655351828612554	3.50459101422864e-06	AH2
1408	8016	1	52384391	PB.1131_size59	Liver	A	11	G	7	0.6520766965796931	7.009182028457279e-06	AH4
1409	8028	1	99904407	PB.1346_size106	Ovary	C	7	T	11	0.6520766965796931	9.34557603794304e-06	AH1
1410	8029	25	27526082	PB.13784_size48	Adipose	A	21	G	33	0.6520766965796931	9.34557603794304e-06	AH3
1411	8031	26	17001103	PB.13945_size44	Testis	A	35	T	55	0.6520766965796931	9.34557603794304e-06	AH4
1412	8043	4	54962785 54962923 54963537	PB.17344_size38	Heart	CGC	11	TAT	7	0.6520766965796931	1.518656106165744e-05	AH4
1413	8054	5	8382378 8384827	PB.18247_size43	Liver	CT	14	GG	22	0.6520766965796931	1.869115207588608e-05	AH4
1414	8057	6	18670488	PB.18881_size53	Ovary	C	11	T	7	0.6520766965796931	2.102754608537184e-05	AH2
1415	8066	7	5357902 5363597	PB.19930_size218	Adipose	CG	14	GA	22	0.6520766965796931	3.387771313754352e-05	AH3
1416	8067	7	72738089	PB.20310_size76	Liver	A	14	G	22	0.6520766965796931	3.387771313754352e-05	AH4
1417	8075	Un_NW_019645369v1	1927 2062 2381 2396 2405 2933	PB.23119_size91	Ovary	AATCTG	176	TGCTGT	112	0.6520766965796931	5.023247120394384e-05	AH1
1418	8082	11	20553885	PB.3724_size79	Lung	G	14	T	22	0.6520766965796931	5.957804724188688e-05	AH3
1419	8092	13	729062	PB.5040_size53	Ovary	C	7	G	11	0.6520766965796931	6.308263825611551e-05	AH1
1420	8094	13	19304333	PB.5187_size31	Testis	C	11	T	7	0.6520766965796931	6.308263825611551e-05	AH4
1421	8097	16	6200718	PB.7465_size109	Ovary	C	7	G	11	0.6520766965796931	6.658722927034416e-05	AH1
1422	8103	19	27563494 27564374	PB.9249_size25	Lamina	AG	11	GC	7	0.6520766965796931	6.89236232798299e-05	AH4
1423	8108	X	45360534 45360865 45361215	PB.23446_size2827	Ovary	CTC	330	TCT	518	0.6504860734407382	5.140066820868672e-05	AH1	FTH1	ENSECAG00000003925
1424	8112	23	2571752	PB.12456_size1261	Liver	C	58	G	91	0.6498136450711243	8.17737903320016e-06	AH1
1425	8123	8	92116294	PB.21530_size147	Longissimus	A	58	G	37	0.6485276294986223	3.738230415177216e-05	AH1
1426	8126	15	11001953	PB.6276_size41	Liver	C	67	T	105	0.6481563272083503	6.541903226560127e-05	AH1
1427	8129	13	8052432 8052483	PB.4737_size28	Testis	CA	30	TC	47	0.6476982560691188	6.308263825611551e-05	AH3
1428	8142	7	80881970	PB.20367_size84	Liver	C	23	T	36	0.6463630453852997	3.387771313754352e-05	AH4
1429	8145	12	32970377 32970472 32970852	PB.4598_size91	Testis	AAT	36	TGC	23	0.6463630453852995	6.308263825611551e-05	AH3
1430	8150	2	28158088 28158654 28158948	PB.10245_size69	ParietalCortex	GCG	302	TGA	193	0.6459477020569985	1.16819700474288e-06	AH1
1431	8156	X	112605449 112606877	PB.23661_size288	Longissimus	AG	61	GT	39	0.645335118700638	5.140066820868672e-05	AH1		ENSECAG00000009156
1432	8159	2	6159201 6159336 6159855	PB.9442_size138	Lamina	ACC	78	GGT	122	0.6453351187006379	6.89236232798299e-05	AH2
1433	8160	18	81856808 81856588 81856807 81856589 81856594 81856765 81856670 81856752 81856754	PB.8597_size100	Lamina	AAAGAAAGA	416	GGGAGGGAG	266	0.6451572826399025	6.658722927034416e-05	AH2
1434	8161	12	29108486 29108557 29109064 29109092	PB.4269_size62	Adipose	CAAC	147	TCGA	94	0.645083493158727	6.191444125137263e-05	AH1
1435	8171	24	19170442 19170450 19170519	PB.12965_size56	Testis	ACG	16	CTA	25	0.6438561897747247	8.17737903320016e-06	AH3
1436	8173	25	39683141	PB.13652_size25	Liver	C	16	G	25	0.6438561897747247	9.34557603794304e-06	AH1
1437	8183	X	38052875 38053786 38053834 38055640 38059941	PB.23867_size70	Longissimus	AGCGG	16	CTAAA	25	0.6438561897747247	5.607345622765824e-05	AH1	DIPK2B	ENSECAG00000016492
1438	8200	19	21183363 21183802 21183842	PB.9215_size52	ParietalCortex	CCC	456	TTG	292	0.6430654552847245	6.89236232798299e-05	AH3
1439	8202	20	24753549 24753650	PB.11096_size26	Ovary	AA	64	GC	41	0.6424479953819163	3.50459101422864e-06	AH2
1440	8205	23	39890660 39890701 39890729 39891367	PB.12780_size44	Ovary	GCCC	181	TGAT	116	0.6418648919556332	8.17737903320016e-06	AH2
1441	8212	X	40949926	PB.23891_size32	Ovary	A	39	G	25	0.6415460290875237	5.607345622765824e-05	AH2	WDR45	ENSECAG00000006800
1442	8216	21	23722446	PB.11728_size73	Lung	C	25	G	39	0.6415460290875236	7.009182028457279e-06	AH1
1443	8222	2	92161899 92161918	PB.9956_size40	Lung	GC	84	TT	131	0.6411055787586901	0.0001600429896497	AH1
1444	8228	20	3891592	PB.11018_size1112	Lamina	A	34	G	53	0.6404576133128599	3.50459101422864e-06	AH2
1445	8233	7	90245061 90245214 90245408	PB.20409_size144	Liver	CGC	111	TTT	173	0.6402123612866187	3.387771313754352e-05	AH1
1446	8247	20	43435559	PB.10938_size87	Testis	A	14	T	9	0.6374299206152918	3.50459101422864e-06	AH4
1447	8250	22	27735999	PB.11975_size60	Adipose	A	14	G	9	0.6374299206152918	7.009182028457279e-06	AH3
1448	8260	3	30425851	PB.15945_size46	Longissimus	C	14	G	9	0.6374299206152918	1.401836405691456e-05	AH1
1449	8263	10	11969782	PB.1932_size325	Longissimus	G	14	T	9	0.6374299206152918	2.686853110908624e-05	AH1
1450	8269	Un_NW_019643418v1	111131 112291 112538	PB.22898_size52	Lung	CTA	14	TCG	9	0.6374299206152918	5.023247120394384e-05	AH1
1451	8270	X	15740832	PB.23803_size72	Lamina	C	14	T	9	0.6374299206152918	5.607345622765824e-05	AH2	MAP7D2	ENSECAG00000000072
1452	8274	15	37769186 37769279	PB.6788_size240	ParietalCortex	AA	42	TG	27	0.6374299206152918	6.541903226560127e-05	AH1
1453	8278	2	30863500	PB.9652_size36	Heart	A	14	G	9	0.6374299206152918	6.89236232798299e-05	AH4
1454	8281	2	24610903	PB.10213_size63	Lung	C	9	T	14	0.6374299206152917	1.16819700474288e-06	AH3
1455	8282	2	40156255	PB.10369_size44	Heart	A	9	G	14	0.6374299206152917	2.33639400948576e-06	AH1
1456	8285	21	8504538	PB.11670_size30	Testis	A	9	G	14	0.6374299206152917	7.009182028457279e-06	AH4
1457	8287	25	32795530 32798896	PB.13842_size441	Adipose	CT	9	TG	14	0.6374299206152917	9.34557603794304e-06	AH3
1458	8298	5	8382378 8384827	PB.18247_size23	Adipose	CT	9	GG	14	0.6374299206152917	1.869115207588608e-05	AH1
1459	8305	Un_NW_019646032v1	14026 24090	PB.23186_size50	Longissimus	GT	9	TC	14	0.6374299206152917	5.023247120394384e-05	AH1
1460	8306	X	123668116 123668559	PB.23693_size28	Adipose	AT	9	GC	14	0.6374299206152917	5.140066820868672e-05	AH1	MTM1	ENSECAG00000015589
1461	8308	11	22482654	PB.3754_size125	Adipose	A	18	G	28	0.6374299206152917	5.957804724188688e-05	AH3
1462	8318	14	88598510 88626713	PB.6187_size77	Testis	CG	9	TA	14	0.6374299206152917	6.541903226560127e-05	AH4
1463	8328	1	147860441 147883316 147885141	PB.709_size1416	Longissimus	CCC	241	GGT	155	0.6367649309557242	6.541903226560127e-05	AH1
1464	8331	5	90494920 90495104 90495659 90496205 90496206 90496322 90498688	PB.18153_size85	Heart	AGCCTAA	65	GAAAGGG	101	0.6358436697233402	1.869115207588608e-05	AH4
1465	8343	3	120013688 120015258 120016466	PB.16277_size28	ParietalCortex	CGC	323	GAT	208	0.6349506365528328	1.401836405691456e-05	AH2
1466	8348	24	1190802 1222458 1223759	PB.12865_size205	Adipose	AAA	59	GCG	38	0.6347155359182557	8.17737903320016e-06	AH3
1467	8362	X	45360534 45360865 45361215	PB.23446_size287	Adipose	CTC	352	TCT	546	0.6333255222825551	5.140066820868672e-05	AH1	FTH1	ENSECAG00000003925
1468	8365	18	40530037 40530464 40530482 40530485 40531440 40532038 40546944	PB.8717_size127	Lung	ATATCCG	474	GGTGGTA	735	0.6328571908254678	6.658722927034416e-05	AH1
1469	8375	4	8891533	PB.17187_size36	Lung	A	20	T	31	0.632268215499513	1.518656106165744e-05	AH1
1470	8377	7	1622235	PB.19872_size21	Longissimus	A	31	G	20	0.632268215499513	3.387771313754352e-05	AH1
1471	8384	Un_NW_019646032v1	14026 24090	PB.23186_size34	Adipose	GT	20	TC	31	0.632268215499513	5.023247120394384e-05	AH1
1472	8395	19	50322496 50322814 50323029	PB.9108_size66	Testis	CCC	110	GTT	71	0.6316125940199775	6.89236232798299e-05	AH3
1473	8401	2	51160065 51160247	PB.9810_size74	ParietalCortex	CC	127	GT	82	0.6311326821540822	6.89236232798299e-05	AH1
1474	8410	20	42893089 42893153	PB.10923_size75	Testis	AA	130	TG	84	0.6300503902496942	3.50459101422864e-06	AH4
1475	8416	6	52490139 52491324 52491545 52492152	PB.19079_size83	Longissimus	CCCG	84	TTTA	130	0.6300503902496941	2.219574309011472e-05	AH1
1476	8421	2	28158088 28158654 28158948	PB.10245_size62	ParietalCortex	GCG	266	TGA	172	0.6290176807990917	1.16819700474288e-06	AH4
1477	8443	4	10171538 10171628	PB.17191_size40	Heart	AT	17	GC	11	0.6280312226130421	1.518656106165744e-05	AH1
1478	8444	4	92549506 92549808	PB.17495_size29	Lamina	CA	33	GG	51	0.6280312226130421	1.518656106165744e-05	AH2
1479	8445	5	75494586 75494962 75496485	PB.18109_size51	Heart	CAA	11	GTG	17	0.6280312226130421	1.869115207588608e-05	AH4
1480	8450	7	92313431 92314107 92314235 92315056 92315740 92316345	PB.21013_size55	Adipose	ACCCAC	22	GTTTGT	34	0.6280312226130421	3.738230415177216e-05	AH3
1481	8468	15	10992826	PB.6660_size32	Lung	C	17	T	11	0.6280312226130421	6.541903226560127e-05	AH1
1482	8470	1	145457558 145457782	PB.682_size57	Ovary	CG	85	TA	55	0.6280312226130421	6.541903226560127e-05	AH2
1483	8473	16	60598879	PB.7316_size193	Testis	C	17	G	11	0.6280312226130421	6.541903226560127e-05	AH3
1484	8477	19	33830074 33830852 33831115	PB.9019_size33	Heart	ACC	11	GTT	17	0.6280312226130421	6.89236232798299e-05	AH4
1485	8482	X	40544867 40545772	PB.23411_size319	Liver	AC	224	GT	145	0.6274458320426696	5.140066820868672e-05	AH1	EBP	ENSECAG00000022178
1486	8484	10	4407599 4408915 4408964	PB.2378_size191	Testis	ACT	169	TTG	261	0.6270265602877001	5.607345622765824e-05	AH3
1487	8485	1	142018460	PB.1547_size117	Ovary	C	122	T	79	0.6269565893857834	1.051377304268592e-05	AH2
1488	8486	6	82820173 82820135 82820138 82820174 82820179 82820180 82820198 82820232 82820235 82820244 82821487 82821492 82821519 82821527 82821581 82821587 82820131 82820128 82821641 82820127 82820031 82820032 82820058 82820094 82820105 82820114 82820104 82820124	PB.19800_size500	Ovary	CTCCCCTCTCCCCCCCTCCTCCCCTCTC	3697	TCTTTTCTCTTTTTTTCTTCTTTTCTCT	5709	0.626883018807935	3.037312212331488e-05	AH1
1489	8488	7	90244857 90245004 90245074 90245110 90245214 90245420 90245449	PB.20409_size424	Testis	ATCCGAA	351	GGTTTGG	542	0.6268218210493108	3.387771313754352e-05	AH3
1490	8494	1	140488458	PB.666_size33	Adipose	C	46	T	71	0.6261851634476692	6.541903226560127e-05	AH3
1491	8498	20	12202931 12204930 12205033	PB.10711_size73	Liver	CAC	81	GGT	125	0.6259342817774622	3.50459101422864e-06	AH4
1492	8507	21	26210762	PB.11744_size28	Testis	C	35	T	54	0.6256044852185021	7.009182028457279e-06	AH3
1493	8511	X	83923289 83924361 83924625	PB.23549_size24	ParietalCortex	AGA	201	GTG	310	0.6250727140953088	5.140066820868672e-05	AH1	TMEM35A	ENSECAG00000005154
1494	8523	11	35020317	PB.3298_size52	Testis	C	228	T	148	0.623436648535792	5.957804724188688e-05	AH3
1495	8534	12	29108486 29108557 29109064 29109092	PB.4269_size124	Ovary	CAAC	97	TCGA	63	0.6226329186872113	6.191444125137263e-05	AH1
1496	8536	13	41809227 41809494 41809667	PB.4993_size66	ParietalCortex	ATA	215	GGG	331	0.6224945572177574	6.308263825611551e-05	AH1
1497	8543	20	23483077	PB.10753_size58	Lamina	C	20	T	13	0.6214883767462702	3.50459101422864e-06	AH2
1498	8547	28	37368110	PB.14633_size33	Testis	G	20	T	13	0.6214883767462702	9.34557603794304e-06	AH3
1499	8556	8	1483478 1484732	PB.21058_size24	Lamina	AG	20	CA	13	0.6214883767462702	3.738230415177216e-05	AH4
1500	8558	Un_NW_019646032v1	24090 24881	PB.23186_size57	Lamina	CG	40	TC	26	0.6214883767462702	5.023247120394384e-05	AH2
1501	8561	11	19291305	PB.3103_size62	Liver	A	20	G	13	0.6214883767462702	5.957804724188688e-05	AH4
1502	8568	2	27534072	PB.9607_size51	Testis	A	20	G	13	0.6214883767462702	6.89236232798299e-05	AH3
1503	8569	22	37186269	PB.12051_size21	ParietalCortex	C	13	T	20	0.6214883767462701	7.009182028457279e-06	AH1
1504	8572	25	771304	PB.13380_size40	Ovary	C	13	G	20	0.6214883767462701	9.34557603794304e-06	AH1
1505	8582	X	19101997 19157214	PB.23809_size207	Longissimus	AA	208	GG	320	0.6214883767462701	5.607345622765824e-05	AH1	APOO	ENSECAG00000013441
1506	8589	17	25506127 25507560	PB.8203_size40	Testis	AA	13	GG	20	0.6214883767462701	6.658722927034416e-05	AH3
1507	8595	1	145457813	PB.682_size32	Lung	C	54	T	83	0.6201519291834563	6.541903226560127e-05	AH3
1508	8596	5	10594701 10594702	PB.18264_size25	Adipose	AG	83	CT	54	0.6201519291834562	1.869115207588608e-05	AH1
1509	8600	5	90494920 90495104 90495659 90496205 90496206 90496322 90498688	PB.18153_size684	Lamina	AGCCTAA	436	GAAAGGG	670	0.6198329605682086	1.869115207588608e-05	AH4
1510	8612	11	6418096 6418897	PB.3006_size28	Liver	GG	43	TA	28	0.618909832644494	5.8409850237144e-05	AH1
1511	8618	9	39568910 39570118 39570405 39570462 39570640 39570675	PB.22176_size61	Lamina	AGGTTC	28	GAACCA	43	0.6189098326444937	4.789607719445808e-05	AH2
1512	8634	22	10237631	PB.11865_size33	Lamina	A	23	G	15	0.6166713604484945	7.009182028457279e-06	AH2
1513	8637	5	42578268 42580775 42580779 42580781 42580795 42581206	PB.17899_size858	Adipose	CCGGTT	230	TGAACC	150	0.6166713604484945	1.7522955071143197e-05	AH3
1514	8672	30	29328774	PB.16403_size63	Adipose	A	47	G	72	0.615336149764675	1.518656106165744e-05	AH3
1515	8704	15	19583113	PB.6715_size35	Lung	C	17	T	26	0.6129768768907528	6.541903226560127e-05	AH3
1516	8711	3	109607675 109607855 109608423	PB.15724_size161	Lung	AGA	26	TAG	17	0.6129768768907526	1.401836405691456e-05	AH3
1517	8716	Un_NW_019643283v1	3469	PB.22867_size24	Testis	C	26	T	17	0.6129768768907526	5.023247120394384e-05	AH4
1518	8717	1	92694269	PB.421_size58	Heart	A	26	G	17	0.6129768768907526	6.191444125137263e-05	AH1
1519	8735	1	120641068 120642091 120642715 120643685	PB.1438_size51	Lung	ATAA	19	GCGG	29	0.6100534816839867	9.34557603794304e-06	AH3
1520	8739	4	60795754	PB.17367_size72	Lamina	A	29	T	19	0.6100534816839867	1.518656106165744e-05	AH2
1521	8740	7	73720630	PB.20922_size130	Adipose	A	29	G	19	0.6100534816839867	3.738230415177216e-05	AH3
1522	8741	X	8077217 8077541	PB.23773_size106	Longissimus	AC	29	GT	19	0.6100534816839867	5.140066820868672e-05	AH1	ARHGAP6	ENSECAG00000013633
1523	8744	11	49503320 49504175	PB.3409_size85	Adipose	GA	38	TG	58	0.6100534816839867	5.957804724188688e-05	AH1
1524	8758	3	29563077	PB.15940_size412	Ovary	A	90	C	59	0.6092100469678334	1.401836405691456e-05	AH1
1525	8770	7	71054098 71054212 71055236 71055512 71055862 71057737 71058471	PB.20298_size90	Lamina	AACGATA	82	GGGAGGG	125	0.6082322800440033	3.387771313754352e-05	AH2
1526	8774	24	13558116	PB.12930_size85	Heart	A	21	G	32	0.6076825772212398	8.17737903320016e-06	AH1
1527	8779	1	31860533 31860652 31861873	PB.1046_size467	Liver	AGG	160	TAC	105	0.6076825772212396	2.33639400948576e-06	AH4
1528	8783	16	78502761	PB.7382_size121	Liver	C	32	T	21	0.6076825772212396	6.658722927034416e-05	AH4
1529	8789	1	28625047	PB.1020_size52	ParietalCortex	G	102	T	67	0.6063361515137231	1.16819700474288e-06	AH2
1530	8794	3	6652727 6652750	PB.15815_size63	Lamina	AC	23	GT	35	0.6057210608879536	1.401836405691456e-05	AH4
1531	8801	X	37566896	PB.23865_size159	Longissimus	C	23	G	35	0.6057210608879536	5.607345622765824e-05	AH1		ENSECAG00000051402
1532	8809	16	75639203 75639294	PB.7808_size214	Heart	CG	23	TA	35	0.6057210608879536	6.658722927034416e-05	AH4
1533	8812	1	92694269	PB.421_size136	Liver	A	108	G	71	0.6051403826587864	6.191444125137263e-05	AH1
1534	8815	27	7011403	PB.14392_size43	Heart	A	48	G	73	0.6048620581588612	9.34557603794304e-06	AH1
1535	8817	1	28126260 28126292 28129765	PB.1013_size90	ParietalCortex	CCT	73	TGC	48	0.604862058158861	1.16819700474288e-06	AH3
1536	8827	5	2324280	PB.18203_size139	Lamina	A	50	C	76	0.6040713236688607	1.869115207588608e-05	AH2
1537	8831	22	39012136 39012618 39012813	PB.12062_size234	Liver	CGG	77	TAT	117	0.6035781788885032	7.009182028457279e-06	AH4
1538	8835	7	71054098 71054212 71055236 71055512 71055862 71057737 71058471	PB.20298_size74	ParietalCortex	AACGATA	470	GGGAGGG	714	0.6032633174641	3.387771313754352e-05	AH2
1539	8836	3	29563077	PB.15940_size38	Adipose	A	79	C	120	0.6031098474314156	1.401836405691456e-05	AH1
1540	8843	15	11001953	PB.6276_size34	Ovary	C	54	T	82	0.6026645024546151	6.541903226560127e-05	AH1
1541	8847	7	92316345	PB.21013_size350	Testis	C	139	T	211	0.6021581159836776	3.738230415177216e-05	AH3
1542	8852	1	156138933 156139115	PB.1641_size214	Liver	AA	29	GG	44	0.6014506235097252	1.518656106165744e-05	AH1
1543	8862	22	50151448 50151529 50154048 50154499	PB.12422_size44	ParietalCortex	AAAC	153	GGGG	232	0.6005931524349204	7.009182028457279e-06	AH4
1544	8870	7	72587501	PB.20909_size72	Ovary	C	47	T	31	0.6003925412907621	3.738230415177216e-05	AH2
1545	8877	X	126297038 126299611	PB.24161_size260	Ovary	CG	197	GA	130	0.5996840064279217	5.607345622765824e-05	AH1	IDH3G	ENSECAG00000018509
1546	8884	13	10510736 10511012 10511592	PB.5141_size22	Lung	CAA	100	GCG	66	0.5994620704162712	6.308263825611551e-05	AH1
1547	8894	3	116424521	PB.15749_size65	Lamina	A	106	C	70	0.5986374376182326	1.401836405691456e-05	AH4
1548	8901	Un_NW_019642999v1	682 940 2047	PB.22807_size85	Testis	AAA	56	CTC	37	0.5979015564286544	5.023247120394384e-05	AH4
1549	8906	12	2391735 2393544 2393734	PB.4119_size56	ParietalCortex	AAT	154	GGC	233	0.5973996039593789	6.191444125137263e-05	AH3
1550	8931	14	703409 703696 704074	PB.5822_size53	Lung	CAA	201	TGG	133	0.595769255677739	6.541903226560127e-05	AH1
1551	8937	1	131043462 131043620 131043622	PB.615_size158	Testis	CGT	47	TTA	71	0.5951582678270447	6.541903226560127e-05	AH3
1552	8939	4	32085787 32141540	PB.16825_size39	ParietalCortex	AT	49	GG	74	0.5947435215137415	1.518656106165744e-05	AH3
1553	8941	X	10296982	PB.23294_size116	Liver	G	74	T	49	0.5947435215137414	5.023247120394384e-05	AH1	RAB9A	ENSECAG00000005451
1554	8950	2	30076101	PB.9643_size90	Testis	A	53	C	80	0.5940076403241632	6.89236232798299e-05	AH3
1555	8951	3	111456892	PB.15729_size365	Testis	A	243	G	161	0.593895625491164	1.401836405691456e-05	AH4
1556	8952	8	16711837	PB.21707_size296	Longissimus	C	83	T	55	0.5936797178222651	3.738230415177216e-05	AH1
1557	8955	5	42578268 42580775 42580779 42580781 42580795 42581206	PB.17899_size72	Testis	CCGGTT	86	TGAACC	57	0.5933747405373563	1.7522955071143197e-05	AH3
1558	8959	3	30440479 30440747	PB.15409_size56	Liver	CC	59	TT	89	0.5930903816045566	1.051377304268592e-05	AH4
1559	8991	X	126017240	PB.23713_size103	Lung	C	325	T	489	0.5893947470364168	5.140066820868672e-05	AH1	BGN	ENSECAG00000018717
1560	8999	X	45360534 45360865 45361215	PB.23446_size2221	Heart	CTC	165	TCT	248	0.5878740961410595	5.140066820868672e-05	AH1	FTH1	ENSECAG00000003925
1561	9033	21	8504538	PB.11670_size58	Liver	A	10	G	15	0.5849625007211563	7.009182028457279e-06	AH4
1562	9053	23	26967052	PB.12748_size34	Testis	C	26	T	39	0.5849625007211563	8.17737903320016e-06	AH4
1563	9058	24	19169896 19170010 19170007 19170006 19170003 19169999 19170016 19169996 19169997 19169993 19169921 19169953 19169995	PB.12965_size71	Adipose	AAAGCATGCCGAA	42	CGTATTCATATTG	63	0.5849625007211563	8.17737903320016e-06	AH1
1564	9068	25	38603647	PB.13631_size161	Longissimus	G	24	T	36	0.5849625007211563	9.34557603794304e-06	AH4
1565	9072	25	29607735	PB.13801_size100	Lung	C	12	T	18	0.5849625007211563	9.34557603794304e-06	AH3
1566	9079	27	2604534	PB.14365_size90	Lung	C	54	T	81	0.5849625007211563	9.34557603794304e-06	AH3
1567	9091	3	25016372 25016645	PB.15384_size23	Longissimus	AA	2	GG	3	0.5849625007211563	1.051377304268592e-05	AH1
1568	9093	3	102039298 102039921	PB.15695_size358	Adipose	CA	8	TG	12	0.5849625007211563	1.401836405691456e-05	AH3
1569	9094	3	111456892	PB.15729_size36	Heart	A	10	G	15	0.5849625007211563	1.401836405691456e-05	AH1
1570	9095	3	116424521	PB.15749_size34	Longissimus	A	20	C	30	0.5849625007211563	1.401836405691456e-05	AH4
1571	9103	1	33151202	PB.160_size37	Adipose	C	2	T	3	0.5849625007211563	1.401836405691456e-05	AH3
1572	9104	1	33151202	PB.160_size38	Lamina	C	2	T	3	0.5849625007211563	1.401836405691456e-05	AH4
1573	9119	5	7004109	PB.17628_size51	Adipose	A	28	G	42	0.5849625007211563	1.518656106165744e-05	AH3
1574	9127	5	75494586 75494962 75496485	PB.18109_size34	Lamina	CAA	14	GTG	21	0.5849625007211563	1.869115207588608e-05	AH4
1575	9133	5	62531584	PB.18665_size349	Testis	A	4	C	6	0.5849625007211563	1.869115207588608e-05	AH4
1576	9145	6	63617421	PB.19112_size113	Longissimus	A	16	G	24	0.5849625007211563	2.219574309011472e-05	AH1
1577	9148	6	76261827	PB.19257_size38	Lamina	C	4	T	6	0.5849625007211563	2.453213709960048e-05	AH4
1578	9183	8	3288113	PB.21583_size994	Liver	C	28	G	42	0.5849625007211563	3.738230415177216e-05	AH4
1579	9187	8	25744138 25744995 25745672	PB.21783_size118	Lamina	CGA	38	TTG	57	0.5849625007211563	3.855050115651504e-05	AH4
1580	9188	8	40284892	PB.21852_size24	Adipose	A	2	G	3	0.5849625007211563	4.67278801897152e-05	AH3
1581	9199	Un_NW_019644590v1	46655	PB.23046_size216	Longissimus	C	10	T	15	0.5849625007211563	5.023247120394384e-05	AH1
1582	9200	Un_NW_019645534v1	99542	PB.23131_size35	Lung	A	2	G	3	0.5849625007211563	5.023247120394384e-05	AH3
1583	9201	X	53987249 53987572 53987587	PB.23469_size56	Ovary	AGC	20	GAA	30	0.5849625007211563	5.140066820868672e-05	AH1	EFNB1	ENSECAG00000012319
1584	9202	X	84339978	PB.23555_size179	Heart	A	8	G	12	0.5849625007211563	5.140066820868672e-05	AH1	ARMCX3	ENSECAG00000001648
1585	9203	X	54289914	PB.23935_size35	Longissimus	C	6	T	9	0.5849625007211563	5.607345622765824e-05	AH1		ENSECAG00000043590
1586	9204	X	56841884 56842152 56843470	PB.23949_size38	ParietalCortex	ACC	94	GTT	141	0.5849625007211563	5.607345622765824e-05	AH1	RTL5	ENSECAG00000023894
1587	9212	11	26449289	PB.3256_size142	Heart	A	8	C	12	0.5849625007211563	5.957804724188688e-05	AH1
1588	9215	11	611610	PB.3544_size21	Ovary	A	2	G	3	0.5849625007211563	5.957804724188688e-05	AH1
1589	9221	11	60714838	PB.4098_size42	Heart	A	2	G	3	0.5849625007211563	6.074624424662976e-05	AH1
1590	9230	13	20819797	PB.4855_size43	Longissimus	C	10	T	15	0.5849625007211563	6.308263825611551e-05	AH1
1591	9232	13	41809227 41809494 41809667	PB.4993_size115	Heart	ATA	92	GGG	138	0.5849625007211563	6.308263825611551e-05	AH1
1592	9246	14	74626881	PB.5739_size123	Testis	A	8	T	12	0.5849625007211563	6.541903226560127e-05	AH3
1593	9250	14	77268029	PB.6149_size55	Heart	C	4	G	6	0.5849625007211563	6.541903226560127e-05	AH4
1594	9253	14	91959093	PB.6208_size180	Adipose	C	20	T	30	0.5849625007211563	6.541903226560127e-05	AH3
1595	9256	15	76987823	PB.6577_size39	Testis	C	4	T	6	0.5849625007211563	6.541903226560127e-05	AH3
1596	9258	15	4411881	PB.6633_size26	Lamina	G	2	T	3	0.5849625007211563	6.541903226560127e-05	AH2
1597	9261	1	140590877	PB.667_size393	Adipose	C	2	G	3	0.5849625007211563	6.541903226560127e-05	AH3
1598	9265	15	32567894	PB.6764_size31	Liver	C	2	G	3	0.5849625007211563	6.541903226560127e-05	AH4
1599	9270	16	36951438	PB.7157_size112	Longissimus	C	2	T	3	0.5849625007211563	6.541903226560127e-05	AH1
1600	9281	17	19421706	PB.8167_size43	Lamina	A	30	C	45	0.5849625007211563	6.658722927034416e-05	AH2
1601	9287	18	57085012	PB.8789_size110	Heart	C	10	T	15	0.5849625007211563	6.658722927034416e-05	AH1
1602	9313	2	28158088 28158654 28158948	PB.10245_size264	Adipose	GCG	201	TGA	134	0.5849625007211562	1.16819700474288e-06	AH3
1603	9319	2	69906703	PB.10527_size82	Heart	A	6	G	4	0.5849625007211562	3.50459101422864e-06	AH4
1604	9330	21	5369759 5369765 5369798	PB.11655_size21	Adipose	ACA	72	GTG	48	0.5849625007211562	7.009182028457279e-06	AH1
1605	9332	22	29234846	PB.11989_size171	Longissimus	A	24	G	16	0.5849625007211562	7.009182028457279e-06	AH1
1606	9336	22	21925399	PB.12242_size75	Testis	G	3	T	2	0.5849625007211562	7.009182028457279e-06	AH4
1607	9344	1	81714819	PB.1260_size287	Heart	C	3	G	2	0.5849625007211562	8.17737903320016e-06	AH4
1608	9345	23	12769644 12769830	PB.12691_size35	Lamina	AG	3	CA	2	0.5849625007211562	8.17737903320016e-06	AH4
1609	9347	1	84384239 84384812 84384959	PB.1274_size253	Adipose	CGT	30	TCA	20	0.5849625007211562	8.17737903320016e-06	AH3
1610	9354	25	32798896	PB.13842_size32	Lung	G	3	T	2	0.5849625007211562	9.34557603794304e-06	AH3
1611	9358	27	2500186 2501817	PB.14364_size814	Longissimus	CA	6	TG	4	0.5849625007211562	9.34557603794304e-06	AH1
1612	9365	1	131031082 131031216 131031377	PB.1500_size34	Testis	ATG	9	CAT	6	0.5849625007211562	1.051377304268592e-05	AH3
1613	9366	1	131039700 131040240 131040384 131041480	PB.1501_size63	Testis	CTGT	3	TGAC	2	0.5849625007211562	1.051377304268592e-05	AH3
1614	9371	3	18906987	PB.15324_size269	Ovary	A	18	G	12	0.5849625007211562	1.051377304268592e-05	AH1
1615	9372	3	18906987	PB.15324_size70	Adipose	A	3	G	2	0.5849625007211562	1.051377304268592e-05	AH3
1616	9373	3	25081676	PB.15387_size337	Longissimus	G	3	T	2	0.5849625007211562	1.051377304268592e-05	AH1
1617	9382	3	101301931 101301962 101302569	PB.16206_size150	Adipose	AGA	6	GAT	4	0.5849625007211562	1.401836405691456e-05	AH3
1618	9386	1	158852801 158852821	PB.1656_size52	Longissimus	AC	3	GA	2	0.5849625007211562	1.518656106165744e-05	AH1
1619	9392	4	10171538 10171628	PB.17191_size246	Longissimus	AT	12	GC	8	0.5849625007211562	1.518656106165744e-05	AH1
1620	9394	4	32145565 32146136	PB.17256_size32	Longissimus	GC	3	TG	2	0.5849625007211562	1.518656106165744e-05	AH1
1621	9398	4	101491677	PB.17536_size64	Testis	C	24	T	16	0.5849625007211562	1.518656106165744e-05	AH4
1622	9399	4	102800809	PB.17554_size114	Liver	C	6	T	4	0.5849625007211562	1.518656106165744e-05	AH4
1623	9401	4	107235628	PB.17572_size536	Adipose	A	18	G	12	0.5849625007211562	1.518656106165744e-05	AH3
1624	9408	5	42578268 42580775 42580779 42580781 42580795 42581206	PB.17899_size489	Lung	CCGGTT	93	TGAACC	62	0.5849625007211562	1.7522955071143197e-05	AH3
1625	9415	5	75207750	PB.18721_size988	Lamina	A	6	G	4	0.5849625007211562	1.869115207588608e-05	AH2
1626	9419	6	33148780 33148821	PB.18975_size30	ParietalCortex	AA	15	GG	10	0.5849625007211562	2.102754608537184e-05	AH3
1627	9429	6	56447147	PB.19606_size229	Testis	A	3	G	2	0.5849625007211562	2.803672811382912e-05	AH3
1628	9438	7	100775019 100776230	PB.20445_size96	Lamina	AG	48	GT	32	0.5849625007211562	3.387771313754352e-05	AH2
1629	9445	7	55141639	PB.20836_size86	Lamina	C	21	G	14	0.5849625007211562	3.738230415177216e-05	AH2
1630	9467	9	68969428	PB.22590_size237	Liver	A	6	G	4	0.5849625007211562	4.906427419920095e-05	AH1
1631	9469	Un_NW_019643267v1	14136 15824	PB.22850_size49	Ovary	AG	9	CA	6	0.5849625007211562	5.023247120394384e-05	AH1
1632	9470	Un_NW_019643267v1	22648	PB.22852_size65	ParietalCortex	C	6	T	4	0.5849625007211562	5.023247120394384e-05	AH1
1633	9471	Un_NW_019644622v1	14277 14354 14402	PB.23052_size55	Testis	CAG	9	GTA	6	0.5849625007211562	5.023247120394384e-05	AH4
1634	9472	X	116498461	PB.23670_size58	Ovary	A	24	T	16	0.5849625007211562	5.140066820868672e-05	AH2	LDOC1	ENSECAG00000006527
1635	9473	X	11866861	PB.23786_size133	Longissimus	C	12	T	8	0.5849625007211562	5.607345622765824e-05	AH1	PIR	ENSECAG00000013700
1636	9474	X	111219838	PB.24117_size29	Longissimus	C	3	T	2	0.5849625007211562	5.607345622765824e-05	AH1	PABIR2	ENSECAG00000018643
1637	9475	X	111489708 111489717 111490764 111489727 111489942 111490627 111490112 111490771 111490227 111490243	PB.24121_size77	Testis	CGGGCTGTCT	51	GACCTCACTC	34	0.5849625007211562	5.607345622765824e-05	AH3
1638	9477	1	57674432	PB.253_size75	Ovary	C	48	T	32	0.5849625007211562	5.607345622765824e-05	AH1
1639	9501	13	11246468	PB.4775_size53	Lung	A	15	G	10	0.5849625007211562	6.308263825611551e-05	AH3
1640	9510	14	25615128	PB.5531_size24	Liver	C	3	T	2	0.5849625007211562	6.308263825611551e-05	AH1
1641	9514	14	43544227	PB.5647_size120	Liver	A	6	G	4	0.5849625007211562	6.541903226560127e-05	AH4
1642	9523	1	139112798	PB.656_size221	Heart	C	9	T	6	0.5849625007211562	6.541903226560127e-05	AH1
1643	9525	15	18279764 18280016	PB.6704_size31	Ovary	AT	9	GC	6	0.5849625007211562	6.541903226560127e-05	AH1
1644	9530	15	70744563 70746493 70747372 70749298	PB.6936_size173	Ovary	CACC	192	TGGT	128	0.5849625007211562	6.541903226560127e-05	AH1
1645	9534	16	34940726 34940764 34940803	PB.7140_size36	Testis	CAG	9	TGA	6	0.5849625007211562	6.541903226560127e-05	AH3
1646	9547	16	76983457 76984042 76984354 76984658	PB.7811_size54	Testis	AAAC	78	CGCT	52	0.5849625007211562	6.658722927034416e-05	AH4
1647	9549	17	2306424 2306705	PB.7875_size30	Adipose	CT	6	TG	4	0.5849625007211562	6.658722927034416e-05	AH3
1648	9562	1	9795699	PB.933_size101	Lamina	G	3	T	2	0.5849625007211562	6.89236232798299e-05	AH4
1649	9572	2	40711533 40711594	PB.9732_size25	Longissimus	AA	9	CG	6	0.5849625007211562	6.89236232798299e-05	AH1
1650	9574	2	43142139	PB.9753_size53	Testis	A	6	G	4	0.5849625007211562	6.89236232798299e-05	AH3
1651	9576	2	51160247	PB.9810_size26	Heart	C	30	T	20	0.5849625007211562	6.89236232798299e-05	AH4
1652	9578	2	71469476	PB.9895_size45	Testis	A	24	G	16	0.5849625007211562	6.89236232798299e-05	AH3
1653	9597	3	54592506	PB.15532_size58	Ovary	A	91	T	136	0.5796682010516432	1.051377304268592e-05	AH1
1654	9598	25	5008429 5020124	PB.13424_size133	Adipose	CG	178	TA	266	0.5795490045347919	9.34557603794304e-06	AH3
1655	9600	X	126297038 126299611	PB.24161_size32	Adipose	CG	130	GA	87	0.5794243171797262	5.607345622765824e-05	AH1	IDH3G	ENSECAG00000018509
1656	9610	X	99357243	PB.24087_size592	Liver	A	73	G	109	0.5783597658969092	5.607345622765824e-05	AH4
1657	9613	1	99974586 99975920	PB.469_size138	Lamina	AG	71	GT	106	0.5781733350585172	6.308263825611551e-05	AH2
1658	9622	6	52727635	PB.19594_size68	Lamina	A	88	G	59	0.576788569275456	2.803672811382912e-05	AH4
1659	9624	28	37465818 37465828 37465849 37468630 37468813	PB.14883_size40	Lung	CCCCT	164	TTTAC	110	0.5761922910934242	1.051377304268592e-05	AH1
1660	9645	1	135040791	PB.1518_size328	Adipose	G	45	T	67	0.5742360941280976	1.051377304268592e-05	AH3
1661	9647	3	61613243	PB.16089_size323	Liver	C	43	T	64	0.5737352452979021	1.401836405691456e-05	AH1
1662	9665	18	81741300	PB.8595_size28	Lung	A	61	G	41	0.5731853329448026	6.658722927034416e-05	AH1
1663	9666	1	70381277 70382121 70386993 70388954 70389033	PB.321_size846	Liver	CGAGG	302	TAGCT	203	0.5730688221399026	5.957804724188688e-05	AH4
1664	9676	1	81428416 81428435 81530313	PB.1257_size975	Testis	GTA	195	TCC	290	0.5725787762653237	8.17737903320016e-06	AH3
1665	9689	8	25744138	PB.21783_size325	Testis	C	37	T	55	0.5719063478957098	3.855050115651504e-05	AH4
1666	9703	6	36419551	PB.19516_size25	Adipose	A	35	G	52	0.5711567011961256	2.686853110908624e-05	AH3
1667	9712	15	87186690	PB.6993_size29	Testis	A	33	G	49	0.5703157247567548	6.541903226560127e-05	AH3
1668	9713	22	45752569 45753486	PB.12093_size36	Adipose	CA	49	TG	33	0.5703157247567547	7.009182028457279e-06	AH1
1669	9716	7	27375480	PB.20040_size55	Ovary	C	49	T	33	0.5703157247567547	3.387771313754352e-05	AH1
1670	9724	6	70422475 70422481 70426238 70427299	PB.19176_size78	Lamina	AGAA	95	GACG	64	0.5698556083309478	2.453213709960048e-05	AH4
1671	9726	X	98521363 98521408	PB.23614_size51	ParietalCortex	CG	281	TA	417	0.5694772532237374	5.140066820868672e-05	AH1	PGRMC1	ENSECAG00000039508
1672	9734	16	8487801	PB.7484_size230	Ovary	A	62	G	92	0.5693656456701377	6.658722927034416e-05	AH1
1673	9744	X	85128782 85130284 85131958	PB.23560_size45	ParietalCortex	GAC	58	TGT	86	0.5682837595745258	5.140066820868672e-05	AH2	GPRASP2	ENSECAG00000010419
1674	9759	15	35110097 35110309	PB.6399_size71	Lung	CG	27	GA	40	0.5670405927238937	6.541903226560127e-05	AH3
1675	9760	16	45020210	PB.7688_size29	Longissimus	G	40	T	27	0.5670405927238937	6.658722927034416e-05	AH1
1676	9768	11	20035071 20037998 20038667 20041826 20041944	PB.3711_size73	Adipose	GCTAC	52	TTGGG	77	0.5663468225538092	5.957804724188688e-05	AH3
1677	9770	12	29108486 29108557 29109064 29109092	PB.4269_size78	Lung	CAAC	191	TCGA	129	0.5662015726124945	6.191444125137263e-05	AH1
1678	9771	5	14597557	PB.17670_size541	Testis	A	114	C	77	0.5661034734698404	1.518656106165744e-05	AH3
1679	9779	6	36385819	PB.19515_size154	Ovary	A	37	C	25	0.5655971758542251	2.686853110908624e-05	AH1
1680	9780	7	1622235	PB.19872_size43	Heart	A	25	G	37	0.5655971758542251	3.387771313754352e-05	AH1
1681	9785	15	67447995 67448105 67448106	PB.6896_size39	ParietalCortex	ACT	25	GAG	37	0.5655971758542251	6.541903226560127e-05	AH3
1682	9798	2	12249351	PB.10096_size30	Lung	A	167	G	247	0.5646629391106254	1.16819700474288e-06	AH1
1683	9799	16	60600476 60600802 60603492	PB.7755_size46	Testis	ATA	119	CCG	176	0.5646138553293537	6.658722927034416e-05	AH3
1684	9805	26	36559554 36559628	PB.14175_size71	Liver	CC	68	TT	46	0.5639008851933265	9.34557603794304e-06	AH1
1685	9812	6	36385819	PB.19515_size59	Lung	A	23	C	34	0.5639008851933265	2.686853110908624e-05	AH1
1686	9819	14	71818388	PB.6135_size36	Longissimus	C	34	T	23	0.5639008851933265	6.541903226560127e-05	AH1
1687	9833	1	77178726	PB.353_size83	Liver	A	44	G	65	0.5629361943911572	5.957804724188688e-05	AH1
1688	9849	11	11933147	PB.3040_size34	Lung	C	124	T	84	0.561878887608115	5.8409850237144e-05	AH3
1689	9852	12	26641678	PB.4230_size651	Ovary	C	31	G	21	0.561878887608115	6.191444125137263e-05	AH1
1690	9856	16	39059165	PB.7624_size121	Lamina	C	21	T	31	0.561878887608115	6.658722927034416e-05	AH4
1691	9860	2	59783877	PB.9862_size42	ParietalCortex	A	21	C	31	0.561878887608115	6.89236232798299e-05	AH2
1692	9883	4	102802200	PB.17555_size23	Ovary	A	19	G	28	0.5594274086140185	1.518656106165744e-05	AH2
1693	9885	5	92488973 92490228 92491022	PB.18777_size134	Heart	ATC	38	GCA	56	0.5594274086140185	1.985934908062896e-05	AH4
1694	9886	Un_NW_019645718v1	15105 15741	PB.23147_size23	Longissimus	CG	28	TA	19	0.5594274086140185	5.023247120394384e-05	AH1
1695	9887	X	56020585	PB.23941_size45	ParietalCortex	C	28	T	19	0.5594274086140185	5.607345622765824e-05	AH2		ENSECAG00000036345
1696	9892	15	19583113	PB.6715_size29	Lamina	C	19	T	28	0.5594274086140185	6.541903226560127e-05	AH4
1697	9918	28	35725512	PB.14610_size94	Testis	C	53	T	36	0.5579954531208869	9.34557603794304e-06	AH3
1698	9933	22	34703115	PB.12022_size68	Ovary	C	75	T	51	0.5563933485243854	7.009182028457279e-06	AH1
1699	9937	3	111456892	PB.15729_size121	Heart	A	25	G	17	0.5563933485243854	1.401836405691456e-05	AH4
1700	9945	13	1910886 1911075	PB.4666_size69	Adipose	AA	25	GT	17	0.5563933485243854	6.308263825611551e-05	AH3
1701	9949	28	22194122 22195938 22196004	PB.14545_size164	Adipose	GTA	51	TCC	75	0.5563933485243852	9.34557603794304e-06	AH3
1702	9952	6	75825936	PB.19775_size57	Lamina	A	17	G	25	0.5563933485243852	3.037312212331488e-05	AH4
1703	9957	1	133310751	PB.626_size72	Lung	A	17	G	25	0.5563933485243852	6.541903226560127e-05	AH3
1704	9961	13	11220374 11222164 11240323 11245326	PB.4775_size497	Testis	ACCC	591	CTAT	402	0.5559626289986037	6.308263825611551e-05	AH3
1705	9971	23	50721818 50722580	PB.12628_size54	Liver	CA	47	TG	32	0.5545888516776374	8.17737903320016e-06	AH1
1706	9975	10	3159050	PB.1787_size58	Testis	C	47	T	32	0.5545888516776374	1.7522955071143197e-05	AH3
1707	9980	X	98702576	PB.23616_size85	Lung	C	64	T	94	0.5545888516776374	5.140066820868672e-05	AH1	SLC25A5	ENSECAG00000028359
1708	9992	6	31234569	PB.19459_size84	Heart	C	69	T	47	0.5539356051005316	2.686853110908624e-05	AH1
1709	10003	11	5107649 5108087 5108768 5108846 5109010	PB.3587_size54	Lung	ATAGT	167	GCGCC	245	0.5529336465285184	5.957804724188688e-05	AH1
1710	10005	20	51710017	PB.11316_size40	Adipose	A	30	C	44	0.5525410230287788	7.009182028457279e-06	AH3
1711	10024	Un_NW_019642118v1	2144 2178 4169 4248 7506 7760 7900	PB.22725_size40	Adipose	CCTAGTT	30	TTCGACC	44	0.5525410230287788	5.023247120394384e-05	AH3
1712	10025	11	49503320 49504175	PB.3409_size200	Liver	GA	90	TG	132	0.5525410230287788	5.957804724188688e-05	AH1
1713	10049	14	56176141	PB.5676_size144	Adipose	A	220	G	150	0.5525410230287786	6.541903226560127e-05	AH3
1714	10050	14	87460903	PB.6180_size206	Heart	A	22	C	15	0.5525410230287786	6.541903226560127e-05	AH4
1715	10055	2	108129893 108129895	PB.9987_size163	Ovary	CC	88	TT	60	0.5525410230287786	0.0001600429896497	AH1
1716	10060	21	8504521 8504830 8505140 8509731	PB.11670_size37	Adipose	AAGG	58	GTTT	85	0.5514099410101296	7.009182028457279e-06	AH1
1717	10075	18	40530037 40530464 40530482 40530485 40531440 40532038 40546944	PB.8717_size68	Ovary	ATATCCG	99	GGTGGTA	145	0.5505524699353248	6.658722927034416e-05	AH1
1718	10078	22	22533770	PB.11924_size90	Lung	G	56	T	82	0.5501970825604795	7.009182028457279e-06	AH1
1719	10083	X	40978824 40979961	PB.23892_size26	Ovary	CA	28	TG	41	0.5501970825604795	5.607345622765824e-05	AH2	GPKOW	ENSECAG00000018251
1720	10086	12	36445554 36445763	PB.4641_size109	Ovary	AC	28	GT	41	0.5501970825604795	6.308263825611551e-05	AH2
1721	10092	28	35800775	PB.14859_size36	Lung	A	69	G	101	0.5496870259736256	1.051377304268592e-05	AH1
1722	10093	5	29008703	PB.17737_size188	Ovary	A	69	G	101	0.5496870259736256	1.518656106165744e-05	AH1
1723	10094	16	36555763	PB.7586_size54	Lung	C	138	T	202	0.5496870259736256	6.658722927034416e-05	AH3
1724	10098	X	85039551 85040210 85040713 85040899 85041446 85043062	PB.23559_size23	ParietalCortex	ACCAAA	161	CTACGC	110	0.5495571645899574	5.140066820868672e-05	AH2		ENSECAG00000031861
1725	10127	2	28158088 28158654 28158948	PB.10245_size66	ParietalCortex	GCG	266	TGA	182	0.5474877953024933	1.16819700474288e-06	AH3
1726	10140	3	6652727 6652750	PB.15815_size54	Longissimus	AC	39	GT	57	0.5474877953024933	1.401836405691456e-05	AH4
1727	10143	5	9367212	PB.18251_size50	ParietalCortex	C	19	G	13	0.5474877953024933	1.869115207588608e-05	AH4
1728	10152	9	44286632	PB.22506_size732	Longissimus	A	39	G	57	0.5474877953024933	4.906427419920095e-05	AH1
1729	10153	X	39413991 39425543 39430727	PB.23393_size103	Lung	AGA	57	TAG	39	0.5474877953024933	5.023247120394384e-05	AH1	RP2	ENSECAG00000010351
1730	10185	2	39404789	PB.9722_size260	Liver	C	95	T	65	0.5474877953024933	6.89236232798299e-05	AH4
1731	10189	24	32778130 32779268 32779716	PB.13282_size136	Adipose	AGG	149	GCT	102	0.5467431784906659	9.34557603794304e-06	AH3
1732	10197	18	76035777	PB.8556_size2084	Adipose	A	50	G	73	0.5459683691052926	6.658722927034416e-05	AH3
1733	10201	5	90128652	PB.18151_size368	Lamina	A	54	G	37	0.5454341365345188	1.869115207588608e-05	AH4
1734	10208	3	89722060	PB.15661_size39	Ovary	C	37	T	54	0.5454341365345187	1.401836405691456e-05	AH2
1735	10220	X	126051177 126077834	PB.23714_size166	ParietalCortex	CC	109	TT	159	0.5446986305074291	5.140066820868672e-05	AH1	ATP2B3	ENSECAG00000023490
1736	10225	21	25174883 25177513	PB.11739_size60	ParietalCortex	AC	24	GA	35	0.5443205162238103	7.009182028457279e-06	AH1
1737	10234	1	139112798	PB.656_size194	Lung	C	35	T	24	0.5443205162238102	6.541903226560127e-05	AH3
1738	10237	20	14199791 14200078	PB.10720_size949	Ovary	CA	166	TG	242	0.5438238059276697	3.50459101422864e-06	AH1
1739	10240	5	74168404	PB.18715_size105	Longissimus	G	86	T	59	0.5436217053402566	1.869115207588608e-05	AH4
1740	10247	X	95723805	PB.23606_size1491	Lamina	C	373	T	256	0.5430318202552378	5.140066820868672e-05	AH2	PLS3	ENSECAG00000013135
1741	10249	24	37051796 37051801	PB.13045_size60	Longissimus	AA	335	GG	230	0.5425272344007596	8.17737903320016e-06	AH4
1742	10252	11	33999054	PB.3291_size202	Lung	A	67	G	46	0.5425272344007596	5.957804724188688e-05	AH1
1743	10258	1	70388942 70388954 70389033	PB.321_size53	ParietalCortex	GCT	57	TGG	83	0.5421494171821831	5.957804724188688e-05	AH2
1744	10264	X	126884960	PB.24178_size94	Adipose	A	115	G	79	0.5417093027672722	5.607345622765824e-05	AH1	G6PD	ENSECAG00000014994
1745	10272	2	30055387 30055429 30055731 30057610	PB.10278_size94	Adipose	AGTG	11	TTCC	16	0.5405683813627028	1.16819700474288e-06	AH3
1746	10299	4	83769879	PB.17009_size350	Liver	C	32	T	22	0.5405683813627028	1.518656106165744e-05	AH4
1747	10307	5	92320061	PB.18775_size165	Longissimus	C	32	T	22	0.5405683813627028	1.985934908062896e-05	AH1
1748	10320	9	84755018	PB.22667_size26	Liver	A	11	G	16	0.5405683813627028	4.906427419920095e-05	AH1
1749	10321	Un_NW_019643803v1	17644	PB.22988_size40	Testis	C	16	T	11	0.5405683813627028	5.023247120394384e-05	AH3
1750	10332	16	8487801	PB.7484_size23	Heart	A	11	G	16	0.5405683813627028	6.658722927034416e-05	AH1
1751	10333	16	39059165	PB.7624_size187	Heart	C	32	T	22	0.5405683813627028	6.658722927034416e-05	AH4
1752	10341	2	27534072	PB.9607_size34	Testis	A	11	G	16	0.5405683813627028	6.89236232798299e-05	AH4
1753	10351	21	8504521 8504830 8505140 8509731	PB.11670_size36	ParietalCortex	AAGG	172	GTTT	250	0.5395195299599892	7.009182028457279e-06	AH3
1754	10365	8	5077093 5077527	PB.21601_size82	Lung	AA	61	CG	42	0.538419914784126	3.738230415177216e-05	AH1
1755	10367	Un_NW_019644137v1	78223	PB.23015_size45	Lamina	G	61	T	42	0.538419914784126	5.023247120394384e-05	AH4
1756	10376	8	428890 428933	PB.21564_size31	Ovary	GT	31	TC	45	0.5376567859427995	3.738230415177216e-05	AH2
1757	10382	X	83923289 83924361 83924625	PB.23549_size199	Heart	AGA	82	GTG	119	0.5372657586898598	5.140066820868672e-05	AH1	TMEM35A	ENSECAG00000005154
1758	10388	Un_NW_019643017v1	40682 40727 40728	PB.22814_size80	Testis	AAT	148	GTA	102	0.5370280236574542	5.023247120394384e-05	AH4
1759	10401	25	38993245 38993517	PB.13634_size88	Heart	AA	29	CG	20	0.5360529002402097	9.34557603794304e-06	AH4
1760	10411	7	1622235	PB.19872_size73	Adipose	A	29	G	20	0.5360529002402097	3.387771313754352e-05	AH3
1761	10421	16	59068243	PB.7314_size32	Testis	A	40	T	58	0.5360529002402097	6.541903226560127e-05	AH4
1762	10423	1	163214235 163214655	PB.793_size49	Lamina	AT	29	GC	20	0.5360529002402097	6.658722927034416e-05	AH4
1763	10433	4	49905021	PB.16884_size125	Lamina	C	98	T	142	0.5350372753894739	1.518656106165744e-05	AH4
1764	10442	7	68694956	PB.20283_size129	Testis	A	42	G	29	0.5343364276511882	3.387771313754352e-05	AH4
1765	10453	19	20842184 20843584 20843597	PB.8953_size439	Adipose	CTT	126	TCA	87	0.5343364276511882	6.658722927034416e-05	AH3
1766	10458	11	47704627 47705886	PB.3971_size53	ParietalCortex	CG	97	TA	67	0.5338236517293552	6.074624424662976e-05	AH2
1767	10467	5	43742640	PB.17924_size25	Lamina	C	68	T	47	0.5328739895727022	1.7522955071143197e-05	AH2
1768	10468	5	9610556 9611144 9611450	PB.18256_size68	Adipose	ATT	68	TCC	47	0.5328739895727022	1.869115207588608e-05	AH3
1769	10474	X	98702576	PB.23616_size92	Liver	C	47	T	68	0.532873989572702	5.140066820868672e-05	AH1	SLC25A5	ENSECAG00000028359
1770	10476	7	1622235	PB.19872_size107	Lung	A	149	G	103	0.5326679932789432	3.387771313754352e-05	AH3
1771	10482	11	51413693 51413728	PB.4031_size210	Testis	AA	74	GG	107	0.5320136207721973	6.074624424662976e-05	AH3
1772	10493	21	31682939 31683013	PB.11525_size136	Ovary	AA	27	GG	39	0.5305147166987798	7.009182028457279e-06	AH1
1773	10496	22	2016162 2016228	PB.11838_size33	Testis	CG	27	TA	39	0.5305147166987798	7.009182028457279e-06	AH4
1774	10500	24	3162529	PB.12874_size62	Ovary	A	13	G	9	0.5305147166987798	8.17737903320016e-06	AH1
1775	10503	24	38049459	PB.13318_size85	Lamina	C	26	T	18	0.5305147166987798	9.34557603794304e-06	AH2
1776	10535	6	36879910 36939036 36939077	PB.19018_size57	Adipose	CAG	18	GGA	26	0.5305147166987798	2.102754608537184e-05	AH3
1777	10556	11	60703457 60703498 60714838	PB.4098_size128	Lamina	CCG	13	TTA	9	0.5305147166987798	6.074624424662976e-05	AH4
1778	10582	19	24239256 24251210	PB.8966_size44	Testis	CG	27	GA	39	0.5305147166987798	6.658722927034416e-05	AH3
1779	10585	19	25434444 25435533	PB.9234_size29	Testis	AC	9	TA	13	0.5305147166987798	6.89236232798299e-05	AH4
1780	10603	5	92320061	PB.18775_size272	Lung	C	156	T	225	0.5283789723547887	1.985934908062896e-05	AH1
1781	10604	X	127734257	PB.23739_size54	Adipose	A	52	C	75	0.5283789723547887	5.140066820868672e-05	AH1	VBP1	ENSECAG00000053801
1782	10611	11	47704627 47705886	PB.3971_size106	Lamina	CG	62	TA	43	0.5279315556847771	6.074624424662976e-05	AH2
1783	10617	8	26932669 26932738 26932906 26932966 26932975 26933020	PB.21793_size92	Testis	AGAGCA	6599	GCGCGG	9514	0.5278046075485202	4.67278801897152e-05	AH4
1784	10621	20	31265374 31265485	PB.11147_size292	Lung	CC	49	TA	34	0.5272470028648688	3.50459101422864e-06	AH3
1785	10634	1	80529107	PB.361_size81	Liver	G	170	T	118	0.5267478867758605	5.957804724188688e-05	AH1
1786	10650	2	55602734	PB.10480_size28	Lung	G	36	T	25	0.5260688116675876	2.33639400948576e-06	AH1
1787	10663	2	28791793	PB.9626_size25	Lamina	A	36	G	25	0.5260688116675876	6.89236232798299e-05	AH2
1788	10668	15	65525639 65526441 65526507	PB.6891_size36	Ovary	ACT	66	TTC	95	0.5254614889724943	6.541903226560127e-05	AH2
1789	10670	X	122984226 122985919	PB.24146_size64	Lung	CG	213	TC	148	0.5252562545968885	5.607345622765824e-05	AH1		ENSECAG00000041692
1790	10697	21	6213063	PB.11660_size183	Liver	A	48	G	69	0.523561956057013	7.009182028457279e-06	AH4
1791	10704	4	79677431	PB.16997_size35	Longissimus	A	16	G	23	0.523561956057013	1.518656106165744e-05	AH4
1792	10707	6	36879910 36939036 36939077	PB.19018_size123	Testis	CAG	96	GGA	138	0.523561956057013	2.102754608537184e-05	AH4
1793	10719	23	26849255 26871210 26877377 26883805 26883863 26884105	PB.12541_size51	Lung	GAGAAG	230	TGAGCA	160	0.5235619560570128	8.17737903320016e-06	AH1
1794	10738	3	81991719 81991947 81992678 81994045 81994210 81994533 81994945 81995391	PB.16155_size271	ParietalCortex	ACACCGCC	1085	CATTGATT	755	0.5231464931194004	1.401836405691456e-05	AH1
1795	10739	28	37465818 37465828 37465849 37468630 37468813	PB.14883_size35	Liver	CCCCT	194	TTTAC	135	0.5230972451362969	1.051377304268592e-05	AH1
1796	10744	24	1102493 1102800 1102944 1109680 1122819	PB.13130_size126	Lamina	ATTGA	204	GCCAG	142	0.5226782224668136	8.17737903320016e-06	AH2
1797	10758	7	4061888 4062039	PB.19912_size297	Lung	AG	56	CA	39	0.5219527031953558	3.387771313754352e-05	AH1
1798	10759	7	80881970	PB.20367_size112	ParietalCortex	C	56	T	39	0.5219527031953558	3.387771313754352e-05	AH4
1799	10760	9	85142614	PB.22359_size108	Lamina	A	56	G	39	0.5219527031953558	4.789607719445808e-05	AH2
1800	10764	X	126017240	PB.23713_size159	Liver	C	323	T	225	0.5216091634768878	5.140066820868672e-05	AH1	BGN	ENSECAG00000018717
1801	10776	5	43740670 43742247 43742640	PB.17924_size56	Testis	AGT	46	CAC	66	0.5208321633014404	1.7522955071143197e-05	AH3
1802	10783	9	85176047	PB.22680_size96	Liver	A	33	G	23	0.5208321633014404	4.906427419920095e-05	AH1
1803	10784	X	58511853 58512305	PB.23491_size27	Longissimus	CC	33	GT	23	0.5208321633014404	5.140066820868672e-05	AH1
1804	10785	10	19645628	PB.2599_size29	Lung	A	33	G	23	0.5208321633014404	5.607345622765824e-05	AH1
1805	10794	14	7906940	PB.5473_size340	Ovary	C	76	T	53	0.5200070588803862	6.308263825611551e-05	AH2
1806	10800	25	2603135 2603316 2603682 2604237	PB.13402_size115	Testis	CCGC	86	TAAT	60	0.5193741590935794	9.34557603794304e-06	AH3
1807	10809	13	24958737	PB.5255_size47	Lamina	C	43	T	30	0.5193741590935794	6.308263825611551e-05	AH2
1808	10817	X	18985815	PB.23327_size258	Ovary	C	208	T	298	0.5187288023210694	5.023247120394384e-05	AH2	PRDX4	ENSECAG00000010085
1809	10826	2	44490649	PB.9761_size1799	Testis	A	53	G	37	0.5184670889342494	6.89236232798299e-05	AH3
1810	10838	16	60600476	PB.7755_size34	Heart	A	63	C	44	0.5178483048626192	6.658722927034416e-05	AH1
1811	10849	3	116348950 116349024 116349277	PB.15745_size696	Ovary	AGC	534	TAA	764	0.5167328963481947	1.401836405691456e-05	AH1
1812	10861	11	5107649 5108087 5108768 5108846 5109010	PB.3587_size34	Adipose	ATAGT	128	GCGCC	183	0.5156998382840424	5.957804724188688e-05	AH1
1813	10863	1	27950932	PB.1012_size2871	Adipose	C	7	G	10	0.5145731728297583	1.16819700474288e-06	AH3
1814	10873	25	5008429 5020124	PB.13424_size52	Liver	CG	56	TA	80	0.5145731728297583	9.34557603794304e-06	AH1
1815	10890	1	163921012 163921380	PB.1698_size42	Lung	AC	49	GT	70	0.5145731728297583	1.518656106165744e-05	AH1
1816	10896	5	53484377	PB.18615_size101	Lung	C	7	T	10	0.5145731728297583	1.869115207588608e-05	AH3
1817	10898	6	28465943	PB.18939_size21	Lamina	A	14	G	20	0.5145731728297583	2.102754608537184e-05	AH4
1818	10905	7	3263535 3263649	PB.20507_size24	Heart	CA	7	TG	10	0.5145731728297583	3.387771313754352e-05	AH1
1819	10914	9	85176047	PB.22680_size77	Adipose	A	14	G	20	0.5145731728297583	4.906427419920095e-05	AH1
1820	10915	Un_NW_019643561v1	5995 6693 24762	PB.22946_size30	Liver	CAG	7	GGA	10	0.5145731728297583	5.023247120394384e-05	AH4
1821	10916	Un_NW_019646314v1	194076	PB.23231_size413	Ovary	A	7	G	10	0.5145731728297583	5.023247120394384e-05	AH1
1822	10917	X	99351335	PB.24087_size794	Lamina	C	28	T	40	0.5145731728297583	5.607345622765824e-05	AH2	LAMP2	ENSECAG00000018467
1823	10923	11	51401207 51401238 51401273 51401287	PB.4031_size256	Lung	CTCC	98	TCTT	140	0.5145731728297583	6.074624424662976e-05	AH1
1824	10924	12	30293524	PB.4306_size50	Adipose	A	14	G	20	0.5145731728297583	6.191444125137263e-05	AH1
1825	10931	15	29578024	PB.6361_size28	Adipose	C	21	T	30	0.5145731728297583	6.541903226560127e-05	AH1
1826	10933	15	10992826	PB.6660_size24	Liver	C	7	T	10	0.5145731728297583	6.541903226560127e-05	AH1
1827	10935	16	8279826 8280108 8280448	PB.7478_size64	Heart	CCA	7	TTG	10	0.5145731728297583	6.658722927034416e-05	AH4
1828	10955	26	36559554 36559628	PB.14175_size68	Lung	CC	40	TT	28	0.5145731728297582	9.34557603794304e-06	AH3
1829	10961	3	30425669	PB.15945_size66	Testis	A	10	T	7	0.5145731728297582	1.401836405691456e-05	AH3
1830	10979	9	13861939	PB.22093_size44	Testis	C	30	T	21	0.5145731728297582	4.67278801897152e-05	AH3
1831	10983	Un_NW_019646032v1	24090 24881	PB.23186_size48	Ovary	CG	30	TC	21	0.5145731728297582	5.023247120394384e-05	AH2
1832	10984	X	19218667	PB.23810_size27	ParietalCortex	C	10	G	7	0.5145731728297582	5.607345622765824e-05	AH1
1833	10994	1	99917285 99917298	PB.468_size28	Heart	AA	10	GG	7	0.5145731728297582	6.308263825611551e-05	AH4
1834	11000	15	33516329	PB.6769_size36	Lamina	C	10	T	7	0.5145731728297582	6.541903226560127e-05	AH2
1835	11002	16	6200718 6200782 6200790	PB.7465_size231	Longissimus	CGC	10	GAT	7	0.5145731728297582	6.658722927034416e-05	AH1
1836	11005	18	55894290	PB.8476_size118	ParietalCortex	C	20	G	14	0.5145731728297582	6.658722927034416e-05	AH4
1837	11021	16	36555763	PB.7586_size132	Adipose	C	152	T	217	0.5136237190008939	6.658722927034416e-05	AH3
1838	11028	7	80746874 80747492	PB.20960_size29	ParietalCortex	CC	96	TT	137	0.5130695822393705	3.738230415177216e-05	AH4
1839	11038	X	39743353	PB.23399_size124	Lung	C	97	G	68	0.5124500009367883	5.140066820868672e-05	AH1	USP11	ENSECAG00000016603
1840	11039	10	65973283 65973981 65974018	PB.2272_size149	Ovary	ATA	87	CCG	61	0.512206158285842	5.023247120394384e-05	AH1
1841	11046	3	81994045 81994210 81994533 81994945 81995391	PB.16155_size574	Ovary	CCGCC	154	TGATT	108	0.5118990385314327	1.401836405691456e-05	AH1
1842	11054	11	6733727 6734311	PB.3610_size52	Testis	CA	67	TG	47	0.511500338780135	5.957804724188688e-05	AH3
1843	11058	1	125716951	PB.1468_size80	Lung	A	40	T	57	0.5109619192773794	9.34557603794304e-06	AH1
1844	11065	3	116348950 116349024 116349277	PB.15745_size203	Adipose	AGC	485	TAA	691	0.5107009633137686	1.401836405691456e-05	AH1
1845	11068	X	127734257	PB.23739_size41	ParietalCortex	A	94	C	66	0.510194732319184	5.140066820868672e-05	AH1	VBP1	ENSECAG00000053801
1846	11073	X	53987249 53987572 53987587	PB.23469_size43	Lung	AGC	33	GAA	47	0.5101947323191839	5.140066820868672e-05	AH1	EFNB1	ENSECAG00000012319
1847	11076	1	139112798	PB.656_size55	Ovary	C	33	T	47	0.5101947323191839	6.541903226560127e-05	AH2
1848	11080	Un_NW_019642667v1	25450 27289 26889 26734 26708 26568 26469 26396 26369 26240 27598 26202 26151 26140 26237 25905 26120 26056 25584 25909 25878	PB.22754_size58	ParietalCortex	CGCTCCGGGCGGGCTGCGGCA	2849	TATCTACATTTCAGGTTTATC	4057	0.5099576808824217	5.023247120394384e-05	AH3
1849	11082	Un_NW_019643472v1	19256 18949 19165 19201 19209 19265 19274 19275 19280 20241 20262 20283 18940 20772 22450 23999 24212 24507 24522 27175 28020 28678 28730 28736 28745 21932 18937 28753 18697 18837 18924 18936 18816 18800 18922 18849 18862 18846 18884 18815 18820 18854	PB.22923_size107	Testis	CCGCTTAGGCACCCTCCCCCCCTTCGCGGTCGTGGCACGTGG	4178	TGTTAACCATGGAAAAAGAAAAGCTAGCACTTCACTGTTCTA	2934	0.5099436213937184	5.023247120394384e-05	AH4
1850	11091	7	90244857 90245004 90245074 90245110 90245214 90245420 90245449	PB.20409_size525	Adipose	ATCCGAA	189	GGTTTGG	269	0.5092199383355515	3.387771313754352e-05	AH3
1851	11108	9	49801121	PB.22532_size230	Lung	A	26	G	37	0.5090136474878575	4.906427419920095e-05	AH3
1852	11125	16	19456960	PB.7080_size70	Testis	G	45	T	64	0.5081469036703253	6.541903226560127e-05	AH4
1853	11138	2	86803769	PB.10576_size22	Heart	C	27	G	19	0.506959988719883	3.50459101422864e-06	AH4
1854	11144	5	8382378 8384827	PB.18247_size74	Adipose	CT	19	GG	27	0.506959988719883	1.869115207588608e-05	AH3
1855	11147	8	92116291 92116294	PB.21530_size211	Heart	CA	54	TG	38	0.506959988719883	3.738230415177216e-05	AH4
1856	11148	8	9791349	PB.21647_size41	Testis	A	54	G	38	0.506959988719883	3.738230415177216e-05	AH4
1857	11159	19	27199585	PB.8995_size2418	Heart	C	19	T	27	0.506959988719883	6.89236232798299e-05	AH4
1858	11161	2	29591900 29593006	PB.9637_size1068	Testis	CG	27	TA	19	0.506959988719883	6.89236232798299e-05	AH3
1859	11167	6	20390955	PB.18897_size431	Liver	A	100	G	142	0.5058909297299574	2.102754608537184e-05	AH1
1860	11174	1	80529107	PB.361_size52	Liver	G	115	T	81	0.5056400480597506	5.957804724188688e-05	AH4
1861	11176	21	58232353 58236176 58236248	PB.11820_size89	Lamina	CTC	44	TCA	31	0.5052353082504221	7.009182028457279e-06	AH2
1862	11181	21	23722446	PB.11728_size1223	Heart	C	93	G	132	0.505235308250422	7.009182028457279e-06	AH1
1863	11190	7	90244857 90245004 90245074 90245110 90245214 90245420 90245449	PB.20409_size60	Lung	ATCCGAA	74	GGTTTGG	105	0.5047921520371728	3.387771313754352e-05	AH3
1864	11193	25	3662002 3662161 3662202 3662225 3662305 3662306	PB.13411_size38	Liver	ATGATG	61	GCCGCA	43	0.5044725828607884	9.34557603794304e-06	AH1
1865	11195	14	2006150	PB.5830_size93	Longissimus	C	61	T	43	0.5044725828607884	6.541903226560127e-05	AH4
1866	11211	28	36192606	PB.14616_size522	Testis	C	180	T	127	0.5031684095575087	9.34557603794304e-06	AH4
1867	11214	X	84339978	PB.23555_size83	ParietalCortex	A	265	G	187	0.5029540895629248	5.140066820868672e-05	AH1	ARMCX3	ENSECAG00000001648
1868	11215	2	32713110	PB.10301_size306	Testis	G	34	T	24	0.5025003405291834	2.33639400948576e-06	AH3
1869	11220	22	34351918	PB.12016_size37	Testis	C	17	T	12	0.5025003405291834	7.009182028457279e-06	AH3
1870	11228	4	40379268 40381958 40382310	PB.16859_size45	Adipose	CTA	17	TGG	12	0.5025003405291834	1.518656106165744e-05	AH3
1871	11230	4	10171538 10171628	PB.17191_size83	ParietalCortex	AT	68	GC	48	0.5025003405291834	1.518656106165744e-05	AH1
1872	11241	10	8732963	PB.2437_size23	Lamina	A	17	G	12	0.5025003405291834	5.607345622765824e-05	AH2
1873	11245	12	35227958	PB.4619_size23	Liver	A	17	C	12	0.5025003405291834	6.308263825611551e-05	AH1
1874	11250	2	107603359	PB.9986_size24	Ovary	A	17	G	12	0.5025003405291834	0.0001600429896497	AH1
1875	11251	2	33144525	PB.10306_size49	Testis	C	12	T	17	0.5025003405291831	2.33639400948576e-06	AH3
1876	11252	2	37735613	PB.10349_size42	Liver	C	12	T	17	0.5025003405291831	2.33639400948576e-06	AH1
1877	11253	23	39623168	PB.12778_size25	Lung	A	12	G	17	0.5025003405291831	8.17737903320016e-06	AH1
1878	11267	6	67485791	PB.19659_size81	Testis	A	36	G	51	0.5025003405291831	2.803672811382912e-05	AH3
1879	11288	11	45122152 45122236 45122284 45122628 45122874	PB.3377_size36	Longissimus	CTCCG	125	TCTTT	177	0.5018212654209103	5.957804724188688e-05	AH1
1880	11292	27	39862206 39859925 39862135 39860067 39860536 39861704 39860817 39861274 39861629	PB.14489_size81	Testis	CTACTTGAA	142	TCGTCCCCC	201	0.5013045716742466	9.34557603794304e-06	AH4
1881	11307	14	88598661	PB.6187_size25	Adipose	A	58	G	41	0.5004289905094883	6.541903226560127e-05	AH1
1882	11308	X	45360534 45360865 45361215	PB.23446_size994	Adipose	CTC	326	TCT	461	0.4998947861982604	5.140066820868672e-05	AH3	FTH1	ENSECAG00000003925
1883	11312	2	52067344	PB.10463_size160	Lung	C	58	T	82	0.4995710094905116	2.33639400948576e-06	AH1
1884	11317	1	14818945 14819005	PB.954_size21	Testis	CG	29	TA	41	0.4995710094905116	6.89236232798299e-05	AH4
1885	11329	15	16439548 16442541 16443231 16442534 16442522 16443276 16442521 16443233 16441068 16441066 16443238 16441059 16442543 16443256 16441039 16440153 16439951 16443274 16440058 16441038 16443270 16440182 16443213 16441017 16443259 16441021	PB.6698_size83	Lung	CCCCATGCAGTTCACTATCACATAAG	92	TTTTGCATGACCTGTCTCTGTGGTCA	130	0.4988058569714415	6.541903226560127e-05	AH3
1886	11337	17	27867706 27867738 27867786 27867962 27868165 27868192	PB.8215_size67	Lamina	ACTCCC	226	GGCTTA	160	0.4982508675278254	6.658722927034416e-05	AH2
1887	11360	13	10301848	PB.4764_size380	Lamina	A	72	T	51	0.4974996594708168	6.308263825611551e-05	AH4
1888	11377	3	8648906 8651111 8651112 8664135 8676514	PB.15825_size599	Liver	ATGCG	584	CCATA	824	0.4966759683032011	1.401836405691456e-05	AH1
1889	11380	24	22736568 22736896 22737148	PB.13260_size49	Ovary	ACG	56	GAA	79	0.4964258261194988	9.34557603794304e-06	AH2
1890	11391	1	159639096 159639849 159640160	PB.1664_size44	ParietalCortex	CTC	110	GAT	78	0.4959574946624113	1.518656106165744e-05	AH1
1891	11392	4	84352167 84352530 84352763	PB.17022_size82	Testis	CTC	110	TCG	78	0.4959574946624113	1.518656106165744e-05	AH4
1892	11403	X	34740196 34741294 34745094	PB.23380_size48	Ovary	ACC	203	GTT	144	0.4954109157428639	5.023247120394384e-05	AH2	USP9X	ENSECAG00000005549
1893	11408	6	65139540 65140148 65140979	PB.19637_size92	ParietalCortex	AGG	210	GAC	149	0.495076997203961	2.803672811382912e-05	AH1
1894	11411	21	31682939 31683013	PB.11525_size54	Lung	AA	31	GG	22	0.494764691749578	7.009182028457279e-06	AH1
1895	11414	25	11751304	PB.13451_size24	Lamina	A	31	T	22	0.494764691749578	9.34557603794304e-06	AH2
1896	11428	14	72862294	PB.5732_size106	Testis	C	22	T	31	0.4947646917495779	6.541903226560127e-05	AH3
1897	11437	X	84339978	PB.23555_size46	ParietalCortex	A	231	G	164	0.4941970367979738	5.140066820868672e-05	AH2	ARMCX3	ENSECAG00000001648
1898	11457	1	139112798	PB.656_size1034	Longissimus	C	27	T	38	0.493040011280117	6.541903226560127e-05	AH1
1899	11466	5	29008703	PB.17737_size72	Lung	A	121	G	86	0.4925984825724966	1.518656106165744e-05	AH1
1900	11475	3	6652750	PB.15815_size27	Ovary	C	45	T	32	0.4918530963296747	1.401836405691456e-05	AH2
1901	11477	22	39012136 39012618 39012813	PB.12062_size298	Heart	CGG	64	TAT	90	0.4918530963296746	7.009182028457279e-06	AH4
1902	11478	22	49165318 49165757 49165758	PB.12110_size287	Ovary	GGA	64	TTT	90	0.4918530963296746	7.009182028457279e-06	AH1
1903	11490	9	39568910 39570118 39570405 39570462 39570640 39570675	PB.22176_size23	ParietalCortex	AGGTTC	106	GAACCA	149	0.4912480658989624	4.789607719445808e-05	AH2
1904	11501	25	37941777	PB.13618_size159	Lamina	A	79	G	111	0.4906351181730031	9.34557603794304e-06	AH4
1905	11514	6	57395398 57395400	PB.19097_size35	Lung	CT	47	TA	66	0.489805267680816	2.219574309011472e-05	AH1
1906	11531	3	61006003	PB.16085_size43	Adipose	A	129	G	181	0.4886186316599513	1.401836405691456e-05	AH1
1907	11546	6	6381311 6381993 6382169	PB.19331_size49	Adipose	CAT	781	TCC	1095	0.4875364163465565	2.686853110908624e-05	AH1
1908	11556	3	116348950 116349024 116349277	PB.15745_size394	Lung	AGC	602	TAA	843	0.4857691441823801	1.401836405691456e-05	AH1
1909	11571	24	1221385	PB.12865_size41	Heart	C	10	G	14	0.4854268271702417	8.17737903320016e-06	AH1
1910	11572	24	3162529	PB.12874_size43	Adipose	A	25	G	35	0.4854268271702417	8.17737903320016e-06	AH1
1911	11577	26	39672024	PB.14026_size55	Adipose	A	5	C	7	0.4854268271702417	9.34557603794304e-06	AH3
1912	11586	28	36985079 36985680	PB.14879_size27	Lung	AC	5	GA	7	0.4854268271702417	1.051377304268592e-05	AH3
1913	11589	3	41257781 41257826 41257967 41257968	PB.15497_size621	Longissimus	CGGA	5	TATT	7	0.4854268271702417	1.051377304268592e-05	AH1
1914	11594	3	116424523	PB.15749_size36	Heart	A	10	G	14	0.4854268271702417	1.401836405691456e-05	AH1
1915	11600	4	70475176	PB.17405_size27	Testis	A	5	G	7	0.4854268271702417	1.518656106165744e-05	AH3
1916	11612	7	2561528	PB.19888_size70	Lung	C	20	T	28	0.4854268271702417	3.387771313754352e-05	AH3
1917	11614	7	51794696 51794766 51796238 51796671	PB.20220_size46	Adipose	CGAT	5	TCGC	7	0.4854268271702417	3.387771313754352e-05	AH3
1918	11615	7	68694956	PB.20283_size59	Ovary	A	15	G	21	0.4854268271702417	3.387771313754352e-05	AH1
1919	11619	7	1586525 1586528 1586722 1587159 1587166	PB.20471_size113	Heart	GCCTC	15	TTACT	21	0.4854268271702417	3.387771313754352e-05	AH4
1920	11625	8	16711837	PB.21707_size61	Testis	C	30	T	42	0.4854268271702417	3.738230415177216e-05	AH3
1921	11626	8	32277162 32277682	PB.21823_size24	Longissimus	AC	15	GT	21	0.4854268271702417	4.67278801897152e-05	AH1
1922	11629	Un_NW_019643267v1	14551 14905 15066 15641 15659 15809 15824	PB.22850_size123	Adipose	CACCCGA	15	TGTTTAG	21	0.4854268271702417	5.023247120394384e-05	AH3
1923	11631	X	12959990	PB.23308_size40	Longissimus	C	5	T	7	0.4854268271702417	5.023247120394384e-05	AH1	TXLNG	ENSECAG00000014123
1924	11632	X	85128782 85130284 85131958	PB.23560_size81	ParietalCortex	GAC	60	TGT	84	0.4854268271702417	5.140066820868672e-05	AH1	GPRASP2	ENSECAG00000010419
1925	11634	10	11204471 11204618 11210383	PB.2479_size80	Longissimus	CAG	15	TGT	21	0.4854268271702417	5.607345622765824e-05	AH1
1926	11635	10	16111739	PB.2530_size52	Longissimus	A	5	G	7	0.4854268271702417	5.607345622765824e-05	AH1
1927	11654	13	34793354 34793696 34793716 34794184	PB.5308_size119	Longissimus	CTAA	5	TCGG	7	0.4854268271702417	6.308263825611551e-05	AH1
1928	11655	13	40530816	PB.5338_size38	Heart	C	15	T	21	0.4854268271702417	6.308263825611551e-05	AH1
1929	11666	16	39848014 39848703	PB.7207_size335	Adipose	GA	5	TC	7	0.4854268271702417	6.541903226560127e-05	AH3
1930	11676	18	66604302 66604555	PB.8814_size41	Longissimus	CT	5	TG	7	0.4854268271702417	6.658722927034416e-05	AH1
1931	11692	22	34703115	PB.12022_size93	Heart	C	98	T	70	0.4854268271702416	7.009182028457279e-06	AH4
1932	11709	29	6990812 6991284 6991581	PB.15109_size27	Adipose	CGA	7	TAG	5	0.4854268271702416	1.051377304268592e-05	AH3
1933	11710	1	134164933 134164945	PB.1515_size1056	Liver	AT	14	GC	10	0.4854268271702416	1.051377304268592e-05	AH1
1934	11731	6	74502004	PB.19216_size51	Adipose	C	7	T	5	0.4854268271702416	2.453213709960048e-05	AH3
1935	11739	7	26323639	PB.20632_size144	Adipose	C	7	T	5	0.4854268271702416	3.5045910142286394e-05	AH3
1936	11747	8	5077093 5077527 5077865	PB.21601_size143	Liver	AAG	133	CGA	95	0.4854268271702416	3.738230415177216e-05	AH1
1937	11750	9	62279279	PB.22253_size52	Testis	A	84	G	60	0.4854268271702416	4.789607719445808e-05	AH4
1938	11756	Un_NW_019645718v1	15105	PB.23147_size24	Heart	C	49	T	35	0.4854268271702416	5.023247120394384e-05	AH1
1939	11757	X	9506668	PB.23289_size136	Lamina	C	14	T	10	0.4854268271702416	5.023247120394384e-05	AH2		ENSECAG00000024711
1940	11758	X	61015334	PB.23514_size24	Longissimus	A	7	T	5	0.4854268271702416	5.140066820868672e-05	AH1	ATP7A	ENSECAG00000016767
1941	11759	X	127279386	PB.24184_size92	Longissimus	A	14	C	10	0.4854268271702416	5.607345622765824e-05	AH1	MPP1	ENSECAG00000009595
1942	11762	11	49774352	PB.3415_size24	ParietalCortex	C	7	T	5	0.4854268271702416	5.957804724188688e-05	AH1
1943	11786	16	36951438	PB.7157_size101	ParietalCortex	C	7	T	5	0.4854268271702416	6.541903226560127e-05	AH4
1944	11795	19	46882844	PB.9352_size61	Longissimus	A	7	C	5	0.4854268271702416	6.89236232798299e-05	AH1
1945	11798	2	39404789	PB.9722_size61	Lung	C	21	T	15	0.4854268271702416	6.89236232798299e-05	AH3
1946	11805	11	8387831 8388408 8388572 8388653 8389408 8389659	PB.3027_size81	Lamina	AGGCCC	144	GATTTA	103	0.483424474259094	5.8409850237144e-05	AH2
1947	11807	2	51277811	PB.10456_size254	Testis	A	98	G	137	0.4833222388453185	2.33639400948576e-06	AH3
1948	11809	20	13910861 13911235 13912051	PB.11057_size50	Lamina	ACT	93	CTC	130	0.4832090019204231	3.50459101422864e-06	AH2
1949	11817	9	39446727 39447386 39447387	PB.22174_size152	ParietalCortex	ATA	102	GAC	73	0.4826007830914784	4.789607719445808e-05	AH4
1950	11818	X	83393324 83393472	PB.24014_size89	Adipose	AC	102	GT	73	0.4826007830914784	5.607345622765824e-05	AH1	TSPAN6	ENSECAG00000008628
1951	11819	5	33859951	PB.17782_size131	ParietalCortex	C	68	G	95	0.4823927670806084	1.518656106165744e-05	AH4
1952	11820	5	75494962 75496404 75496441	PB.18109_size94	ParietalCortex	AGA	278	TAG	199	0.4823164521798586	1.869115207588608e-05	AH3
1953	11822	1	163842311	PB.806_size74	Liver	C	126	T	176	0.4821516951373807	6.658722927034416e-05	AH1
1954	11824	11	20964996 20965236 20965271 20965313	PB.3729_size103	Lung	CGGG	58	TCCC	81	0.4818690077570526	5.957804724188688e-05	AH3
1955	11828	13	30838229	PB.5288_size36	Ovary	C	53	T	74	0.4815329110657506	6.308263825611551e-05	AH2
1956	11830	Un_NW_019642005v1	14623 14695 15124 16258 16310 16423 18669	PB.22711_size105	Testis	AACTACC	370	GGTCGTG	265	0.4815329110657505	5.023247120394384e-05	AH3
1957	11831	Un_NW_019643356v1	88656 88663 90271 91300 91426	PB.22880_size79	Lamina	CAGGA	148	TGCAT	106	0.4815329110657505	5.023247120394384e-05	AH2
1958	11835	8	14542509	PB.21682_size49	Lung	C	48	T	67	0.4811266897366163	3.738230415177216e-05	AH3
1959	11836	15	18505206	PB.6706_size83	Heart	A	48	G	67	0.4811266897366163	6.541903226560127e-05	AH1
1960	11840	21	6212872 6213063 6214359	PB.11660_size214	Ovary	GAT	139	TGG	194	0.4809717694636202	7.009182028457279e-06	AH1
1961	11841	11	32453050 32453068 32453096 32453097 32453104 32453105 32456257 32456297	PB.3834_size54	ParietalCortex	CTCCCCTC	91	TCTTTTCT	127	0.4808900465734697	5.957804724188688e-05	AH1
1962	11842	3	116348950 116349024 116349277	PB.15745_size252	Heart	AGC	220	TAA	307	0.4807351318455198	1.401836405691456e-05	AH1
1963	11849	6	41655457 41655630	PB.19042_size35	Adipose	CG	226	TC	162	0.480328959530563	2.102754608537184e-05	AH1
1964	11850	3	35024000 35024038 35026057 35027021	PB.15438_size48	ParietalCortex	CCTC	325	TACT	233	0.4801097632615366	1.051377304268592e-05	AH3
1965	11854	X	40027590	PB.23875_size813	ParietalCortex	A	266	G	371	0.4799929411196137	5.607345622765824e-05	AH1	SYN1	ENSECAG00000001372
1966	11855	16	26643687 26643819 26644011 26644524 26644596	PB.7103_size40	ParietalCortex	GAGCT	190	TTATC	265	0.4799929411196137	6.541903226560127e-05	AH3
1967	11870	X	84064340 84065376 84066312	PB.23551_size55	ParietalCortex	CTC	92	TCG	66	0.4791678366985595	5.140066820868672e-05	AH1	DRP2	ENSECAG00000018955
1968	11886	2	75797274	PB.10537_size41	Lamina	C	28	T	39	0.4780472968046442	3.50459101422864e-06	AH2
1969	11892	14	43357247 43357835 43358611 43359090 43360318	PB.6066_size53	Lamina	AGCTA	56	GAGCG	78	0.4780472968046442	6.541903226560127e-05	AH2
1970	11894	5	74168404	PB.18715_size122	Lung	G	39	T	28	0.4780472968046442	1.869115207588608e-05	AH1
1971	11902	13	29404757	PB.4913_size62	Lung	C	986	T	708	0.4778382862949141	6.308263825611551e-05	AH3
1972	11920	30	30515886 30516112	PB.16535_size28	Testis	CC	135	TT	97	0.4769027548637031	1.518656106165744e-05	AH4
1973	11922	1	70388942 70388954 70389033	PB.321_size136	Ovary	GCT	217	TGG	302	0.4768535068805996	5.957804724188688e-05	AH2
1974	11923	6	74744272	PB.19227_size356	Ovary	A	337	G	469	0.476839331333518	2.453213709960048e-05	AH2
1975	11937	5	90494920	PB.18153_size171	Lung	A	32	G	23	0.4764380439429871	1.869115207588608e-05	AH3
1976	11945	X	84339978	PB.23555_size168	Lamina	A	23	G	32	0.4764380439429871	5.140066820868672e-05	AH2	ARMCX3	ENSECAG00000001648
1977	11973	27	4695648 4695864	PB.14239_size32	ParietalCortex	AA	164	GG	118	0.4749089552562425	9.34557603794304e-06	AH1
1978	11974	8	38285074 38286261	PB.21351_size42	Adipose	AG	82	TA	59	0.4749089552562425	3.738230415177216e-05	AH1
1979	11993	5	14585132 14585859	PB.18289_size76	Heart	CT	18	GC	25	0.4739311883324124	1.869115207588608e-05	AH1
1980	12010	24	20846204 20846215 20848061	PB.13245_size69	Lamina	CTT	25	TCC	18	0.4739311883324122	9.34557603794304e-06	AH4
1981	12017	7	72587501	PB.20909_size51	Lamina	C	25	T	18	0.4739311883324122	3.738230415177216e-05	AH2
1982	12019	15	69577794	PB.6522_size49	Liver	C	25	T	18	0.4739311883324122	6.541903226560127e-05	AH1
1983	12021	1	147860441	PB.709_size133	Adipose	C	25	G	18	0.4739311883324122	6.541903226560127e-05	AH3
1984	12022	19	24459476	PB.8967_size72	Liver	C	25	T	18	0.4739311883324122	6.658722927034416e-05	AH4
1985	12024	2	27534072	PB.9607_size27	Lung	A	50	G	36	0.4739311883324122	6.89236232798299e-05	AH1
1986	12037	25	24814730 24814748 24814850 24814865 24815129	PB.13767_size33	Testis	CATAT	67	TGCCC	93	0.4730696206502589	9.34557603794304e-06	AH3
1987	12038	1	77178726	PB.353_size93	Longissimus	A	67	G	93	0.4730696206502589	5.957804724188688e-05	AH4
1988	12048	25	1650986 1651010 1651100	PB.13672_size265	Testis	ACG	62	TTA	86	0.4720684443152228	9.34557603794304e-06	AH3
1989	12049	26	36559554 36559628	PB.14175_size36	ParietalCortex	CC	301	TT	217	0.4720684443152228	9.34557603794304e-06	AH2
1990	12053	7	100482045	PB.20440_size119	Liver	A	31	G	43	0.4720684443152228	3.387771313754352e-05	AH4
1991	12060	14	26602350 26602713 26602725	PB.5946_size41	Testis	ACA	31	GTG	43	0.4720684443152228	6.541903226560127e-05	AH4
1992	12066	Un_NW_019643356v1	88656 88663 90271 91300 91426	PB.22880_size68	Adipose	CAGGA	104	TGCAT	75	0.4716210276452113	5.023247120394384e-05	AH3
1993	12067	18	10740315 10771798 10854322	PB.8639_size116	Testis	GGA	104	TAG	75	0.4716210276452113	6.658722927034416e-05	AH3
1994	12069	3	116348950 116349024 116349277	PB.15745_size463	Liver	AGC	559	TAA	775	0.4713480273184097	1.401836405691456e-05	AH1
1995	12084	21	23722446	PB.11728_size546	Ovary	C	57	G	79	0.4708907340123613	7.009182028457279e-06	AH1
1996	12105	20	30551561 30552474 30557534	PB.10805_size291	Testis	CGG	295	TAC	213	0.4698615240233654	3.50459101422864e-06	AH3
1997	12130	12	26641678	PB.4230_size297	Lung	C	26	G	36	0.4694852833012202	6.191444125137263e-05	AH1
1998	12134	14	45835815 45837253	PB.6072_size45	Longissimus	CG	13	TT	18	0.4694852833012202	6.541903226560127e-05	AH1
[truncated: 3,750 more rows]
