# Supplementary material for: A comprehensive allele specific expression resource for the equine transcriptome
Source: BMC Genomics. 2025 Jan 30;26:88. doi: 10.1186/s12864-025-11240-6 (PMC11780778; doi:10.1186/s12864-025-11240-6)
Supplement: Supplementary file 2 — Additional file 2. Validation Cohort Data Frame : Data frame of allele expression values from the heterozygous loci used in our validation cohort. [file 12864_2025_11240_MOESM2_ESM.csv]

	index	Unnamed: 0	Chr	Pos	Ref	Read Depth	Reads	Quality	A	C	G	T	Tissue	LogFoldChange
200676	467036	467036	8	22900663	N	5972	>C>>C<cc$ccccccccccc$ccccccccCcccccccCccCcc<ccccccccccCccccCcccccccccccccCcCCccCccCCCCCCCcCcCCCCcCCccCCCCcCCCCcccCCCcccCCCcCcccccCCCcCCcCcccCcCCCccCCCccCcccccccCccccccCcCcCCccCcCcCcCCCCCcCCcCCCCCCCCccCCCcCcccCcCcCccCccCCcccccCCcCCccccccCccCccCCcccccCCCcCccCCCCCccccCccccCccccCcCccccCcccccccCCcccccCccccccccCcccCccccCccccCCCccCCCcCcCcCccCccccccccCcCCcCccCCCccCCCCCCCcCCCcCCccCCCCCcCCcCCCcCCCcCCCcCccc…	IIIIIIIIIIIIIIIIIIIIIIIIIIIqIIIIIIIIIIIIII9III9IIIIIIIIIIIIIIIIII9IIIIIIIIIIIIIIIIIIIqIIq9I9qIIqIIIIIIIIIIqqI9IqqqIIIIqIIqIIIIIIIqIIIIqIIIIIqqIIIqqqII9IIIIIIIIIIIIIIIIqI9qIIII9IqIIIIqqIqIIIIIqIqIqIIIqIIIIIIqIIIIIIIIIqIIIIIIqIIqIIIIIIIqIIIII9qIIIIIIqqIIIIIIqqIIIIIqII9IIIIIIIIIIIIIIIIIIIIIIqIIIIIIIIIIIIIIqIIIqIIIIIIIIIqqqII9IIqIIqIIIIIIIIIqIIIIIqIIIIIqIIIIIIIIIIIqqqIIIIIIqIIqIIqIIqIIq9qIIqIIIqIIIII…	1	5963	0	0	23239R-01-35_samtools	12.54182262142417
318544	720828	720828	8	22900663	N	5724	>>>>>>c$c$cCcccccCccccccccCccccccCcccCcCcCcCccCccccCCcCcCCccCCCcCCCcCCCCCCccCCCCCccCCCCccCCcCccCccCCCcCCCCCCccCCCcCcCcCcCCcccCCccccCccccCcCcCCCccCCcCcCCCCCCCCCcCcCCccCCccCCCcCccccCcccccCcccCCccccCccccccCcCcCcCcCcCCCCcCcCcCccccCcccCcCcccccccccccccccCCccCCccCCcCcCccccCcccCCcccccCcccccccccCCcCCcccCccccccCcccCcCccccccccCcCcCCcccCCccCcCcccCCcCCccCCCccCCCcCCCCCCCCCCCCCCCCccCCCcCCCCCCCCCCcCCCCCCCCcCcccc…	IIIIqIIIIqIIIIIqIIIIIIIIIIIIIIIqIIIqIqIIIIIIqIIIIqqIqIqIIIIqqIqIIIIqIqqII9IqIIIIIIqIqIIqqIIIIIIIIIIIIIqIIIIIIIIIIIIIII9qIII9IIIIIqIII9qIqIqIqII9qIqIqIIIIIqIIIIIIIIIqqIIIIqIqIIIIqIIIIIqIIIIIIIII9IIIqqIIIqIIIqIIIqqIIIqIIIqqIIII9IIIIIIIIII9II9IIIIIIIqIIIIIIIIIIIqIIIIqIIIIqqIIIIqIIIIIIIIIqqIqqIIIqIIIIIIq9IIIIIIIIIIIIIIIIIqIIIIIIII9IIIIIq9IIqIIq9IIIIIIIIIqIIIIqqqqqIIqqII9IqIIIqIIIIIIIII9IIIqIIIIIIIIII…	0	5715	0	1	23239R-01-52_samtools	12.480537783101841
289306	659372	659372	2	56553608	N	5671	<<<<<aa$a$a$A$a$a$a$a$a$a$a$a$a$a$a$a$a$a$a$a$a$a$a$a$a$a$a$a$a$a$a$a$a$a$a$a$a$a$a$a$a$a$a$a$A$a$a$a$a$A$a$a$a$a$a$a$a$a$a$a$a$a$a$a$a$a$a$AaaaAAAaAAaaA$aAAAa$AAAAaAAaaaAaaAaaaaAAaa$aaaa$aaaAaAAaAAaaaaaaaaaaaaAAAAAAaAaaaaAAAAaaAaAAAaAAAaAAaAaAaAAAAaaaAAaaAAaaaAaaaaaAaaAAaaaaAAaAaaAaaAaaaaaAaaaaaaAaaAaaaaaaAaAAAaAAaAAAAaa$AAaaaAaa$AaAAAAaaAaaAAAAAaaAAAAaAaAAaaAAAAaAaAAAaaaaaAAaaaaaaAAaaaAAAaaaAaa…	9I9IIqII9IIIIIIIIIII9IIIIIII9IIIIIIIIIIIIIIII99IIIIIIIIqIIIIIIIII9IIIIIIIqIIIqqII9qIIqIqI9IIqIIIqqIIIIIIIIIIIqqIIIIIIIIIqIqIIqIIIIIIIIIIIIIqIqIqqIIIIIIIIIIIIIIIIIIqIIIIIIqIIIIIqqII9IqIIIIIIIIIIIIIIIIIII9IIqIIIIIIIIqIIIIIqIIIII9QIIIIIIIIIqIIqqIqqIqqqIIqIqIIIIIqIIqqqqIIIIII9IIqIIqIq9IIIIqIIIIqIIIIIqIIIIIIIIIIIIIIIqIIIIqqIII9IIIIIIqIIIIIIIIIIqqIIIIIIIqqqqqIIq9IIqqqq9qIIIIIIIIIIqqIqqIIIIIIIIIqIIIIqIq…	5664	1	1	0	23239R-01-50_samtools	12.467605550082997
124923	291855	291855	5	34172332	N	5523	>>>><><<<<<<<<<<><>><<><><<>>>>><<><<><<><<><<<<<<>G$G$G$g$G$g$G$G$g$g$G$g$G$G$G$g$G$G$G$G$g$g$g$G$G$g$G$g$g$g$g$g$G$g$g$G$g$G$g$g$g$g$G$g$g$G$g$g$g$g$g$G$G$g$g$g$g$gggggGGGgGGggGGGgGGgGGggGGgGGGgGGGGGggggGGGGGGgggGGGGGggGGgGGGGGgGGGgGgGgGgggGgGGggGgGgGgGgG$GgggGggggggGGggGggGgggggGgGggGggggGGggGGgGGGGgGGGGGGggGGgggggggggggggggggggggggggggggggggggggggggggggggggggggggggggggggggggggggaggggggggggggg…	IIIIIIIIIIIIIIIIIIIIqqqIqIqIIIIIIqIIIIIIqqIIIIIIIIIIIqIqIqqIIIIqqqIqIII9IIqIIIIIIIIqIIqIqIIIIqIIIIIIIIqIIIIIIIIIIqqIIqIIIIqIIIqIqIIIIqIIIqIqIIIqIIIIIIqqIqIIIq9qqIIIqIIIqIqIIIIIIIIIII9IIqIIqI9IIIIIIqIIqIIIIIIIIIIqqIIIIIIIIIIIqIqIIqIIIIIqIIqqIIIIIIqIIqIqIIIIIIIIIIIIIIIIIIIIIIIIIIIIIIIIIIIIII9IIIIIIIIIIIIIIIIIIIIIIIIIIIIIIIIIII9IIIIIIIIIIIIIIIIIIIII9IqIIIqq9qqqIqIIqqIqIIIIqq9IIqqIqIqIIqIIqqIqIIIqIqI…	1	1	5469	1	23239R-01-11_samtools	12.41706134676029
35043	82034	82034	2	56553608	N	5384	>>><A<a$a$a$a$a$a$a$a$a$a$a$a$a$a$a$a$a$a$a$a$a$a$a$a$a$a$A$a$a$a$a$a$a$a$a$a$a$a$a$a$a$a$a$a$a$a$a$a$aAAaaaaaaAa$aAAAa$AaAaAAAaAaaAaaaaaaaAaaA$aaaAaaaAaaAAaaaAaAaaaaa$aaaaa$aAaaAaaaaaAaAAAAaaaAaAAAaaAAAAAaaAaAAaAAAaAAAAaaaaaaAAaaaaaaaAaaaaAaaaaaaAAaaaAAAAAAaAaaAaAaaaAaAaAaAaaaAAAAAaAAAAAAAAAAAAaaaAAaAAaAAAaAaAAAaAAaaAaAAAAAaAAAa$aaaAaaAAAaAaaaaAaaAaaaaaaAaAaAAAAAaAaAaaaaaAaAaAAAa$aAaAA$AaAaAAAaa…	I9II9IIII9II9I9IIIIIIIII9IIIII9IqIIIIII9IIIIIIIIIIII99IIqIIIIIIII9IIqIqIqIIIqIII9qII9IIIIIIIqIIIIIIIIIIIqI9IIIqIIII9IIII9IIIIIIIIIIqIUIqIII9qIqqqIIIIIIIIIIIIIIIIIIIIqqIIII9IIIIIIIIIIqI9IIIIIIIIIIqIIIqqIqIII9IIIIIIIIqIqIIIqIIIIqqqIIqqqqIIIIqIIIIIIIqIIqIIIIIIIqqqIqIIII9IqIqqIIIIIIIIIIIIIiIqIIIIqIIqIIIIIIIIIIqqIqqIqIIIIIIIIIqII9IqIqIIqIIIIIIq9II9IIIqqIqIIqIIqIqIqIqqIqqIqIIIIIII9qqqqqIII9qIIIqIqIII9I…	5376	1	1	1	23239R-01-02_samtools	12.39231742277876
124151	290145	290145	2	56553608	N	5142	><><a$a$a$a$a$a$a$a$aa$a$a$a$a$a$a$a$a$a$a$a$a$a$a$a$a$a$a$a$a$a$a$a$a$a$a$a$a$a$a$a$a$a$a$a$a$AAAAa$AaAAaaAaaaa$AA$aa$aAaaaaaaaaaaaAaa$aaa$aaAaAaaaAaAAaaaaaaaAaaaAaAAaAaaAAaAAAAaaaaAAaAAAAAAAaaAaAAaaaAaAaaaAaaaaAAAaaaAaaAaaaaaaAaaaAaAAaAaAaAAaAAAAAaAAAAAAAAaAa$AAAAAAAaAAAaAAaAaAAaAaAaAaaaAaaAAaAa$AaaaaaAAAaaaaaaaaAAAAAAAAAaAAAaaaAAaaaAaaAaAAaAAAAAAaaAAaaAAAaAaaAAAAaAAaAAAAaAAAAAAAAAAaaaaaAAaaaaa…	IIIII99IIIIII9IIIII9IIIIIII99IIIIIIIII9IIIIIIIIIIIIqIIIqIqq9IIIIIIqII9IqIIIIIIIIIIIIIIIIIIIIIIIIIIIIIIIIIIIIqIIIqI9IIqIIIIIqIqIIIIIIIIIIIIqqqIIIIq9IIIqIqIIIqIIIIqIIIIIqIIIIIIIIIIIIIqIqqIIIqI9qIqqIIqIIIIIIqqqIIIIqqqIIqIIqIIIqIq9qqIMIqIIIIIqIII9IqqI9II9IqqqIIIIIIIIIqqqqIIqqIIqIIIIqIIIIqIIIIIqqqqIqIqIIqIIIqqIIIIIIIqqIqqIIIIIIIIIqIqIqIqIIIIIIIIIIII9IIIIIIIIIIIIIIIIIIqIIIIIIIIqqIIIIIIIII9Iq9III9IIIIII…	5137	0	0	1	23239R-01-11_samtools	12.32671035834696
306301	693984	693984	2	56553608	N	4486	<<a$a$a$a$a$a$a$a$a$a$a$a$a$a$a$a$a$a$a$a$a$a$a$a$a$a$a$a$a$a$a$a$a$a$a$a$a$a$a$a$a$a$a$a$a$a$a$a$a$a$AaAaaaAAaAAAaaAaaaaaAaaaaaaaa$aAaaaaaaaa$AaaaaaaaaaAaAAAAAAAaaAa$AAAaAaaaAaAaAAAaaAaAAaaAAAAAAAaaAaAaaaAAaaaaaAaaaaAaaAaAAAAAAAaaaaAaaAAaAaAaAaaAAAAaaAAaaaaaAaAaaaAAAaAAAAAAaAaaaAaaaaaaaA$aaaaaaaAAAaAaAAAaaaaAaAaaaaAAAaaaaaAAAaAAaaAAAAaaaAaAAAAAAaAAAaaAaAAAAAAaaAaAAaaaaAaaaaaaaaaaaaaaAaaaaaaaaAaa…	IIIII9IIIIIII9III9IIIIIIIIIIIIIII99IIIIII9IIIIIIIIIIIIqIIIIq99qIIIqIIIIII9IIIIIIIIqI9IIII9IqIIIIIIIIIIIqqIqqqqIIIqIIqIqIIIIIIIqqIIIIIII9IIq9qqIqIIIIIIIqIqIII9IqIIIIIIIqIqqIIIqIIIIIqI9IIIqIqIIIIIqqII9IIIIIIIIIqII9qqiIqIqIIIIqIIIqIIIIIIIqIIIIIIIII9III9qqIII9qIIIIIIq9qII9IIIIqIqIIIqqqIIIIIIqIqqIIIqqIIIq9qIqIIIIIqIqqI9IIqIII9IIIIIIIIIIqIIIIIIIIqIIIII9IIIIIIIIIIIIIIIIqqIII9IIIIIIIIqqqIqIIIIqIIIIIIIIIq…	4482	1	1	0	23239R-01-25_samtools	12.129926933510394
327201	740136	740136	2	56553608	N	4125	a$a$a$a$a$a$a$a$a$a$a$a$a$a$a$a$a$a$a$a$a$a$a$a$a$a$a$a$a$a$a$a$a$a$a$a$a$a$a$a$a$a$a$a$a$a$a$a$a$AAAAA$AAaAaAaA$aaAa$AaaaaaaaaAAaaaaaaaaaaaaaa$aaaAAAAaAAAAaAAaAAAaAAAAAaAAAaAaAaaAAaAAAaaaaaaaaaaAAaAaaAaaAaAaaaAaaAAaAAAaAAAAAaAAAAAAAAAaAAAaAAAAaAaAAaaaAaAaaaaaaaaaaaAaAaaaaaAAaaaaaaAaaaAaaAAAAAaAAAaAAaAAAAaaaAAaAaAAAaAaAAAAAaaaAaAaaaaaaaaaaaaaaaaaaaaaaaaAAaaaaaaaaaaAAAaAaAAAaaAAaaAaAAaaAAaaAaaaaAa…	IIIIIIIIIIIIIIIIIIIIIIIIIII9IIIIIII9II9IIIIIIIII9qIIqI9IIIIIIIIIqIIIIIIIIIIqI9IIIIIIIII9IIIIIIIqIIIIqIqIIII9IIIIqqqqIiqIIqIqIIqqIIqIIIIIIIIIIIqqIIIIqIIqIIIIIIIIqIIqqIIqIIIIIIqIIIqIIIIIIIIq9qqIqIqIIIIIIIIIIIIIIII9IqII9IIII9qIII9IIIII9III99IIIqqqqIqqIq9qIIIIqIIIIqIIIIIIIqqIIIIIIqIIIIIIIII9IIIIIIIIIIIIIIqqIqIqIIIIII9qIIqIIIq9IIIIIIIqqIIqqIIqIIIIqIIIIIIqIIqIqqIIIIIqIqIIIIqIqIIIqIII9IIqI9IIIqqIIIIIIII…	4124	0	1	0	23239R-01-24_samtools	12.00982861736811
188878	440258	440258	2	56553608	N	3933	A<<a$a$a$a$a$a$a$a$a$a$a$a$a$a$a$a$a$a$a$a$a$a$a$a$a$a$a$a$a$a$a$a$a$a$a$a$a$a$a$a$a$a$a$a$a$a$a$a$AaaaAAAAaaaaAaaaaaaaAaaAaaAaaAaaaaaa$AAaAAAAAaaaAAaaAAaAAAAaAAAAaAAAaaaAAAaaaaAaaaAaaAaaaaAAAAAaaAaaAAaAaAAAAAAAAaAaAAaAAaAAaaAaaaaaAaAAaaAaaAaaaaaAaaaaaaAaAaaaaaAaaaAaaaAAAAAAAAaAAAAAAaAAAaAAaAaAAaaaAAAAaAaaaaaaaaaaaaaaaaaaaaaaaaaaAaaaaaaaaaaaaaaaaaaaAaAaaaaAAaaaaaaAaaAaaaaAaAaAaAAaaAaaaaaAAAAaaaaA…	999IIIIIIIIIIIIIIIII9IIIIIIIIIIIII9IIII9IIIIIII9IIIqIIIqqIqIIIIqIIIIIIIqIIqIIqI9qIIIII9IqIIIqqIIIIIqIIIqI9IqqIqIIqIqqIIIIIIIqIIIqIII9IIIIIIIqIIIqIIqIIIqIqIIIIIqIqIIqIIIIIqIqIIIqIIIIIqIIIIIIIIqIIIIIqIIIIIqqII9I9IIIII9qIIqqqIIIIIqIqIqqIIIIIIIIIIIIIIIIIIqqI9IIIIIIIIIIIIIIIIIIqIIIIIIIIIIIIIIIIIIII9IIIIIIIqIqIIIIII9IIIIIIIIIIIIIqIqIqIqqIIqIIIII99qIIIIIqqIIIIqIIIII9qIIIIIIIIIIIIIIIIIIIIIIII9IIIIIIIqIII…	3929	0	1	1	23239R-01-55_samtools	11.939946452458686
79467	185997	185997	2	56553608	N	3930	A<a$a$a$a$a$a$a$a$a$a$a$a$a$a$a$a$a$a$a$a$a$a$a$a$a$a$a$a$a$a$a$a$a$a$a$a$a$a$a$a$a$a$AaaaAAaAAa$aA$AAAaAAa$AaaaaaaaAaaaaAaaaaaaaaaAa$aAAaaaaAaaAAAAaAAAaaaa$AaAAaaaAaaAaaAaaAaaAaaAaaAaaAaaaaAAaaAaaAaAAaaAAAAaAAAAAAAAAAaAAAaAaAAaaaAaaaAaaaAAAAaaAaaaaaaAaaaaaaaAAaaaaaAaaaaaaAaaaaAaAAAaaAAaAAaAAaAAaAAAaAAAaAaaAAAAAAAAaAAAAAAaaAaaAaaaAAaaaaaaaaaaaaaaaaaaaaaaaaaaaaaaaaaaa>aaaaAaaaaAAAaAAaaAAaaaaaaAAaA…	I9III9IIII9IIIIIIIIII9IIIIIIIIIIIIIIIIIII9IIqI9IqIIqIIIIIqqIqqIqIIII9IIIIIIIIIIIIIII9Iq9IIq9IIIIIIIqIq9IIqIIIIqIIIIIIqIIIIIIIIqIIqIIqIIIIIqIIIIIqIIqIIqIIIIIIIqIIqIqqqIIqIqIIqIIqIqq9IIIIqIqIII9qIqIIqI9IIIIqIIIIIIIII9IIIIqIIIII99IIIIIIIIIIII9IqIIqI9IqIqqqIqIqIqIIqqqqIIIIIqIIqqI9IIIIIIIIqIII9IIIIIIIIIIIIIIIIIIIIIIIIIIIIIIIIIIIIIqIIIIIIIIqIIIIqIIII9IqqIIIIqqqqIqIIIIIIIIIIIIIqqIIIqIIIqIIqIIIIIIIIIII9q…	3927	1	0	0	23239R-01-06_samtools	11.939211882666397
5388	12763	12763	2	56553608	N	3844	>>a$a$a$a$a$a$a$a$a$a$a$a$a$a$a$a$a$a$a$a$a$a$a$a$a$a$a$a$a$a$a$a$a$a$a$a$a$a$a$a$a$a$a$AAAaAaAAAaa$AAaaaaaaaAaaAaAaaaaaaaAaaaaaa$aaaaaaAaAaAAAAAAAaAAAAAaaAAAAaAAaaaaAAaaaaaAAAAAaaAaaAAaAaaAaaaaaaaaAAAAAAAaAAAAAaAaAAAAAAAAaAAAAAAAaaAaaaaaaAaaAAAAAAaAAaAaAaaAaaaAAaAaaaAAAaAAaAAAaAAaAAAAAAAaAAAAAAaAAAAAAAAAAAaAAAaaaaaaaaaaAaaAaaaaaAaaaaaaAaaaaaaaaaaaaAaaaaAaAAaaaAaAaAAaaaAaaaaaAAAAAAaaaaaaaaaAAaaaa…	9IIIIIIIIIIIIII9IIIIIII9IIIII9IIIIIIIIIII9II9IqIIIIqqqI9qIIIIIIIIqIII9qIIIIIIIqIIIIIIIIIIIIIIIIq9qqIIqIII9IIIqqqIIIqqIIIIIII9IIIIqIqIIIIIIIqIIIIIIIIIIIIIqIIIqIqIIIIqIIIIIIqqIqIIII9qIq99IIIIIIIIIqIIIIIIqIIqII99q9IqIIIq99qqIIIqqIqIIIIIIqI9IqIqIIIIII9qqqIqIqIIqIqqqq9Iq9IIIIIIIIIIIIIqI9IIIqIIIIIIIIIIIIIIIIIII9IIIIIIqIIIIqIIIIqIIIqIIIIIIqIIqIIIIIIIII9qqIIIIIIIqIqIIIIII9qIIqIIIIqIIIqIqIqIIIIIIIIIIIIIqq…	3841	0	1	0	23239R-01-16_samtools	11.907266248531066
40060	93623	93623	2	56553608	N	3784	>a$a$a$a$a$A$a$a$a$a$a$a$a$a$a$a$a$a$a$a$a$a$a$a$a$a$a$a$a$a$a$a$a$a$a$a$a$a$a$a$aAaAaAAa$aAaaaAaaAAaAaaaaAaaaaaAaAaaaaAAAAAaAaaAaAAAaAAaAAaAaAAAAAAaAAa$AaAAAaaaaaaAaAaaAAaAaAaaaAaaaaaaAaaaaAAAAAAAAAAAAAAaAaAAAaAAaAaAAAAaAAAAAAAAAAAAAaAaaAAaAAaAAAAAAaaaaaaaAaaaaAAaaaaaAAAAAaAaAAaAaAAaaAAAAAaAAAaAAaAAaaA$AAAAAaAaAGaAAaaAAAAaaAAAAAAAAAAAAAAAaaaaaaaaaaaaaaaAaaaaaaaaaaaaaAaaAaaaaaaaaaaaaaaAAAaaaAaaaa…	II9IIIqII9IIIIIIIIIIIIIIIIIIIII9IIIIIIIIIIIIqIqIIIIIIIIIIIIIqIIIII9IIIIqIqIIIIIIqqIIIIIqIqq9IIIIqqIIIqqIqIII9I9qIIIIIIIIIIIIqIIIIIIIqIIIIIIIIIIIIIIIqIqq99IIIIII9qIIIIqIIIqIqIqqqIIqIIqqqIqIqIqIIqIIqqIqqIIIqqq9IIIqI9IIIIIIqIIIIIIIqIqqIqIqIIIIqI9IqIIIqIIIIIqIIqqIIqqqIIqIqIqqIIqIIqIIIIIII9qIIqqqIqiqIqIIIIIIII9IIIIIIIIIIIIIIIIIIIII9IqIqIIIIIIqIIIIIiqIIIIIIIIIIIIqIqIqqIIIIIIIqq9Iq9qqIIIqIqq9II9IIIIIIII…	3782	0	1	0	23239R-01-01_samtools	11.884933647949762
94532	220714	220714	2	56553608	N	3635	A<a$a$a$a$a$a$a$a$a$a$a$a$a$a$a$a$a$a$a$a$a$a$a$a$a$a$a$a$a$a$a$a$a$a$a$a$a$a$a$aAAAAAaaaAAaaAAAAAAaAAAaAAaaaAAaaaaaAAaaaAaaAaaa$A$a$aaaaAAAaAAAAaaaaAaAAaaAAAAaAAaaaAaaaaaaaaaaaaAaaaaaaaaAaAaAaaaaaaaAaaaAaAAaAAAAaAAAAAaaAAAaaAAAaAAaaaaaAAAaaAaAaaAaAAaAaaaAAAaaAAAAAAAAAAaAAAAaAAAAAaAAAaAAAAaaAaaAAaAAAaaaaaaaaaaaAAaaaaaAAaaaaAaaaAAAaaAaaaAaAaaaaaAAaaaaaAaaaaaaaaaaAAaaAaAaaaAaAaAaAaaaaaAAaaAaa$AaaAa…	I9IIIIIIII9III9IIIIIIIIII9IIIIII9I9IIIIIIIIIIqII9IIqIIqqIqIIIIIIIIIIIIqIIIIIIqqIIII9IqII9q9IIIIqIIIqIqIIIIIqIIIIIqqqqIIqIIIqIIIIIIIIIIIIqIIIIIIIIqIqIIIIIIIIIIIIqqIIqIIIIq9q9I9qIIII9IIIqIIq9II9IIqq99IqIqIIqIq9I9IIIIIqIIIqqIqqIqIqIIIqqIIqIIIIIqIIqIIIIIIIIIqII9IIIIIIIIIIIIqIIIIIIqqIIIIqIIIIqqIIqIIIqIIII9IIIIIIIIIIIIIIIIIIIIIIqIIIqIIIqIqIIIqIIqIIqIqIqIqIIIIIIIIIIIIIIIIIIIIIIIIIIIIIIIIIIIqIIIIIIIIIIqI…	3631	1	1	1	23239R-01-12_samtools	11.826151214800207
173706	405635	405635	2	56553608	N	3544	A>a$a$a$a$a$a$a$a$a$a$a$a$a$a$a$a$a$a$a$a$a$a$a$a$a$a$a$a$a$a$a$a$a$a$aaAAAAaaaaAaAAAaaaaa$aaAaaaaaaAaaaaAaaAaaaaa$aAaAAAAaAAAAAAAAAaAAAAAaAAAAAaaAaAaaaaa$aaAAaAaaAaaa$aAaaaaaaAaAAaAaAaaAAAaAaAAAAAaAAAaAaaAAAaaaAAAAAaAaaaaaaaAaaAAaaaaAAaAaaaAaAAaaAaaaAaa$AAA$AAAAAAaaaaaAAaaAAAAaAaaaAAAAAa$AAAAAaaaaAAaaaaaaaaaaaaaaaaaaaaaaaaaaaAAaaaaaaaaaAaaaAAaaAaaA$aAAAAaAaaaaaaAaaaAaAaaaaAaAaaAaaaAaaaaaaaaaaAaA…	IIIIIIIII9III9III9IIIIIIIIII9IIIIIIIIIIIIqI9IIq9IIqIIIII9IIIIIIIIqIIIIIII9IIIIIIIIII9IIqqIIqIqqqIIIIIIIIqqIIIIIIIIIIIIIIqIIIIIqIIIIqIIIII99IIqIIIqIIIqqIIIq9IqqIqIqIqIIIIIIIIIIIIqIqIIIIIIIqIIIqIIIIIqIIIIIqIqIIIqIIIIIqIqIIIqqIqIIIIIqqIIqqqIIqIIIIIqIqqqqIqqIIIIq9I9IIIIIIIIIIIIIIIIIIIIIIIIIqqIIIIIIIIIqIIIqqIIqIIqII99IIqIIIIIIqIIIqIqIIII9IIIIIIIIqIIIIIIIIIIII9qI9IIIqIiIIIIIIIIIIIIIIIIIIIIIIIIIIIqIIqI9…	3541	1	0	1	23239R-01-23_samtools	11.789941128390916
204019	474801	474801	2	56553608	N	3386	>a$a$a$a$a$a$a$a$a$a$a$a$a$a$a$a$a$a$a$a$a$a$a$a$a$a$a$a$a$a$a$a$a$a$a$a$a$a$AAAaAAaaaaAAAA$AaaaaaaaAaaaaaaaaaaAaaaaAAAaAAAaAAaaaAAaAaAaaaaA$aaAAAaAaaAaaAaAaaaaAaaAAaaaAAAAaAAaaaaAAAAAAAAaAaAAAAAaAAAaAaaAAAaAaaAAAAaaaaaAaaaAaaAAAAAAAaAAAaAAAAaAAaAAAAAaaAAAAAAAAaaAAAAAaAaAAAaAAaAAaaaaaaaaa$aaaAaAaaAAaAaaaaaaaaaaaaAaaaAaaaAAAaaAaaaAAAAaAAAAaAaAaaAaaaaaa$AaAaAaAaAaaaaAaaaAaA<aaAaaAAaaaAAAaAaaaaaaaaa…	III9IIIIIIIIIIIII9II99IIIIIII9IIIIIII9III9IIqIIIIqI9IIIIIIIIIqIIIIIIIII9qIIIIqqIIIIIIIqIIIIIIIIqIqIIqIII9qIIIIq9IIIIIIIIIIIqIIIIqqqIIIIIIII9IqqIqIqIqIqIIIIIIqqIqIIqqqIIIIqqqIIIIIIqIIIqIIqqIIqIqIqqIIq9IqIqIIqIqqIIIq9qqqI9q9IIIIIqIqII9IIqIIqIIIIIII9IIIIIqIqIIqqIqIIIIqIIIIIIIqIIIqIIIqqqIIIIIIqqqqI9IqIIqIIIIIIIIIIqqIqIqIIIqIIIIIIIIqIqqIIIIIIqIIIIqqIqIIIIIIIIIIIIIIIIIII9IIIIq9IIIIII9IIIIIIIqIIIIIIIII9…	3383	0	0	1	23239R-01-56_samtools	11.724087461793989
245080	567050	567050	2	56553608	N	3321	>>><a$a$a$a$a$a$a$a$a$a$a$a$a$a$A$A$a$a$a$a$a$a$a$a$A$a$a$a$a$a$a$a$a$a$a$a$a$a$a$a$a$a$a$a$a$AaaAA$AAAAAaaaaaaaaAaaaaAaaaaaaAaAaaaAAAAaAAAAAaaAaAAaAaaaAAaAa$aAAaaaaaaAaaAaaaaAAaaaAAaAaaAaaaAAAaaaaAAaAAaaaAAaAAAAAaAAAAaAaaaAaAAaaaAaAaaAaaAAaaaaaaAaAAaaAAaAAaAAaAaAAaAAaaAaAAAAAAaAAaAAAAAAAAAAAaaaaaaaaaaaaaaaaaaaaAAaAaaaaAaaaaaaAaaaaaaaaaAaaaaaAaaaAAaaAAAAaAaaaAaAaaaAAaAaAAAaaaAaAaaaaAAaaaaAAaaaaaa…	9IIIIIIIIIII9III9III9I9IIIIIqIIIIII9IIIIIIIIIIIIIqIIIqqqIqqIIII9IIIIIIIIIIIIIIIIIqIIIIqIIIIqqqqIIqIIIIIIIIqIIqII9qIIIIIIIIIIIIIIqqIIIqIqIIIqIIIIIqI9IIqqIIIIIIqIIqqIIIIIqqqIIIIIqIqIIIIIIIIIII9IIIIIIIII9qqIIqIIIIIqqIqIq9IqqIIIIIqIIIIIqIIIqqqIIIqqIqIIIIIIIIIIIIIIIIIIIIIIIqIIIIqIIIIIII9I9IIIIIIIIIIIIIIIIqqIIIIIIIqIIIIIIIqIq9IqIqIIIIIIIIIIIIIIIIIIIqII9IIII9qIIIIIIIIIIIIIIIIIIIIIIIIqIIIqIIIII9IIIIIIIII…	3316	0	0	1	23239R-01-44_samtools	11.69522829149575
255639	590151	590151	2	56553608	N	3156	<Aa$a$a$a$a$a$a$a$a$a$a$a$a$a$a$a$a$a$a$a$a$a$a$a$a$a$a$a$a$a$a$a$a$a$a$a$a$a$aAAAAaAAaaAAAaaaaaaAAaaaaAaa$aaaAaAaaAAAaAAAAAAaAAAaaAaAaaAAAaAaaaAaaaaAaaaaaaAaAaaaAaaaaaAAAAAAAAAAAaAAAAAAAaAAaaAaAaaAaAAaaaAAAAAAaaAaAaaAaaaAAaAaAAAaAaaaaaAaAaaAAaAAAAaaAaAAAAaaAAAAAaaaaaaaaaAaaaaaaaAaaaaaaaaaaaaaaAaaaaaaaaA$AaaaaaaAaaaAAAAaAAaaaAAAaAaaAAaaaAaAaaAAAAaAaAaaAAAAaaaAAAaAaaaaAaaaaaaaaaaaaAaaaaaaaaaaaaaaa…	9qIIIIIIIIIIIII9IIIIIIIIII9I9IIIIIIII9IIIIqqqIIIIIqIIIIIIIIqqIIIIIIIIII9III9qIIIIqIqIIIIqqI9qIqIqqIIIIIIIqIIIIqIIIIII9IqIIIIIIIIIIIIqqIIqIIqIqIqIIqqII9IIqIIIIIIIqIIIIIIqIIIIqIqIIqIIIqqIqIIqIIqIIqII9IIIIIIIIqI9IIIIqqqqIIqIq9qIIIIII9IIqIIIIIIIIIIIIIIIIIIIIIIqIIIIIII9qqIIIIIIqIIIIqIqIqqIIIIIqIqIIIqIIIqIqIIIqqIIqIIIIqIqqIIIqIIIqIIIIIIIIIIIIIIIIIIIIIIIIIIIIIIIIIIIIIIIIIIII9qIIIIIIII9IIIIIIIIIIIIIIIIqI…	3153	1	1	0	23239R-01-32_samtools	11.622509454683335
272875	628473	628473	8	22900663	N	6165	C>>c<cc$ccccccccccCccCCCCcCcCcCCCCCcccCcCCCCCcCcCCCCCCCccCCCCCCccCCcCCCCCCCcCCCCCCCcCCCccCcCcCccCCcCccCcCCCccCCCCcC$ccCcCccCCCCcCTCccCCcCCCCCCCCCcCCCccCCCCcCcCcCcccccCcCcCCcccccCCcccCcCCccCccccccCCcCcCccCCccCCcCccccCCccCCccCCCCAcCcCcccCcCcCcccCcccccccccCcCccCcccCcccCccCccccccccccCccCCccCCcCccccCccccccCCCCcccccccccccCcCccCCcccCCCCCCCc$CcCCCCcCCCCCCCccCcCCcCCCCCCCCCcccccccccccCccccccccccccccccCcccc…	9IIIIIIIIIIIIIIII9I9qqqqIIIIIqqIIqIIIIIqqIIIIqIqqq9IIIIIqqIqIqIIIIIIqqIqIqI9IIqIIqIqqIIIIIqIIIIIIIIIIIIIqqIIqIIIIqIIqIIIIIq9IIIqIIIqIIqqqIqqqIIIqIIIIqIIIIqIqIqIIqIIqIIIqqIIIIIqIIIIIIqqIII9IIIIIIIIIIqIIIqIIqIqIIIIIqUIIqqIIIIII9I9IIIIIqqIIqIIIq9IIIIIIIIqIqIIqIIIqIIIqIIqIIIIIIIqIIIII9IIIIIIIIIIIqIII9IIqIIqIIIIIIqIIIIIIIIIIIIIIqqIqIIIq9IqIqIIIqqqIIqIIqIIIIIqIqqqqI9IIIIIIIIIIIqIIIIIIIIIIIIIIIIIIIIIIII…	2	6156	0	2	23239R-01-26_samtools	11.58777751632821
300939	682446	682446	2	56553608	N	2985	<a$a$a$a$a$a$a$a$a$a$a$a$a$a$a$a$a$a$a$a$a$a$a$a$a$a$a$a$a$a$a$a$a$a$Aa$aAAAAAAaAaaaaaaaaaaaaaaaaaaaaaaAaAAAaAAaaAAAAAAAaAAAAaaaAaaaaaaAAaaAaaAaaaaaAaaaaaaAAAAAaAAAaAAaaAaAaaAaAAAaAaaAAaAaaAAaAAaaaaaaAaAaaaaAaAaaaAAAaaAAaAAAAAAAAaAAAAaAAAAAAaAAAaaAAAAAaaaaaaaaaaaaaaaaaaaaaAaaaaAaAaaaaaaaaaAAaAaAaaAAaaAAaaaaAAAaaaaaaaaAAAAaaaAaaaaaAAaaaaaaaaAaaaaaAAaaaaAaaaaaaAAaAaaaaaaaaaaaaaaaaaaaaaaAaaaaaaaaaAa…	IIIIIIIIIIIIIIIIIIII9III9IIIIIIIIIIIIIqIIqIqIqIIIIIIIII9II9IIII9IIIIIIIIqIqIIIqIqqIqqIIIIIIIIIIIIIIIqqIIqIIIIIIII9III9I9IqIqIIqIqIIIIIIIIIIIIIIIIqIIqqIIIIqIIIqIIIIIIqIqIIIIIIqIIIqIiIIIIIqqIqIIIqIqqqII9IqqIIIqqqIIqII99qIIIIIIIIIIIIIIIIIIIIqIIIIqIIIIIIIIIIIq9qqIIIIIqIIIIIIIIqqqIIIIIIIIqqI9IIIIIIIIIIqIIIIIIIIqII9IIIqIIIIIIIIIIIIIIqIIIIIIIIIIIIIIIIIIIIIIIIIIIIIIIIqIIIIIIqIIIIIIqIIIqIIIIIIIIIIIIIII9qI…	2982	1	0	0	23239R-01-30_samtools	11.542064542283443
119607	278532	278532	2	56553608	N	2952	>a$a$a$a$a$a$a$a$a$a$a$a$a$a$a$a$a$a$a$a$a$a$a$a$a$a$A$AaaAaaaaaaaAaAaaaaaa$a$aaaaaAAAAAAAAAaAAaaaAAAAAAAaaaaAaAAAaaaaaAaaAaaGaaAaaaaaaaaaAAaaaaaAAaAAaAaaaaAAAAaAAAAAaAAaAaAAAAAAaAaAaAaAaaAAAaaaAAaAAaaAAaaaaaaAAaaAaAaaaAAAAaAAAAAAAAAAAAAAaAAAaaaAaaaaaaaaaaaaaaaaaaaaaaaaaaaaaaaAaaAAaAaAAaaaaaAaaaAaAaaaaaaAaAAaAAaAaaAaaaAaAAaaaAAaaaaaaaaaaAaaaaaaaaaaaaaaaaaaaaaaaAaaaaaaaaAaaaaaaaaaaaaaaaaaaaaaaaaaa…	IIIIIIIII9IIIIII9III9II9IIIqqIIIIIIIIIIq9qIIIIIIIIIIIIIqqqIIIIIIIIIIIqqIIqIqIIIII9IIqIIIIIIIIIIIqIIqIIIIIIIIIqqIIIIIIIIIIIqIIIIqqI9IqqqIqIqqIqIIIqqqIIIIqIqIqIIIIIII9I9IIqIIqqIII9IIqII9IIq9IIqIIIIIqqqIqIIIIIIqqIIqqIIIqIIIIIIIIIIIIIIII9II9III9IIIIIIIqII9qIqIIqIIIIIqIIIIIIIIIIIIIIIqIIq9qIIqqIIqIq9IIIIqIII9IIIIIIqIIIIIIIIIIIIIIIIIIIIIIIqIIIIIIIIqIIIIIIII9IIIIIIIIIIIIII9IIIIqIIIIIqIIIIIIIIIIqqIqIIqqII…	2948	1	1	1	23239R-01-59_samtools	11.52552080909507
229948	532572	532572	2	56553608	N	2946	>aa$a$a$a$a$a$a$a$a$a$a$a$a$a$a$a$a$a$a$a$a$a$a$a$a$a$a$a$a$a$a$a$a$a$a$a$a$a$a$a$AAaaaaaAAaaaaaAAaaaaaaaaaAaAAaaaaaaaaaaaaaaaAaAaaAaaAAaaaaaAAAAaaaaaaaAaaaaCaAAAAAAaAaAAAaaAaAAaAAaAaAAaAaAaaaAaaaAAaaaaAaAaAaaA$aaaAAAAaAaaaaAAAAAAaaAAaAaaaaaaaAAaaAaaaaaaaAaaaaaaaaaaaaaaaaAaaaaaaaaaAAAAaaaAaaaAaaaAaaaaaaAAaaaAaAaaAaAaaaaaAaaaaaaaAAaaaaaaaaAAaAaaaaaAaaAaaaaaaaAaaaaaaaaaaaaaAaaaa$aaaaaaaAaaaaaaaaaaa…	IIIIIIIIIII9II9III9IIII9I9IIIIII999IIIIIIIqqIIIIIqIIIIIIqI9IIIIIIIIqIIIIIIIIIIIII9IIIIIII9IqIIIq99IIIqqqIIII9IIIIIIIIAIqIqqqIIIIIqIIIIIqIIqqIqIqqIIII9IIqIIIqqIIIIIIqIIIIIIIIqqIqIqIIIIIqqIqqIIqqIqIIIIIIIqqIIqIIIIIIIIIIIIIIIIIIIIIIIIqIII9IqIIIIqqIIIII9IIIIIIqIIIIIIqqII9qIIIIIIqIIIIIIIIIIIIIq9IIIIIIII9qIqIIIIIIIIqIIIIIIIIIIII9IIIIIIIII9I9III9IIIIIIIIIIIIIIIIIIIIIIIIIIIIIqIIIIIqqIIqIII9I9I9IIqIIIIIqI…	2944	1	0	0	23239R-01-42_samtools	11.523561956057012
91125	212933	212933	8	22900663	N	5781	>>><C$C$C$C$c$c$C$C$c$C$c$c$C$c$Cccccc$cccc$ccccccccccccccccCc$cc$ccCCc$cccccc$cccccccccCccccc$cc$cccc$cc$ccccCCccccccc$C$c$ccccCccCCccCccCC$ccccccccCccCcccccCccccCccccccccc$c$cccccccccccCcccCcccCcCCcccCCCcCCCccccccccCcCCccCcCCcCcCcCcccCCCccCCCccCCcCCCccCcCccCCCccccCCcCCcCCCcccCccccccccccccCcCccccc$cccccccccCcCCccCccccCccCCcCccccccCccCcCCccCcCCcCCCCCCcCccccCCCccCcCCCcccccCcCCcCcCcCcccccCCcCccccCc…	IIIIIIIqIIqIIIIIqIqIIIIIIIIIIIIIIIIIIIIIIIIIIIIIIIIqIIIIIIIIIIIIIIIIqIIIIIIIIIIIIIIIIIIqIIIII9IqIIIIIqIIqIIIqII9IIIIIIIIIIIIqIIIIIIIIIIqIIIIIIIIIIIIIIIIIIIIIIIIIIIIIqIIqIIIIIqIqqIIIIIIIIIqIqqIIIIIIIqIq99IIIIqqIIqIqIIqqIq9IIIqIqIIIIIIIIIq9IqqIIq9IIIqIIIIIII9IIIIqIIIIIIqIIIIIIIIIqIqIIIqIIIIqIIqIIqIIIIIIIIIIIIIII9IqIIqqqqIIIIIIIIqqIIIIIIqIIII9IqIIq9qIqIIIIIIIqIIIIIIIqIqIIIIIIIIIIIIIIIqIIIIIIIqIIIIII…	2	5772	1	1	23239R-01-38_samtools	11.494855584491198
257282	593902	593902	8	22900663	N	5761	>>c$c$c$c$c$c$c$c$c$cccCCc$ccccCcccc$cccccCccccc$cccccc$ccccc$ccccc$cccccccccccccccc$ccC$cCC$cccccc$cc$c$c$cc$ccccccc$cccccccc$cC$cCcC$c$cccccccC$cccccccC$CCcc$c$c$cccC$c$cccC$ccc$c$c$cc$CCccc$c$CccccccaCcCcccccccccccCcccCccCccccCCcccCccccCCCCCccccCcCCccCCCcccCccCCCCcCcCCccCCCCCCCCCcCCCCcCCccCCcCcCC$CCCCCCCCCcCcCcCccCCCCCCCcccCCccCCcCccCcCCCcCCCccCCcccCccCCCCCccccCCCCCCCCCCCCCCCCCcCCcCCCcccccccCC…	IIIIIIIIIIIIIIqIIII9IqIIIIIIIIIIIIIIIIIIIIIII9IIIIIIIIIIIIIIIIIIIIIIIIIqIqqIIIIIIIIIIIIIIIIIIIIIIIIIIIIqI9IIIIIIIIIIqIIIIII99IIIIIIIIIII9IIqIIIIIIIqIIIIIqIIIIIIIIIIIIIIIIIIIIIqIIIIIIII9IIIIIIIqIIIIqIIIqIIIIqIIqIIIqqIIqqIIqIIIIIIIqIIqqqqIIIIqIIUIqqqqII9IqqqqqIqIqqq9IIIqIIIqIIqIIIIIIIIIIqIIqqIqIIqIIqqIqIIIIqIIIIqI9Iqqq9IIIIIqIIqqI9IIIqqIIIqIqqIqIIIIIIIIII9IIIIIqIIqIIIIIIIqIIIIIIIq9IqIqIIIIq9IIIIIIq…	2	5754	0	1	23239R-01-32_samtools	11.490349505739287
134818	314951	314951	5	34172332	N	5661	G<<<<><<><><<>>><><<>><<<>>>G$g$g$G$G$G$g$g$G$g$G$g$G$g$G$g$g$G$G$g$G$G$g$g$g$g$G$g$g$G$g$g$G$G$G$g$G$g$g$GggGg$gggGGgGGGGGGGgGgGggGgG$g$GgGgGgGGGGgGgG$GGgGGggGGGgGg$GGGgggGggGGgggGggGGGGggGGgGGG$GggG$G$GGggggGggggGgGGgggGgGGgGGGGGGGggGgggGGGGgGGggggGgGgGggGgggggggggggggggggggggggggggggggggggggggggggggggggggggggggggggggggggggggGgGGGGgGGGGGGggGGGGGgGGGGGgGGGgGgGGGgGgggGgGgGgggggggggggggggggggggggg…	IIIIIqIIqIqIIqqqIIIIIIIIIIIIII9IqqIIIIIIIIqIIqIIqIIIIIIIIqIIIIIIIIIqIIIIII9qqIqqqIqqI9IIqIIII9IIIIIqIIqIqIIIIIIIIqIIqIIIqIIIqIIIqIIIqIIIIIIIIqIIIIIIIIIIIIIIqIIIIIqIIIIqII9I9IqIIIIIIIIIqI9II9IIqI9IIIIIIIIIIIIIIIqIIIIIIIIIIIIIIIIIIII9IIIIIIIIIIIIIIIIqIIII99IIIIII9IIII9IIIIIIIIIIIIIIIqIqIIqIqIIIIqI9qqqqIIqqqIIIqqqIIIIIIIIIIIIIqIIIIIIIIIIIIIIIIIIIIIIIIIIIIIIIIIIIIIIIIIIIIIIIIIIIIIIqIIIIIIIIIIIIIIIIII…	0	1	5630	2	23239R-01-66_samtools	11.458919206967591
62353	144182	144182	10	15714449	N	5625	>>>>>>G<<<<<<<<<<G$g$G$G$g$G$G$g$G$g$g$G$g$g$g$g$G$G$G$G$g$G$g$g$G$g$G$g$g$g$>G$g$g$g$g$g$G$g$G$g$g$G$G$g$G$G$G$G$g$g$G$g$G$g$g$G$g$g$g$g$G$g$g$g$g$G$g$g$G$g$G$g$g$g$G$G$G$G$g$g$g$g$G$g$G$g$G$G$G$g$g$g$g$G$g$g$g$G$G$G$g$g$g$G$g$g$G$g$G$g$g$g$G$g$G$G$G$g$G$g$G$G$g$g$g$g$g$g$G$G$g$G$g$G$g$g$g$G$g$G$g$G$G$G$g$g$G$g$ggg$g$gg$gG$ggggg$gggggggggg$gggggg$gg$gggggggggggggggggg$GgG$ggg$ggggggG$ggG$ggggggg…	IIIII99IIqIII9IIIqIIqIIq9qIIq9II9qqqqIqIIqIIIIIIIIIIIIIIq9IIIIqIIqIIqIIIIq9IIIqIIIIqqIqIIIIIqIIqIII9IIIIIIqIIII9IIIIIqIIIII9qIa9IIqIII9IqIIqI9IIIIq9IqIII9III9IIqII9iIIIIIIIIIIIIIIIIIIIIIIIIIIIIIIIIIIIIIIIIIIIIIIIIIIqIIIIIIIIIIIqIIIIIIIIIIIIqIIIIIqIIIIIIIIqIIIIIIIIIIIqIqIIIIIIqI9IIIIIIIIIIIIIIIIIII9IIIIIIIIIIIIIIIIIII9IIIIIIIIIIIIIIIIIII9IIIqIIIIIIIqIIIIIIIIIIIIIIqIIqqIIqIqiqqqIqIqIIqIqqIqIIqIqIIi…	1	0	5504	2	23239R-01-63_samtools	11.426264754702098
283940	651539	651539	8	22900663	N	5490	>><>>c$C$C$C$C$c$C$C$ccccc$CCccccccccCccCc$ccccc$Cccc$cccccCCccccccccccC$cCccccc$ccccC$c$cccccc$cc$ccc$ccC$ccc$CccccC$C$cc$c$cccccC$ccccccccccccc$cc$cc$Cccc$cC$c$ccC$cccCccCc$Ccccc$ccccc$ccccccccccccccccCCCccCCCCCCCccccCcCCCCCcCCCccCcccccCCCcCCcccccccCCCCCCCCCCcCCCCCCCCCCCCCcCCccccccccccccccCCCCccCcCccCcccCCCccCcCCccccCCCCCccCCCCCCCCCCCcCccccccCcccCcccccCCCCcCCcccccCCcCCcCCCcccccCCCcCCCCccCCCCccC…	IIIIIIqIIqIqqIIIIIqIIIIIIIIIqIIqIIIIIIqIIIIII9IqqIIIIIIIIIIIIIIIIIIIIIIqIIIIIIIIIIIIIIqIIIIIIIIIIIIIIIIIIqIIIIIIIIIIIII9IIIqIIIIqIIIqIIIqIIqIqIIIIIIIIIIIIIIIIIIIIIIIIqIIqI9IqIIIqqIIIIqIIIqqqIIIIIIqII9IIq9qIqqIIIIIIIqqqqIIIIIqI9qqIIIIqqqIqqIqqIIIIIqIIIIIIIIIIqqIIqIqIIqIIIqIIIIIIIIIIIIII9IqIIIqqqIIqqqqqIqIIIIIIIIIIII9IIIqIqqIqIIIIIIqqIIIIqIqIIIIIqqqIIIqqI9qqIqqIqqIIIIIIIIIIIIIqIIIIIIIIIIIIIIIIIIIII…	2	5481	0	1	23239R-01-33_samtools	11.420223419348645
15019	35908	35908	2	56553608	N	5452	><<>><a$a$a$a$a$a$a$a$a$a$a$a$a$a$a$a$a$a$a$a$a$a$a$a$a$a$a$a$a$a$a$a$a$a$a$a$a$a$a$a$a$a$a$a$a$a$a$a$A$a$a$a$a$a$a$a$a$a$a$a$a$a$a$a$a$a$AAAaAAaaAA$aAaaAaAAaAAAAAaAaaaaaaaaaAaaaaAaaaaa$aaaaaaaAaaAaaaAAAaAAAaAaAaaaAAaAaAAaAAAaaaaAaAAAa$aAaAaAAtAaAAAAaaaaaaaAAAaaaaaaaaAaaaaAaaaaAaaaaaaaaaAaAaAaAAAAAAAAAAAAAAAAAAAAAaAAAAAAaaAAAAAAAAAaaAAAAAaaaaAaAAAaaAaaAAAAAaaAaAaAAaAAaAaaaaAaAaAaAaaaAaaaaaAaaaAaA…	I9IqIIIIIIIIIIIIIIIII9IIIIIIIIIII9III9IIIIIIIIIIIIIIIIqIIIIIIIIIII99IIIIIIIIIqIIIIIIIIIIqqIqIqqIIIIIIIIIIIIIIIIIqIIII9IIIIIIIqIIqIIIIIIIqIIIqIqIIIIIIIIIqIqIqIIIIIIqIqIIII9IIIIqIqqIII9IIIIIqIqIIIIIIIIqIIIIII99IqIIIIIIIIIIIIIqIIqqIIqqqqqqIqqqqqqqIqIqIIqqIIIqIqqIIqqIIqqqIIqIIqIIIIIIIIIIIqIqqIIIqIIIqIIIIIqIIIIqIqI9Iq9II4III9II99IIIIIIIqIiIYIIqIIqqIqqqqIIIIIIIq9qIIIqqIIIqIIIIIIIqIIIIqIIIIIIIqII9IIIIII…	5444	0	0	2	23239R-01-03_samtools	11.410451351503994
30308	70498	70498	2	56553608	N	5415	<a$a$a$a$a$a$a$a$a$a$a$a$a$a$a$a$a$a$a$a$a$a$a$a$a$a$a$a$a$a$a$a$a$a$a$a$a$a$a$a$a$a$a$a$a$a$a$a$a$a$a$a$a$a$a$a$a$a$a$a$a$a$a$AaAAAaAAAAAaAAAAAaAaAAaaaaAaaaaAaaaAaaaaaaaaaaAaaAaaaaaaaaaAaaAAaaAAAAAAAaAaaAAAAAAaAAAaaAAaAAAAAaaaaAAAAaaaaaaaaaAaAAaaaaaAaaaAaAaaaaaAaaaaaAAaaaaaa$aAaaAaaaaAaaAAAAAAAAAAAAaa$aaaAAaAaAAAaAAAAAaaaAaAAAAAaAAAAaAaAaaAaaAaaaAaaaaAAAaAaaaGaaaAaaaaaaAaaaAaAaaaaaaaAaAAAAAA$AaA…	IIIIIIIIIIIII9IIIIII9IIIIIIIIIIIIII9II99IIIIIII9IIIIIIIIIIII9IIIqI9IqIqIqqIIq9IqqI9Iq9IIIIqIIIIIIIIIIIIIII9IIIqIIIIIIIIII9Iq9IIqIIqqqIqqIIIIII9IIIqIIIIIIIIIq9qqIIIIIqIIqIIIIIIIIIIIqqIIIIIIIIIIIII9IIIIIIIIIqIIIIIIq9qIIIIIIIqIIIIIIqqqI9IqIImIIIIIIIIqqIIIqqIIIIIIIqIIIIIIqqI9I9IIIiIIIIIIIIIIIIIIIIIII99IIqIIII9IqIIIIIIIIIIIIIIIIIqqqqqIIIIIIqIIIIIIqqIqIqqIIIIqIqIqIqIIqIIIIqq9IIIIIqIqI9IIIIIII9IqIIqI9I9…	5410	2	1	1	23239R-01-61_samtools	11.401412878714178
163776	384216	384216	5	34172332	N	2671	>><>><><<<<>>>>G$G$g$g$g$G$G$g$G$G$g$G$g$G$G$G$G$g$G$G$G$G$g$g$G$g$G$G$gGgGGGgGGgG$GGgggggGGgG$gGgGGagggG$GGgGggGggGGggGgggggGggggGggGggggggcggggggggggggggggggggggggggggggggggggggggGGGGGGGGGggGGGGggggggggggggggggGggggggggggggggggggggggggggggggggggGgGgggggggggggggggggGgGGggGgggGGGgGgggGgGgggggggggggggggggggggggggggggggggggggggggGggggggGggggggggggggGGgggggGggggGggggggGggggGTggggGggggGggggGgggGGGGGG…	IIIqIIqII9IqIIIIqIIIIq9IqIIIqqqqIIqIIII9IIq9IIIqqIIII9IIIIIIIIqIIIqIqqIIIIIIqIIIIqIIIIIIIIIIIIIIIIIqIIIIIIIIIIIIIIIIIIIIIIIIIIIIIIIIIIIIIII9IIIIIIIIIq9I9IqIqqIIIqqIIIIIIIIIIIIIIIIIqIIIIIIIIIIIIIIIIIIIIIIIIIIIIIIIIIIIIIIIIII9IIIIIIIIIIIIIqqqIIqIIIIIIqqIIIqqIIIIIIIIIIIIIIIIIIIIIIIIIIIIIIIIIII9IIII9IIIIIIIqIIIIIIIIIIIqIII9IIIIIIIIIIIIIIIIIIIIIIIIIIIIIIIIIIIIIqIIIq9IIIIIIIIqIIIqqII9IIIIIqIqIIIIIIIIII…	1	1	2653	1	23239R-01-37_samtools	11.373408960228696
100494	233899	233899	5	34172332	N	2632	>><<<<<<<>><>><<><><>>g$G$g$g$G$G$G$G$g$G$g$G$g$G$g$G$g$g$G$G$g$g$G$g$G$G$G$GG$gGGggGGgGgGggGgGgGgGGGG$GGGgGGGgGGGggggggggGgGgG$gGgGgggGgggggGggGgggggGGGG$gggggggggggggggggggggggggggggggggggggggggggGGGGGGGgggGgggggggggggggggggggggggggggggggggggggggggggggggggggggggggggggggggggggggGgggggggGggggggggGGgggggggggggggggggggggggggGggggGggGgGGGGgGGggggGgggggGgggggggggggggggggggggggggggggggggggGggggGgGGggG…	IIIIIIIIqIIIqIIIIIIIIIIqIIIII9IqIIIqIII9IqIIIIqIIqIIIqIIq9IIIIIIIIqIqIIII9qqqIqqqIqIIIIIIIIIIqIqIIIIIqIIIIIIIIIqIIIIIIIIqIiIIIIIIIIIIIIIIIIII9IIIIIIIIIIIIIIIIIIIIIIIIIqqqqqqIIII9IIIqIIIqIIII9IIIIIIIIIIIIIIIIIIIIIIIIIIIIIIIIIIIIIIIIIIIIIIIIIIIIIIIIIIIIIIIIIIqIIIIIIqIIqIIIIqIIIIIIIIIIIIIIIIIIIIIIIIIqIIqIqIIIqqIIIIIqIIIIIIIIqIIIIIIII9IIIIIIIIIIIIIIIII9IIII9III9IIIIqIIqIqIIIIIIIIqIIIIIIqIIIIqqIIqIIII…	0	1	2606	0	23239R-01-39_samtools	11.347621368568134
271233	624740	624740	2	56553608	N	4912	>>>a$a$a$a$a$a$a$a$a$a$a$a$a$a$a$a$a$a$a$a$a$a$a$a$a$a$a$a$a$a$a$a$a$a$a$a$a$a$a$a$a$a$a$a$a$a$a$a$a$a$AaAaAAa$aAaA$aAAaAaa$AaAaA$aaaaaaAaaaaaaaa$a$aaaaAaaAaAaaAaaaaaaaaaAAAaaaaAaAAaaAaAAaAaAAAAaAAgAAaAaAAaAaaAaAaaaaaaAaAaAaA$aaAAaAaAAaaAAaaaaaaaaaaaaAaAaaAAaaAAAAAAaaAAAaAA$AAAAAAaAaAAAaaAaAAaAAAAAAaAaAaAAAAaAaaAaaaaaaaAAaAAAAAaAAaAaaaAAaaAaaAaaaaaAAAaAaaaaAaAaAAAaaaAAAAAAAaAAAAaAAAAAAAaAaaAaAAaA…	9IIIIIIIII9IIII9IIIIIII9IIIIIIIIIII9IIIIIIIIIIIIIIIIIIIIIq9IIIII9qqIIIIIIIIIIIIIIIqqIIIIII9II9IIIIIqIqII9IIIII9IIIIIq9IIIqqIIIIqIIqIIIIqqqqIqIIIIqI9IIIIIIIIII99IIqIqIqIqIIqIIIIIIIIIqIII9IIIIIIIIIIIIIqqIIIIqqqIIIIqIIqqIIqqIIIIIIIIIIqI9qIqIqIIIIIIIqqIIIIIIIqIII9IIIq9IqqIqqIqqIIIIIqIIIq9IIIIIIqIqIIIIIIIqIqIIIIIIIqIqqqqqIIqqIIIqqqqIQIIIIIIIqIqIqII9IIIIIIIIIIIIIqIII9IIIIIIIIIIIIIIIIIqIIIIIIIIIIIIIIqII…	4905	2	1	0	23239R-01-26_samtools	11.2600374211066
494	1213	1213	2	56553608	N	4819	><Aa$a$a$a$a$a$a$a$a$a$a$a$a$a$a$a$a$a$a$a$a$a$a$a$a$a$a$a$a$a$a$a$a$a$a$a$a$a$a$a$a$a$a$a$a$a$a$a$AAaAAaa$AAAAaaaAAaaaaaaaaaaAaaAaaaaaaaaAaAAAAAAAaAaaAAAAaaAAaAaAAAAAaAaaAAaaaaaaaaaaaaaAaaaAaaaaaaaaaAaAAAAAaAaAaAAAaaAaAAaaAAaaAAAAAAaaAaaaAaaAaaAAAaAAAaaaAaaAaaAAaAaaaAaAaaaaAaaaaAAAaAAAAAaAaaaAaaaaaAaaAAaAAAAAaAaAaAAAAAaaAAaAaAAAAAAaaAAAAaaAAAaAAaaAAaAaaAAaaaaaaaaaaaaaaAaaaaaaAAaaaAaaaaaaaaaaaaaa…	I9IIII9IIIIIIII99IIIIIIIIIIIIIIIIIIIIIIII9I9IIIIIIIqqIIqIIqIIIIIIqIIIIIIIIIIIiIIIII9IIIIIqIqIIIIqIIIIIqqqqII9IIIIqIIqIIIIIqIIIIIIIIIIIIIIIIIIqIIIIIIIIIqIqqIIIIIIqIIIqIIIIIqIIIIIIqqqIqqIIIIIIIIIIIIIqIIIqIIIIIIIqIIqqIIIIIIII9IIIqIII9qqIIIqqqqqIIIIIIIIIIqI9IIIqqIIqIIIIIqqIqqIIqqIIIIIqqqIIIqIIqIIqI9IqaIIIqqqIIq9qIIIIIIIIIIIIIqIIIIIIIqIIIIIIIIII9IIIIIIIIIIIIIIIIIIIIIIIIIIIIIIqIIqIIIIIIIqqIIIIq9IIIIIII…	4814	2	0	1	23239R-01-28_samtools	11.233020426474496
15627	37596	37596	5	34172332	N	4791	>>>>>>><<>><<><<<>>><>><<<><>>>><<>>><>>>><<<><g$G$g$G$G$g$G$g$g$G$G$g$g$g$G$G$G$g$G$G$G$g$g$g$G$G$G$G$G$G$g$G$g$g$G$G$G$g$g$G$G$G$G$G$G$G$G$g$gGgGgggGgGGggGgGgggGG$GGGgGGGGGgGGGgGg$GGgGGGgggGGgggggggGggggggGgGgGggGgGGgGGGgggGGGGggGGgGggggggggGgGgGgGggggGGggGgGGGgggGgggggggggggggggggggggggggggggggggggggggggggggggggggggggggggggGgggGGGGGGGGGGGGGgGGgGGGGGGggggggggggggggggggGggggggggggggggggggggggggg…	IIIIII9IqIIIIqIIIqqIIIIIIIIIIIIIqIIIIIIIIIqqqI9IIIIqIqIIIqIIIIIqIIIqIIIIIIqqIIIIIIqqI9Iq9qqqqqIIq9qIIIqIIIIIqIIIIIqqqIIIIqIqqIIqqIqIIIIIqqI9IqqIIIIIIIqIIIIIIqIIIqIIqIIIIqqIIIIqqIqIIqIIqIIIIIIIIIIqIIIIIIIIIIIIqIIIIIIIIIIIIIIIIIIIIIIIIIIIIIIIIIIIIIIIIIII9IIIIIIIIIIIIIIIIIIIIIIIIIIIIIII9qIIqqqIIIqIIqIIIqqqIIIIIIIIIIIIIIIIIIIIIIIIIII9II99IIIIIIIIIIIIIIIIIIIIIIIIIIIIIIIIIIIIIIIIIIIIIIIqIIIIIIIIIII9III…	0	0	4742	2	23239R-01-03_samtools	11.211279947482009
25090	58972	58972	2	56553608	N	4690	<<a$a$a$a$a$a$a$a$a$a$a$a$a$a$a$a$a$a$a$a$A$a$a$a$a$a$a$a$a$a$a$a$a$a$a$a$a$a$a$a$a$a$a$a$a$AaAAAAAaaAAAAAAAAA$aaaaaaaaaaaaaaaaAaaaaaaaaAaAaaaaaaAAaAaa$aAAaAAaAAAAAAaAaAaaAAaAaAaaAaaaaaaaaaaAaaaaaaaaaaaAAaaAaaaaaAaaAaAaaaA$AAaAAaaaaaaAaAAAAAaAAAAAAAaAaaAAAaAAAaaaAaaAAAAaaaaaAaAaAaaAAaAaaaaaaAaAaaAaaAAaaAAAaAaaaaAAAAaaaAaaaaAAaAAAaAAAAAaAaaAAaAAAAAAAAAAAaAAAAaAAAAaaaaaaaaaAaaaaaaaaaaaaaaaaaaaaaaaA…	I9IIIIIIIIIIIII9IIIIIIqIIIIIIIIII9IIIIIIIII9II9IIIIIqqIIqqIqqIq9IIIIIIIIII9I9IIII99IIIIIIIIIIIII9IIIqIqI9IIIIIIIIIIq99II9qIIqq9IIqIIqI9IIIIIIIIqII9IIIIIIIIIqIIIqIIIII99IIqIIIIIqIqIIIIIIIqqIqIqqIqqIIIIqIIIIIIIIqqIIq9IIIq999IIIIIIIqI9IIIqIIIIIIIIIIIIIIIIqIIIqIqIIIIIIqqqIIIIIIqIIIq9qIqIIqqqqIIIIIIIqIqqIIIIIqqIIIqqIIIqqIIIIIIIIIqIIIqIIIIIIIIII9IIIIIIIIIIIIIIIIIIIqqIqIIqIIIIIqIIqqqIIIIIIIIIIqIIIIIIIII…	4686	2	0	0	23239R-01-29_samtools	11.194141238863136
183799	428701	428701	2	56553608	N	4579	>><a$a$a$a$a$a$a$a$a$a$a$a$a$a$a$a$a$a$a$a$a$a$a$a$a$a$a$a$a$a$a$a$a$a$a$a$a$a$a$a$a$a$a$a$a$a$a$a$a$a$AAaaAAAAAA$AAaaAaAaaaaa$aaaaaaaaAaaaaaaaaaaAaaaaaAaaaaaaaaaAaAAaAaAAAAAAaAAAAaAAaaaAaAAAaAAAAaaaaaaaAaaAaaAaaaAaaaaaaAaaaaaaaAaaaAaAAaAAaAaaAaaAAaaAAaaaAAAAAAAaAAAaAAAAAAAAAaaAaaAaAAAaAAAAAAaaaaaaA$AAaaaaAAaaAaaaaaAAAaaaaaAaaAAcaaaaaaAA$aAAAAAAAaaaaAaaAAAAAAaAAAaAAaAaAAaAAAAaAaaAAaaaaaaAAAaaaaaa…	IIIIIIIII9IIII9IIIII99IIIIIIIIIII9I9II99IIIIIIIIIIIIIIIIIIIqqqIIIIIqIqIIIIIIIIIIIIIqIIIIII9IIIqIIIIIqI99IIIIII9IqIII9qIIIqqIqIIqIIIIIIIIIqqIIIqqIIIIIIIIIIqIIqIIIIII9IIIqIIII9II9IIIIIIIIIIIIII9IIIIIIqIIqIIqqqIIqI9IIIqqqIIqqqqIIIIIqIIq9IqqqIIIIIIIIIqIIIIIIIIIIIIIIIIqIIIIIIIIIIq9IIIqIIIIq9qIqIqIIIIIIIIIqIqqqqIIIIIIqIIIIIIqIqqIIIIIqI9IIIIqI9IIIIIIIIIqIIIIIIIIIIIIqIIIqIIIIIIIIII9IIIIIqIqIIII9IIIIIIIII…	4572	2	1	1	23239R-01-08_samtools	11.158609688214478
148386	347954	347954	2	56553608	N	4490	A><<><<a$a$a$a$a$a$a$a$a$a$a$a$a$a$a$a$a$a$a$a$a$a$a$a$a$a$a$a$a$a$a$a$a$a$a$a$a$a$a$a$a$a$a$a$a$a$AaAAa$A$AaAa$aaAaAAaaaAaaaaaaaAaaaaAAaAAa$AAaaaaaAAAaAAaaAaAaAaAAAaAAAAAaaAaAAAaAAaAAAaaaAaAaAaaaaAAaaAaAaAAaaAaAaAaaAaAAaAAaaaAAaaAaAaaAAAAaAAAAAAaAAAAaAaAAAAaAaAAaAAAAaaaaaaAaaAAAAAAaaAaAaAAaaAaaaaaAaAaAAaaAaaaaAaaAaAaaaAAaAAaAaAaaaaaaaaaAAAaaAAAaAaAAAAAAAAAAAaaAAAaAAAaaAAAaaaaAaaaaaaaaaaAaaaaAaaa…	qII9II9IIIIIIIIIII9III9III9IIIIIII9IIIIIIIIIIIIIIII9IIIqIIqqIqIIIqIIqI9IqIIIIIIIIIIIIIqIIIIqqIIIIIqqqIIqIIqIIIqIIIqIIIIIqIIIqIIqIIIIq9II9IIIIIIIIIIqIIIIIqqIqIIqIqIqIIqIIIIq9IIIIIIIIIIIIIIIIIIqII9q9IqIIIqIIIqqIqIIIIIIqqIIIIIIqqIqq9IIIIIIIIIIIIIIIIIIIqIqIIqIII9IIIIIIqI9IIIqIIIIIIIIIIIII9IIIqqqIIIqqIIIqqIIIqIIqIIIIqIqIqqqIIIIIIIIIIIIIIIIIIIIqIIIIqIIIIIIIqIIIIIqqqIIIqIIIII9IqI9IIqIIqIIIIqIIIIqIIIIIII…	4482	2	0	0	23239R-01-22_samtools	11.129926933510394
260658	601710	601710	2	56553608	N	4486	><<a$a$a$a$a$a$a$a$a$a$a$a$a$a$a$a$a$a$a$a$a$a$a$a$a$a$a$a$a$a$a$a$a$a$a$a$a$a$a$a$a$a$a$a$a$a$a$a$a$a$a$a$a$a$a$a$AAA$aaAAAAaaAAAaAAaaAAaaaaAaaaAaaaaaaaaaaaaaaaaAaAAaAaAaaAAAAAaAAAaAAaaAAAAaAAAaAaaaaaAAaAaaaaaaaAaaaAaAAAaAAAAAAaaAaaaAaAaaaaaaAAAaAAAAaAAAAAAAAAAaAaAaAAaaAaaAAAAaAAaaaAAaaaaaAaaaAaAaaaAaaaAaaaAAAAaaaaAaaaAaaaaAAAaaAAaaaAaaAaAaAaAAAaAAaaaAAaAaAAaaaAAaaAAaAaAAaAaaaAaAaaAAaaaaaaaaaAaa…	qIIIIIIIIIIIIIIIIIIIIIIIIIIIIIIIIIIIIIIIIIIIIIII9III9IIIIIIqIqIIqqIqIIqIIIqIIIqqI9IIIIIIIIIIIIIIIIIIIIIIIqIIIIqIiIIqIqqqIIIIIIIIIIIIqIII99I9IIIIIIIIIIIIIIIqIIIIIIIIIqIqIqIIIqIIIqIqIIIIIIIII9qqIIIqIIq9qqqIqIIIIIIIIIqIIIIqIIqIIIIIII9I9IIIIIIIqIIIqIIIIIIIqIIqIIIIII9IqIIIIIIIIIqqIIIqIIqIIIIIqqIIqIIIIqqI9IIqIIIqIIIII9IIIqIqIIIqIqIIqqIIIIIIIIIIIIIIIIIIIIqqIIIIIIqIIIIIIIIIIqI9III9IIIIIIIqqIIIIIIIqIIqqII…	4479	2	0	1	23239R-01-51_samtools	11.128960950855697
282682	649505	649505	5	34172332	N	4471	>>><<<<<><>>><<><<<>><>><<<<>>G$G$g$g$G$G$G$G$G$g$G$G$G$G$g$G$G$g$g$G$G$G$g$G$G$G$g$G$G$G$g$G$G$g$g$g$gGggGggGGggGGggGgGGgGgGGGG$GGgGGGGGG$GGg$GGGGGgGGgGGgGgGggGG$ggggGgGGGGGggggg$gGgggGgggGggggggggggggGGGGGGGGGGgggGgGGgGGgGgGgggGgggggggggggggggggggggggggggggggggggggggggGgggggggggggggggggggggggggGGggGGGGGggGGgGggGGGGGggggggggGgGggggggggggggggggggggggggggggggggggggggggggggggggggggggggggggggggggggg…	IqIIIIIIIIIqI9I9qIIIqIIIIIIIIIqqI9qqIIIIqqIqIqI99IIIIIqqIqqqIqqIIIIqIIIIIIIIIqIIIIqIIIIIIqq9qIIIIqIq9qII9IIIqIqqIIIIqIIIIqIIIIIqIqqIqIIIIIII9IIIqIIIIIIIIIIIIIIIIIIqIIqIIqIIIIIIIqIqqIIIqIIIIIIIIIIIIIIIIIIIIIIIIIIIIIIIIIIIIIIIIIIIIIIIIIIIIIIIIIIIIIII9IIIIIIIIIIIIIqIIIIIqIqIIIqqqIIIIIIIII9IqIIIIIIIIIIIIIIIIIIIIIIIIIIIIIIIIIIIIIIIIIIIIII9IIIIIIIIIIIIIIIIIIIIIIIIIIIIIIIIIIIIIIIIIIIIIIqIIIIIIIqIIIIIIII…	0	2	4437	2	23239R-01-33_samtools	11.115368837820224
85144	199284	199284	5	34172332	N	4491	>>>><>><<><<<><><<<<<<<<><<<><<<>>><<><<<<>>><<<<>><<<<><>g$G$G$g$g$g$G$g$g$G$G$G$g$g$g$G$G$g$G$G$g$g$G$G$G$G$G$g$G$G$G$gGgG$GGGGGGGgGgGgGgGGGGGgggggggGggGggGGg$GggGgGGggggGGGggggGGGGggGggGg$gGgGgGGGGggGgGGGGggGgggggggggggggGggGggGgggggggggggggagggggg$gggagggggggggggggggggggggGggggggggggggggGggGgggggggggGGGGGGGGgGgGGGgGgGGgggGgGGgggGgGGggggggggggggggggggggggggggggggggggggggggggggggggggggggggggggg…	99qqIIqIIIIIIIIIIIIIqIIIqIIIIIIIqIqqqqIqIIIIIIqIIIIIIqiIII9qIIIIIIIIqq9IIIqIqIIIqIqIqIqqqIqIqI9IqqqqIqIqIqIqqIqqIIIIIIIIqIIIIIqIIIIqIqIIIIIIIqIIIIIqIqIIIII9IIqIIIqIqIIIIIIIIIIIqIIIII9IIIIIIIqIIIIIqIIIIIIIIII9IIIIIIIIIIIIIIIIIIIIIIIIIIII9IIIIIqIIIIIIIIIIIIIIqIIqIIIIIII9IIqIIIIqIqIIqIIIqIqqIIIqIqIIIIIqqI9IIIIIqIIIIIIIIIIIIIIIIIIIIIIIIIIIIIIIIIIIIIIIIIIIIIIII9II9IIIIIIIIIIIIII9IIIIII9IIIIIIIIIIIIIII…	2	0	4429	1	23239R-01-65_samtools	11.112765281885316
231863	536872	536872	10	15714449	N	4488	>>>>>>><<<<<<>><<g$g$gg$g$g$G$G$G$G$g$g$G$g$G$G$G$g$g$g$G$g$g$g$g$G$g$g$G$g$g$G$g$G$g$G$g$g$g$G$G$G$g$g$g$G$G$G$g$g$g$g$G$G$g$G$g$g$g$g$g$G$G$G$g$G$g$>g$g$g$g$G$g$G$g$g$g$G$g$G$g$g$g$g$g$>g$g$G$g$g$g$g$g$g$G$g$g$g$G$g$g$g$G$g$g$g$g$g$g$g$g$G$G$g$g$G$G$g$G$g$G$G$g$G$g$g$g$G$g$g$g$g$g$gggggg$ggggggggggGgggg$ggGgggGgggggggg$gggg$gggggg$ggggGgGgggggggggggggggggggg$ggggg$gg$gggggggggGggggg$GgGgg$gg$gg…	9I9IqI9IIIqIIqIIIIIIII9qqqqIIqIqqqI9IqIIIIqIIq9IqIqIq9IIqqqIIIqqqIIIIqqIqIIIIIqqqIqIqIIIIIIqIIIqIqII9III9IqIII9IIq9I9qI99qI99IIIIIqq9Iqq9qIqqIqIIIqIIIIIIIIIIIIIIIIIIIIIqIIIIIIqIIIqIIIIIIIIIIIIqIIIIIIIIIqIqIIIIIIIIIIIIIIIIIIIIIIIIIIIIIIIIIIIIqIIIIIqIqIIIIIIIIIIIqqIIIIIIIIIIIIIIIIIIIIqIIIIIIIIIIIIIIIIIIIIIIIIIII9IqIIIIIIIIIIIIIIIIIIIIIIIIIq9IIIIIIIIiqqIIqIqqqIqqIqqqqqqqqiqIqqIIqqqqIqIqIIqIqqqqqqqqq…	2	0	4347	2	23239R-01-42_samtools	11.085804380278086
240025	555556	555556	2	56553608	N	4318	<a$a$a$a$a$a$a$a$a$a$a$a$a$a$a$a$a$a$a$a$a$a$a$a$a$a$a$a$a$a$a$a$a$a$a$a$AAaAaAAAAaaAAA$aaaaaaaaaAaaaaaaaAaaaAaAa$aaaaaaAAAaaaAAAAAaAAAAAaAaAAAaaAaAAAaAAaAaaaaaaaaaaAAaaaaAaaAaAaaaA$AaaAAAAAAAAaaaAaAAAAAAAaAAAAAAaaaAaaAaaaaaaaAAa$aaAaaaAAaaaAaaAAaAaaAAAAAAAaAAaAAaAaAAaAAAaaAAAaaAAAaAaAaAaAAaAAAAaaaAAaAAaAaAAaaaAaaaaaaaaAaaaaaaaaaAaaaaaaaaaAaaaaaaaaaaaaaaaaaaaAAaaaAaaaaAaaAaaAAaaAAaAaaAaaaAaaAAAaA…	IIIIIIIIIIIIIIIIIIIIIIII9II9IIIIIIIIIIqIqIqIqqIIqIqIIIIIIIIIqIIIIIIIqIIIqII9IIIIIIqqqIIIqqqqIIIIqIqIIIIqqIIIIqqqIqqIIIIIIIIIII9I9IIIIqIIIII9IIqIIIIqIqqIqIIIIqIIIqqq9qIIqq9qIIIIIII9IIIIIIIqIqIIIIIIqIII9q9IIqIIIIqIqIqqIIqIIqIIIIqq9qqIIIIqII9qIqIII9IqIqIIqIIIII9IIIIqI9IIIII9qIII9IIIIqIIIIIIIIIqIIIIIIIIIIIII9II9I9IqII9IIIII9qIIIIIIIIqIIIIqIqIIIIIIIIIIIIqIIqIqIqIIIIIqqqIIIqIIIIIIqqIIIIIII9IqIIIII9IaII…	4313	2	1	1	23239R-01-19_samtools	11.074476000734501
219618	509411	509411	2	56553608	N	4200	A>><a$a$a$a$a$a$a$a$a$a$a$a$a$a$a$a$a$a$a$a$a$a$a$a$a$a$a$a$a$a$a$a$a$a$a$a$a$a$a$a$a$a$a$a$a$a$a$a$a$a$a$a$a$a$a$a$A$a$a$a$a$a$a$a$a$a$a$a$a$aA$AAaAaAAAaA$A$AaAAaAa$AaaaaaAaaaAaAaaaaaAaaaaaaaaaaaA$AAAaAaaAaAAaAAaAAa$aaAAAaaaAAaaaaaAAAaaaAaaaAaAAAAAAaaaaaaAaAaaaaaaAaaaAAaaaAaAAaaaAAAAAaAAAaAAAaAAAAAAAaAAaAAAAAAaAAAaaAaaaaAAAAaaaaaaaaaAaaAaAAaaaaaaaAaaaAaaAAaAAAAaaaaAaaaaaAaAAAaAaAAAAaaAaaaAAaaAAA…	qIIqII99III9II9IIIIIIIIIIIIIIIIIIIII9IIIIIIIIIIIIIIIIIIIIIIIqIIII9IIIIII9IIqqIqIqqIIqIIIIIII9IIIIIIIIIIqIqIIIIIq9IIIIIIIIIIIqIIIIIIIIIqIqqIIqqIIIIIIIIIIIIIII9qIIIIqIIIIIIIIiIIIIIIIIIIIIIIIIIqIIIq9IIIIIq9IIII9qIqIqqIIqIIIqIqqIIIIIqIqq9IIqIIqqIIqIIIIqIqqIIIIIIIIIII9qIqqIIIIIIIqIIIIIIqIIqqqIIIIIIIIIIIqIIIqIqIqI9qIIIII9IIIIIqqIIIIIIIIIIIIIIIIIIqIIIIqIIIIIIIIII9IqIIIIIIIIIIIIIqIIqIIIqIIIIIIIIIIIqIqIqI…	4193	1	1	2	23239R-01-34_samtools	11.03376711484639
104709	243739	243739	2	56553608	N	4189	>>>a$a$a$a$a$a$a$a$a$a$a$a$a$a$a$a$a$a$a$a$a$a$a$a$a$a$a$a$a$a$a$a$a$a$a$a$a$a$a$a$a$a$a$a$a$a$a$a$a$a$a$a$AAAAaaaAAaaaa$AaaaaaAAaaaaa$aaAaAaaaaaaaaaaa$gaaaaaaaaaaaaaAaAaAAAaAAAaaaAAAAAaaaAaAaaaaaaaaaAAaaaaAaAaAaAaAaaaaaaAAAaaAaaaAAAAaaAAAAAaAAAaAaAaaaAaAAaAAAAAaAAaaAaAaAAAaaaAaAaaAaAaaAaaaaaaAAAaaaAaaaaAAaAaAAAaAAaaaAAAaAAAAAAAAAaAaaAAAAaAAAaaAaaaAAAAAAAAAaAaaaAaaaaaaaaaaAAaaaaaaaaaaAaaaaAaaAaaa…	IIIIIIIIIIIIIIII9I9IIIIIIIIIIIIIIIIII9I9III9II9II9II9I9qqIIIIIqqI9I9IIIII9IqIIIIII9IIII9IIIIIIIIIIIII9IIIIIIIIIY9IIqIqIqIq9IIqIIIqIIIII9IIIIIIIIIIIIIIIIIIIIIIIqIIIIIIqIIIIIIIIIqIqIIqIIqIIqIqIIIqIIIIIIIIIqaqqI9qIIqIII9IqII9qIqIIIIIIIqIIIIIIIIqIIII9IIqqII9IqIqIqIIIIqq9III9IqqIqIIqIqIqqIIIIqIqqIIIIIIqII9IqIqIIIiII99IIIIIIqIIIIIIIIIIIIIIIIqIIIIIIIII9IIIqIII9III9IIIIIIIIqIqIII9IIIIqIIIIIIIIIqIqqIIII9I…	4184	0	2	0	23239R-01-07_samtools	11.030667136246942
84491	197576	197576	2	56553608	N	4186	<<a$a$a$a$a$a$a$a$a$a$a$a$a$a$a$a$a$a$a$a$a$a$a$a$a$a$a$a$a$a$a$a$a$a$a$a$a$a$a$a$a$a$a$a$a$a$a$a$a$a$aAAaAaAAaaaaAaaaaaaaaaaaAaaaaaaaa$aA$aAaAa$aaAa$aaaaAAAaAAa$AaAaaAAAaAAaAAaAaAaAAAAAAAaaAAaAaaAAaaAaAaAaaaAaaaaAaaaaaaaaa$aaAAaaaaaaaaaAAAAAaaAaAAaAaAaaaAaAaAaaAAaAAaAaAAAAAaAaAaaaaAAAaAAAaaaAaAAaaaaaaAaaAAaaaaAAaaAaaaaaAAaaAaaaAAAaaAaaaA$AaaaAaaaAAAaAAAAaAaAaaAaAaAAAaAaAAaAaAaAAAAAAAaaaAaaaaaaaa…	IqIII9IIIIIIIIIIIIIIII9IIIIII99IIIIIIIIIIIIIIIIIIIIIIqIIqIIqIIIIqIIIIIIIIIIIIIIIIIIIIIqIII9IIIIIIIIIIIqIIq9qqIIIIIIIIIIqIIIIqIqIqIIIqIIIqIqIIqIIIIIIIqIIIIIIIIIIIIIIIII9IIqqIIqIIIIIIIqqIqIIIIIqIqIqIIIqIqI9IIII9qIIIIIIIIq9qIIIIIIIIqIqiIIIIIIqIIIIIIIqIIqIIIIIqIII9IIIIIqqIIqIIIqIqIIIIIIqIIIIIIII9IqqIqqqIqIqIIqIqIqqIIIIqIIIIIIqqqIIIqIIIq9I9qIIIIIIIIIIIIIIIIIqIIIqqIIIIIII9IqIIIIIIIIIIqIIqqIIIqIIIIqIIqI…	4180	2	0	2	23239R-01-65_samtools	11.029287226968245
109583	255352	255352	2	56553608	N	6239	><<a$a$a$a$a$a$a$a$a$a$a$A$A$a$a$a$a$a$a$a$a$a$a$a$a$a$a$a$a$a$a$a$a$a$a$a$a$a$a$A$a$a$a$a$a$a$a$a$a$a$a$a$a$a$a$a$a$a$a$a$a$a$a$a$a$a$a$a$a$a$a$a$a$a$a$a$AaAAaaaaAaAaaAaaaaAAaAAAAAaAaaaaaaaaaAaaaaAaaagaaaaaaAAAaaaaaaA$a$aAAaAAAAaAAAaAaAaAAaAAaAAaaAaaAAaAaAAAAaAAAAaaAAAAAaAAaAaAaAaaAaaaaaaaaAAaaaAaaaaaaaAAaaaAaaAaaaaaaaAaaaaAaaaaaaaaaCAAaAAAaAaAAAaAAAaaAAAAAAAAAAaAaAAAAAAAaaAaaaaAAAAAAAAaAAAaaaAa…	IIIIII9III9IIIIIIIIIIIIIII9IIII9I9IIIIIIIII9IIIIIII9IIIIIIII9II9II9I9IIIIIII9I9IIIqIIIIIIqIIq9IIIqqIqqIIIIIIIIIIIIIIIIIIIIIIIIIIIIIIIIIIIIIIII9IIqIIqqIIIIIIIIqIIIIII9qIII9IIIIIIIqqIqI9IIqIIIqIqII99I9IIIIIIqIIIIIIIIIIIIIqIIII9IIqqIIIqIIqIIIIIIIIIIIIqIIIIIIIII9qIIIqIII9IIIIIqIIIIIIIqqIIqIIqIIqII9qqIIqIIIIIIIIqqqIIIIIIIIIIqIIqIIIIIIIIIEIqIIqIqIqIIqqI9IIqIIIII9IIqIIIIIIIIIqq9IqqqqIqIqIqIIIIIIIqIIIIqq…	6229	3	2	2	23239R-01-64_samtools	11.019822356365264
210069	488087	488087	5	34172332	N	4170	>><<><<<><<>>>>>>G$g$g$G$G$G$g$g$G$G$g$G$G$g$g$G$G$g$G$g$G$g$G$g$G$G$G$G$G$g$g$g$G$G$g$G$G$g$gGgGgGGGgGg$GGgGggGGg$GGgggGGgGGgG$g$GGg$gggggGGGgggggGGgggGGgGG$GgGG$gggGG$gggggGggggggggggggggGGggGggGgGGGGgGggggggggggGggggggggggggggggggGggggggggggggggggggggGgggggggggggggggggGGGgGGgGgGgGGgGGGgGggGgGGGGGggggggggggggggggGgggggggggggggggggggggggggggggggggggggggggGgggggggggggggggggggGggggggGgggggGggggggg…	IqIIIqIIIIIIqIIIIq9IIIIIIIIIIIIIIIIIIqIqIIIIIqI9Iqq9qI9IIIqII9qIIIqqIqI9qqIIqIIIIqII9IIIqqIIIIIIqqIIIIIIqIIIIqqIIIqIqI9IIIII9IIII9IIIIIIIIIIIIIIqIIII9IIIqqIIIIIIIIIIIIIIIIIIIIIIIIIIIIIIIIIIIIIIIIIIIIIIIIIIIIIIIIIIIIIIIIIIIIIIIIqIIqIIIIqIIIIIqIIIIIIIqIq9qIIIIIIIIIIIIIIIIIIIqIIIIIIIIIIIIIIIIIIIIIIIIIIIIIIIIIqI9IIqIIII9IIIIIIIIIIIIIIIIIIIIIqIIIIIqIIIIIIIIIIIIIIIIIIIIIIqIIIIIIIIIIII99IIIIIIIIIIIII9II…	0	1	4149	2	23239R-01-43_samtools	11.01854794187165
134108	313231	313231	2	56553608	N	4151	A>><a$a$a$a$a$a$a$a$a$a$a$a$a$a$a$a$a$a$a$a$a$a$a$a$a$a$a$a$a$a$a$a$a$a$a$a$a$a$a$a$a$a$a$a$a$a$a$a$a$a$a$a$a$a$a$a$a$a$AaAAAaAAaa$AAAaAAaaaaaaaaaAaaAAAAAaaaaaaaAAaa$aAAAAAaAAAAAAaAAaAAAAAAAaaaaaAaaaaAAAAaaaaAAAaAaaaaaAAaaAAAAaaaaaaaaaaaaAAaaaaAAAaaaAaAAAAAAaAAAaAAaAAAAaaAAaAAAAaAaAAAAaaAaAaaAaaaaaAAaAaAaAaAaAAAAaaaaaAAAAAAaaaaaAAaAAaaAAaAaAAAAAAa$aAaaaAaAaaaaaaaaaaaaaaaAaaaaaaaaaaaaaaaaaAAaaaaaa…	I9IIIIIIIIIIII9IIIIIIIIIIII9IIII9IIIIIIIIIIIIIIII9I9IIII9I9IIIIIIqIIIqI9IIIIIIIIIIIIIIIqIIIII9IIIIIIIIIIIIIqqI9IIIIqIqIIqIIqIIIqiiIIIIIIIIIIIqIaIII9qqqIqIIIIIqqIIIqIqI9IIIIIIIIIIqqIIIIIIqIIIqI9Iq9IIIIIIIIIIIqqqI9qIIqqI9IqI9qqIIIIIIIIIIIIIIqIIqIqIqIIIIIIIIIIIIIq9qIqIIIIIIIIIIIIqqIqIIqqqIIqIqIIIqIqIIIIIIIIIIIIIIIIIIIIIIIIIIIIIIIIIqqIIIIIIqIIIIIIIqIIIIIIIIIIIqIII9IIIqIIIqqIIqIqIIqIIIIIIIqIIq9I9IqqqI…	4145	2	1	0	23239R-01-66_samtools	11.017156386383112
65136	151429	151429	2	56553608	N	4065	>><a$a$a$a$a$a$a$a$a$a$a$a$a$a$a$a$a$a$a$a$a$a$a$a$a$a$a$a$a$a$a$a$a$a$a$a$a$a$a$a$a$a$A$AAA$AAAAa$AaaAAAAAaaAaaaaaaaaaAAAaaaaaaaaaaaaAaaAAaaAaAaaAAaaAAAAaaAaaaAAaaaaaaaaAAaAAaAaaAaaaAaaaAaaaCaaAaAaaaaAaAaAAaAAaaAaaAaAaAAAaaaAAaAAAaaAaaaaaaaAaaAaaaaaaaaaaAAAaaAaAaaaAAAaaAAaaAaAAaAaaAAAaAAAaAAAaAAAAaAAAAAaAaAAAaAaaAAaAaAAaAAAAAaaAAAaaAAaaaaaaaaaaaAaaAaaAaaaaaAaaaaaaaaaaaaAaAAaAAaAAaaaaAAaaAAaAAaaa…	IIIIIIII9IIIIIIIIIIII9IIIIIIIII9IIIIIII9III9IqIIqIqIq9qIIqIIqqIIqIIIIIIIIIqIIIIIIIIIIIIIIqIII9IIqIIIIqqIIIqqqI9IIIIqI9IIIIIIIIqIIq9qIIqIIIIIIIIII99IIqIqII9IqIIIIIIqqIIqIIqIqIqIIIIIqIqqqq9IqIIIIIIIIIIqIIIIIIIIIIqI9IIqII99IqqIIIqqII9IIqIIIIIIqqqqqIqqIIIq9qIqqIIqqIIqqIIIIIIqIqIIqIIIIqqIIq9IIIIIIIIIIIIIIIIIIIqIIqIIIIIIIIIIIIII9IIIIIIqIqqIIIIIIIqqIIqIqIqIqIqqqIqIII9qIqIqIIqIIIIqIIIIIIqIIIIIIqqIIIqIIII…	4058	2	2	0	23239R-01-15_samtools	10.98655314975666
205761	478567	478567	8	22900663	N	5848	>>>Cc$cccccccccccccccccCCccCCcccCcCccCCCcccCCcCCCCCCCCCCCCcCCCCCCc$cCCCCCCCCCcCCccCCcCCCCCCcCcCCCccccCCCcccCCcCCcccccCccccCcCCcCCCcCCcCCCCCcCcccACccCcCCCccCCcCCCCCACCCCCCCCCcccCCccCccCCCcCCcCCCcCcCCcCccccCCcccCcCcCcccCCcCcCCccCcCCCcCCcCcCCcCcc$CccCccCcCCccccccccccccCCcCCCcCCcccCcccCCcCcccCCcccccCCcCcccccCcCcccCcCcCcccccCccccccCccCCcCCCCCCCcCCcCcCCCCCCCCCCCcCCcCCCCcCCcCcCcccCccCcccccCccccccccccCcc…	IIIIIIIIIIIIIIIIIIIIIIqqIIqqIIIqIIIIIIIIIIIqIqqIqIqIqqI9q9qqIIIqIIIIIIIIqqqIqqIIIIIIqIIqIIIIIqqIIIIqIqIIIqIIIqIIIIIIIIII9I9I99IqIIqIqIqIqIqIII9III9IIIqIII99IIIqqIIIqqqqqIIIIIIIIIIIqIIIIIqIIqIIIIIIIqIIIIqIIIIIIIIIIII9I9IIIIIIIIqqqIIIIqIqqIIIqqIIIIIIIqIIIIIIIIIIIIIIIIqqqIIqIIIIIIIqqIqIIIIIIIIIIIqIqIIIIIII9IIIIIIIIIIIIIIIIIIIIIIIIIIUIIqII9qIqIIqq9qIqIqqqII9qIIIIIIIIIIIqIIIIIIIIIIIIIqIIIIIIIIIIqIIIqI…	2	5839	0	3	23239R-01-56_samtools	10.926543095071326
333906	755476	755476	8	22900663	N	5818	Cc$C$C$c$c$C$c$c$C$c$c$C$>c$c$c$C$ccccc$cccccccc$ccccccCccccccc$ccccCcccccCccccCccccccccCcCc$cCcccc$cCcccCcccccccccccc$c$c$c$cccCcccCccccCccCccc$ccccCcCccCCccCCccc$ccccccccccCccccc$ccccccccCccCccACCccccccccccccCCCcCcCCccCcccccCCCccCCcccCcc$cCCCCCCCcccCCCcCCCcCCCccCCccCCCcCcccccCcCccccccCccCCCccCcccCcCcCCccCccccCCCCcccCccCcCCCCccCcCccccCccccccCcCCCCccCccCCccCAcCcCcCcCcCcCCCccccccccCCCCcccCcCcccccC…	IIqIIIIIIqIIIIII9qIIIIIIIIIIIIIIIIIIIqIIIIII9IIIIqIIIIIqIIIIIIIIIIIIIqIqIII9IIIIIIIIIIIII9IIIIIIIIIIII9qIIIqIIIIqII9IIIIIIIqIqIIqIIIqqIIIIIIIIIIIIIIII9IIIIIIIIIIIIIqII99IIIIIIIIIIIIIIIIIqIqIIIqIIIIIIIIIIqqIII99IIqqqqqIqIIIqIII9I9IIIqIIqIIIqIIIqIIIIIIIqIIIIIIqIIq9IIIqIIIqIqIIqIIqIIIII9IqIII9IIqIqq9qIIqIqIIqIIIIIIIIqIqqIIIIqIIqIIIq9IqIq9qIqIIIqIIIIIIIIIIqqIIIIIqIqIIIIIIIIII9IIIIIqIIIIIqIIIIqII9IIIq…	2	5812	0	3	23239R-01-47_samtools	10.919856486911685
199097	463288	463288	2	56553608	N	3875	>><<a$a$a$a$a$a$a$a$a$a$a$a$a$a$a$a$a$a$a$a$a$a$a$a$a$a$a$a$a$A$a$a$a$a$a$a$a$a$a$a$a$a$a$a$a$a$a$a$a$a$a$a$a$a$a$a$a$a$a$a$a$a$AAAAAaAaaaAAaAAaaaaaaaaaaaAaAaaaaA$AaaaaAaaaaaaaaAAaaAAAaaAaAAAaAaaAaAAAAAaAAAAaaaAaAaAaaaaaAAAaaAAAaaAaaaAAaaAaaAaAAAaAAAaAaAAaAAAAAAaAAAAAAaAaAaaAAAaaAaAaAaAaaaaAAAaaAAaaaaaAAaaAaaAaaaaaaAAaaAAaaAAAaaaaaaaa$AaAaaaaAAAaaAAaAaAAAAAAaAAAAAaaAAAAAAAaAaAAaaaaaaaaaaaaaaaaaaa…	IIIIIIIII9III9IIIIIIIIIIIII9I99IIIIII9IIIIIIIIIIIIIIIIIIIIIIIII9IIqqIqIIqIIIIIIqIIIIIIIIIIIIIIqIIIIqIIIIIq9IIIIIIIqqIIqqIIIIIqIqIqIIIIq9qqIIIq9qIIIIIIIIIIIIIIqIIIq9IIIq9IIqII9qIIIIIIqIqqqIIIIIIqIIqqqIqII9IqqqIqIIIqqIIIII9IIqIIIIIIqIIqqIIIIIIqII9IIqIIIIIIII9IIIIIIIIIIIIIII9IIqIIIIqqIIIIII9IIqqIqqIq9IIqIIqqIqIqIIqIqIIIII9IIIIIIIIIIIII9IIIIIqI9IIII9IIIIIqIIIIqIqIIqIIIIIIIIII9IIIIIIIIIIIIIIqqIqIIqI9I…	3867	0	2	2	23239R-01-35_samtools	10.916999049082808
154462	363202	363202	8	22900663	N	5758	<>C$c$C$C$C$c$c$c$c$ccccCcccccCccc$c$Cc$cCccccCcccccCccccccccccc$cccc$cccCccccccccccccc$cc$c$cccc$C$cc$ccccccC$c$C$ccccc$C$ccc$cccc$cC$CC$cCccccccccc$cc$ccC$C$cccccc$ccC$ccc$c$C$C$ccC$ccccc$C$cc$c$c$C$c$c$ccccCcccccC$ccccccCccCcccCcccCccCCcccCCCCcCcCcCcccCccccCCcCCccCcCCCCccccCcccCCcCccccCcCccCCccCCCCcCCcCcCCCCCCCCCCCCCcCCCcCCccccCCcCCCCCCCCCCCCcCCCccCcCcCcccCccCccCCCCcCCccCcCccCcCccccccccCCCCCcc…	IqqIqIqIIIIIIIIqII9IIqIIIIqIIIIIIIIIIIIIqIIIIIIIIIIIII9IIIIqIIIIIIIIII9IIIIIIIIIqIIIIIIIIIIIIIIIIIIIIIIIIIqqIIIIII9IIIIIIIIIIIIIIIIIII9IIIIqIIIq9IIIIIIIIIIIIIIIIIIIIIIIIIIIIIIIIqIIIq9IIIIIqIIIIIqqIIqIIIqIIIqIIIIIqIqIIIqqIqq9IIIIqIIIIIIqIIII9IIIIqqIIqIIIIqIIqIqIqIqqIqqIqIqIqq9IqIIIII9qqq9qqIqqIqqIqIIIIIIIIIIIIIIIIIIIIIIqqIqIIIIIIIIqIqIIIIII9IIIqqIIIqIqIqIIIqIIqqqqII9qIIIIIIIIIIIIIIIIIqqIqIIqI99III…	3	5749	2	1	23239R-01-41_samtools	10.904132814692348
36716	85792	85792	8	22900663	N	5758	>>><<c>c<<c$c$CcccccccCccCCcccccccccCcCCcCCCCCccCCCACccCcCCCCCcCCCCCCCccCCCCCCCccCCCcCCCcCcCccCcCcCccCccccCcCccccCCcCCcCcCccccccCcCcCCCCCCcCTCCCCCcCcCcccccccCCcCCCCCcCccCccCCcCCCccCccCCCcCCcCCcCCcCcCCCcCcCCc>cccccCCcccccCCccCccccccCCcCCccccccccccccccCccccccCcCccccCCccCcccccCcCcCccccCccccccccCcCccCcccccccCCcccCccCCcCCCccCCCCCCCCCCCCCCccCcCCCcCCCCcCCccCcCCCCCCcCCCCCCCCCCCCcCccccccccccccccccccCccccc…	qIIqIIIIIIIIIIIIIIIIIIIqqIIIIIIII9qIqqIIqqqIIIqII9qIIIIIqqIIIIqqIIqIIIqqIqIqqIIqIIIqIqI9IqIIII9IIIIqIIIIqIIqIIIqII9IIIIIIIIIIIIIqIIiIqqIIIIIIqI9IqIqIIIIIIIIqIqIIIIIIIIqIIqIIIqqIIq9IIqIqIIIIIqqIIqIIIIqIIqIIIIII9IIq9IIIIqqIIIIIIIIIIIqIqIIIIIIIIIIIIIIqIIIIIIIIIIIIII9IIqIIIIIqIIIqIIIIqIIIIIIIIIIIIIqIIIIIIIqIIIIIIIqIIqIqIIII99qIIIIIqqIIIIIIIqqIIqIIIqIIIIIIIIIIqIIIqqqI9qqq9IIqIIIIIIIIIIIIIIIIIIIIIIIIII…	3	5742	0	3	23239R-01-02_samtools	10.902375114486025
190597	443999	443999	8	22900663	N	5734	>>c$c$c$c$C$C$C$C$c$c$c$c$c$cccc$ccccccc$c$c$cCcCccccccCccCcccccccC$ccccCc$ccc$cccccc$cCcc$cccccc$cccccc$ccccccC$cCcccccc$cc$C$c$ccccC$cc$C$ccC$cccc$C$c$cccCc$CcC$cc$ccC$c$C$cC$C$C$ccc$C$ccc$cc$ccc$ccC$ccc$cC$cccc$ccCccccccccccccccccccccccccccCCccCCcCcCCcccccccccccccCcccCCccCCccCCCCccc$ccCcCcccccccCCCCCCCCCACccCCCCCCCcCccCCCcCCCCCCCCccCccCccCcccccccCCCcCcCCCCCCCCCCcCCCCCCccCCcCcccccCCCCCCCcCCCcCC…	IIIIII9qqqIIIIIIIIIIIIIIIIIIIqIqIIIIIIqIIqIIIIIIIIIIIIIIIIIIIIIIIIIIIII9IIIIIIIIIIIIIIIqIq9IIIIIIIqIIIIIqIIIIIIIIIIIIIIIIIIIIII9IIIIIqIq9IIqIIIIIIIIIIqIII9IIIIIIIIIIIIIIIIIIIIIIIIIIII9IIIIIIqII9II9IqIIIIIIII9IIIIIqIIIIIIIIIIIqqqIIIqIIIIqIIIIIIIqqqqIqq9qIqIIqqIIqIqIqIIqIqIqqqqqIIqIIIIIqIIIIIIIIIIIIqIIIIIIqIqIIqqII9I9qqIIqIIqIIIIIIIq9qIqIqqIIqqqqqIIqqqIIIIIIIIIIqIIIIII9IIIqqI9IqIqqIIqIIIIIIIqIIIIqI…	3	5722	1	2	23239R-01-55_samtools	10.897341281602026
74615	174517	174517	2	56553608	N	3811	Aa$a$a$a$a$a$a$a$a$a$a$a$a$a$a$a$a$a$a$a$a$a$a$a$a$a$a$a$a$a$a$a$a$a$a$a$a$a$a$a$a$a$a$a$A$a$aAaaAAAAAAaaAaAaaaaAaaaaaAAAaaaaaaaaaaa$a$aAaaaAaaaaaaaaaaaAAaaaaaAAAAAaaAA$AAaAAAaaAAaAaAAaaaaAaaaAaaaAaaaaaAaaaaaAAAAAaAAAAaAAAAaAAaAaAaaaAaaaaaaAaaaAaaAAaaAaaaAaaaaAaAAaaaaAAaAaaaAAAaAaAAAAaAaAaAAaAAAAaaaAAAAaAAaAaAAaaaaaaaaaAaaaAaaaaaaaAaaaaaaaaaaaaaaaaaaaaAaaaaaAaaaaaaaaaaaaaAaaAAAaAaAaAaaaaAaaAAaaaa…	IIIIIIIII9IIIIIIIIIII9IIIIIIIIIIIII99IIIII9IIqI9IIIqIqqqIIIIIqIIIIIII9IIIIqIIIII9IIIIIIIqII9IIIIIIIII9IIqIIIIII9qIqqIIIqIIII9qIIIqIIIqIIIIIqIIIqIIIIIIIIIIIIIIIIIIqIIqqqqIqIqqIqIIqIqI9IIIIIIIIqIIIqIIIqIIIII9qIIIIqII9I9I9q9IqIIIIqqIIIqIIqIIIqIIIIqIqqIIIIq9IIqqIIIqIIIIIII9IqqIIIqIIIIIIIIqIIIIIIqIIIIIIIIIIIIIIIIIIIIIIIIIIIIIIIIIIIIqIIIIqIIIIIIqIIqIIIIIIIqIqIII9IIqIIqIIqqIqIqIIIqII9IqIIIIIII99IIIIIIII…	3807	2	0	1	23239R-01-13_samtools	10.894438854562262
267698	616968	616968	8	22900663	N	5709	><>C$C$c$c$C$c$c$C$C$C$c$Ccc$ccccccccCccCcccccccccCc$ccc$ccc$cccc$cccc$cccccCccccCcccccccccCC$Cc$cc$c$c$C$cC$C$cc$C$ccccccC$CcccccC$c$ccCC$c$cc$C$C$ccC$cccc$c$cccAcccccC$cccc$cc$C$c$Cccccccccccccccccccc$cccccccccCCcccCccCccCCccCccccCccCcCcCCcCCCCccCCccCcccCccCCCCCCCCCCCCCcCcCcC$ccCCcCcCccCcCcCCCCCCCccCCCCCCCCccCCCccCCcccCCcCcCCCCCCccccccccCCcCcCCcCCCCCcCccCCCCCCcCCCCCccCCcccCCcccCcCCCCCCcCCCCcCCC…	IIIIqIIIIIIqqIqIIIIIIIIIIqIIIIIIIIIIIIqI9IIIIIII9IIIIIIIIIIqIIIIIIIIIIIIIIqqI9IIIIq9qqqIIIIIIIIIIIIIIIqIIIqqIIIqqIIq9III9III9IIIIIIIIIIIIqIqIIIIIIIIIIIIIIIIIIIIIIIIIIIIIq9IIIIIqIIqIIIqIIIIqIIIIqIqIIIqqqIIIIIIqIII9IIqIIqqqIqqIIqEI9I9IqIIqqqIIqIIIIqIIqIqqqIIIa9IqIqIqIIq9IIIqqIIIqIIIIIqIIIqIIIIIIIIII9q9qIIIIqqIIqIIIq9qIqIqIqqqIIIIIIIqIIIIqI9qIIq9IIqqqIqIqIq9qII9IIIIIIIIIIIIIIIIIIqqIIqI9qIIIIIIIIIIII…	2	5699	0	3	23239R-01-45_samtools	10.891530576620434
252206	582317	582317	8	22900663	N	5687	<><<c$C$c$C$C$C$c$C$c$C$C$c$cc$ccccccccccccc$ccccccCcc$c$cCcccccCCcc$cccccCcc$CCccccCcc$cC$c$ccccccc$CCCccCccccccccccc$cC$cCcccccccccccc$cc$cccccCCcCCc$cccc$Cc$cccccccccccccc$cccccc$ccccccCcccccCccCCCcCccccCCCccccccccCCCccCcCCccCCCccCCCCccCcCCCCCcCCcCcCcCcCCCCCCccCcccccCCcCcccccCcccCcccCccccccccCcccccccCccCCCCCCCCCcCcccCccCccccccCcccccCccCccCcCCcCCCccCcccCcCccCCcCccccCcCcCCCCCccCccCCcccccccCccccc…	Iqq9IIIqqIIII9qIIIII9IIIIIIIIIIIIIIIIIiIIIqIIIII9IIIIIIIIqIIIIIIIIqIIIqIIIIIIIIqqqIIII9I9IIIIIIIIIIqII9IIIIIIIIIII9IIIIqqIIqIIIIIqIIIIIIIIIIIIIIIII99IIIIIIIIqIIIIIIIII9qIIIIIIIqIIIIIIIIIIqqIIqI9qIIqqIIIqIIIIIIIqqqqqIIIIIIqIqIqIIqIIIII9III9qqIIIIIIIqIIIqIIIqIII9IIIIqIIIIIIIIII9qqIqqIqIIqIIIIIIqIIIIIIqIIIIIqII9IIqIqIIq9I9IqIIIIIIIIqqIIIIIIIqI9Iq99qIIIIIIqIIIIIIIqIIIIIIII9IIIIIIIqIIIIIIIIqqIqIIIIIIa…	3	5676	1	1	23239R-01-27_samtools	10.885696373339394
316827	717074	717074	2	56553608	N	5481	A<<<a$a$a$a$a$a$a$a$a$a$a$a$a$a$a$a$a$a$a$a$a$a$a$a$a$a$a$a$a$a$a$A$a$a$a$a$a$a$a$a$a$a$a$a$a$a$a$a$a$a$a$a$a$a$a$a$a$a$a$a$a$a$a$a$a$a$a$a$a$AAaAaaaAAAaAAAAAaAaaaAaaaaaaaaaaaAaaaaaaaaaaaaaaAaAAaAAAAAAAAAaAAAAAAAaAAAAAAaAAAaAAAAAAaAaaaAaAAaaaaAaAAaaaaAaaaaaaaaaAAaAaaaaaAaAaAaaAAAaAAAAAAAaAAaAaAaAAAAaAAAAAAAaaAAaAaAAaaAAAAAAAaAaaAAAAaAAAaaaAAaaaAaaAaaaAAaaAAAAaAaaaAaaaaaAaaaaaaaAAAaaaaAaAAAAAaAaaa…	IIIqIII9III9IIIIIIIIIIII9IIIIIIIIIIIIIIIIIIIIIIIIIIII9IIIIII9IIIIIIII9IIIqIIIIIIqIIIIIq9qIqIIIq9IIIIIIIIIIqIIII9IIIIIIIIIqIIIIqIqqIqIIqIIIIIIIqIqqIIIIIq99IqIIq9IIIIIIIIqIIIIIqIIq99IIIqqIIIIIIIqqI9IIIIIqIqIIIII9I9IIIqIqIIqIIIIIIIIqqIIIqI9IIIIIIIIIIIIIqI9IIIqIqIIqIqqIUIIIIIqqIIIqIIIIIIqqIIqqIqIqIIII9III999IIIIIIIqqIIIIIIIIIIqIIIqIqI9IIIIIIIIIqqIIIIqI9IIqIIIIIIIIqIqIIIIIIq9IIq9Iqqq9IIIIIqIIIIIIIIIII…	5474	3	1	0	23239R-01-52_samtools	10.8334172186438
291927	663708	663708	10	15714449	N	5597	><>>>><<<<<g$G$G$G$G$G$G$g$g$G$g$g$g$g$g$G$G$G$G$g$g$G$g$g$G$g$g$g$G$G$g$g$g$g$g$G$g$g$G$G$G$G$G$g$G$G$G$g$g$G$G$g$G$g$G$g$G$g$g$g$g$g$g$G$g$g$g$g$g$G$g$g$g$G$g$G$g$G$g$g$g$g$G$g$g$G$g$g$G$g$g$g$g$G$g$g$g$g$g$G$g$g$g$G$g$G$G$g$g$g$g$g$g$g$g$G$g$g$g$g$g$g$g$G$G$G$g$g$g$G$g$g$g$g$g$g$g$g$g$G$g$g$G$g$g$G$g$g$g$G$g$g$G$G$g$G$g$g$G$g$g$g$g$G$g$g$G$g$G$G$g$ggggggG$ggg$gggGg$gggggg$gggggggggggggg$gggggG…	IIIIIIIIIIIIqIqqqqIIqIIIIIqqqqIIqIIqIIIqqIIIIIqIIqq99qIaqqIIq9IqIqIqIIII9IqIII9IqIIIq9qIqI9IIIIIII9q9IIIq9II9IqIIIqIIIIIIIIII9qIIIIIIIqqqIIIqIIIIIIIIIq9IIIIqIIIU9Iqq9q9Iq99IIqIIqIai9IIIIIIqIIIIIIqIIIIIIIIIIIIIIIIIIIIIIIIIIqIIIqIIIIIIIIIIIIIIIIIqIIIIIIIIqIIIIIII9IIIIIIIqIIIIIqIIIIIqI9IIIIIIIIIIIIIIIIIIIIIII9IIIIIIIIIIIIIIIIIIIII9IIIIIIIIIIIIIIIIqIIIIIIIIIIIIIIIII9IqIIIIIIIIIIIIIIIII9IIIIIIIIII9III…	3	0	5455	2	23239R-01-50_samtools	10.828400980489814
55823	128344	128344	2	56553608	N	3627	<>Aa$a$a$a$a$a$a$a$a$a$a$a$a$a$a$a$a$a$a$a$a$a$a$a$a$a$a$a$a$a$a$a$a$a$a$a$a$a$a$aAAAAAAaAAaAAAaAaaaAA$AaAaaaaaaaAaaaaaaaaaAAAaAAaAAaAA$AAaaaAaaAAAAaaaaAAAaAaAaaaaaaAAaaaaaaaaAaAaaAaaaaaAAAAAAAAAAAaaAAAAaAAaaaaaaaAAAaaaAaAAaaAaaaaAaAAAaaAA$AAAAAAAAAAAAaaAaaaAaAAAaaaAaAAAAaAaaaaaAaaAaaaaaaaaaaaaAaaaaaAaaaaaaaAaaaaaaaaaAaaAaaaaAaaaAAaaaAAaaaAaaAaaaaAAaAaaaAaaaaaaaaaaaAAaAaaaaaaaAaaaAaaAaAAaAaAaaAaA…	IqqIIIIIIII9I9II9IIII9IIIII9IIIIIIII9IIII9IIIqqIqIIqIqqIIIIII9IIIIIIIIIIIIIIIIIII9IqqIIqIIIIIIqIIIIIqIIIqqIIIIIqI9IqIqIIIIIIqqIIIIIIIIIIqIIqIIIIIqIqIIIqqIqIIIqIqIIIIIIIIIIIqIIII9qIIqIqqIIIIqIIq9IIIqqqqqIIIIqqIIIIIIIIqIIIIIIIqIqqI9IqIIIIIIIIqIIIIIIII9IIIIIIIIIIIIIIIIIqI9IIIIIIIIIIIIIIIiIIIiqqIIqqIIIqIIqIIIIqqIIIIIIIII9IIIIIIIiqIIIIIIIIIIIIIII9qIIIIIIIIIqIqIIIIIIqIIIIIIIIIIqIIIIIIIqIIIIIIII9IIIIIII…	3623	2	0	0	23239R-01-14_samtools	10.822969090453288
90124	210879	210879	5	34172332	N	3644	>>>g<><<<>><><<>>><<<<>g$G$g$g$g$G$G$G$g$g$g$g$g$g$G$g$g$G$g$g$G$g$G$g$g$G$G$G$G$g$G$G$G$g$G$g$GGGgggGGGGg$GGgGgG$GGgG$g$GGGGGGGGGgGGGGGgGGgGGgGggggGgg$GGggGGGggGGgGG$GgGgGgggGggggggGgGgggggGGGGgGGggGggggggggggggggggggggggggggggGgggggagggggggggG$gggggggggggGGGGgggGGGGGGGGGgGGggGgggggggggggggggggggggggggggggggggggggggggggggggggggggggggggggggggggggggGggGgggggggggggggggggggggggggggggggggggggggGggggg…	qqIqIIIIIIqIIIIIIqqqIIIIqIIIqIqIII9IIqIIIIIqIqIIqqIIIIqI9qI9qqIIIIqqqIIIIIIIIIIqIIqqIIqIIIIIIIqIIYqIIqIqIIIIIIIqIIIIqqIIqqIIIqIqI9IIIIIIIIIIIIqIIIIIIqIIIIqIIqIIIIIIIIIIIIIIIIIIIIIIIIIIIIqIIIIIIIIqIIIIIIIIIIIIIIIIIIIqIqIIIqIq9qIqqqIIIIIqIIIIIIIIIIIIIIqIIIIIIIqIIIIIIIIIIIIIIIIIIIIIIIIIIIIIIIIIIIIIIIIIIIIIIIIIIIqIIIIIIIII9IIIIIIIIqIIIIIIIII9IIIIIIIIIIqIIIIIIIIIIIIIIIIIII9qIqqIqIqIIIIIIqIIIIIIIIIIIqq…	2	1	3617	2	23239R-01-38_samtools	10.820577882655774
235108	544059	544059	2	56553608	N	3597	>>a$a$a$a$a$a$a$a$a$a$a$a$a$a$a$a$a$a$a$a$a$a$a$a$a$a$a$a$a$a$a$a$a$a$a$a$a$a$a$a$a$a$a$aAAaaAaAAaaaAAAaAAAaaAAaAA$aaaAaAaaa$agaaaaaAAAAAAaAaAAaAAaaaaaaAAAaaaaaAaaAAaaaaaaaaaAaAAaaAaAaaAAaaaAaAaAAaAAAaAaAAAAAAAAaAAaaaAaaaaAaaAaAaaaAaAAAAaAaaaaAAaAAAAAAAAAAAAaaAaAA$AaAAAaAAAAaaAAaAaAAAAAAAAaaAAAAAaaAAAAAaAaaAaaaaaaaaaaaaaAaaaaaaaaaaaaAaaAaaaaaAAAAAaAaaaaAAaAaAAaAAaAaaAaAAaaAaaaAAAaaaAaAAaaaAaAAAaA…	IIIIIIIIIIIII9I9II99II9IIIIIII9IIIIIIIIIIIIIIIqIIIqIqqIIIIqIIqqqIIqIIIq9IIII9IIIIIIIIIIqqIIII9IIIqIIIIIIIIIIqIIIIIIqIIqIIIII9IIIIIIIq9IIIIIIIIIIIIIIqIIIIIqIIIqqIqI9qIIqIIIIIIIIIqIIqIIIIIqIIq9qIIIIIIqqIqIqIIIIIIqIIII9IqqqIIqIIIIqqIIqq9qIIIIqqqIIIII9IqIIIIIqI99qIIqIIIIIIIIIIIIIqIIIIIIIIIIIIqI9II9IIIIqIqIIqIIIIqqIqIqqIIqIIIII9IqIIqIIIIqqIIIIIqqIIIqI9I9IqIIq9IIIIIIIIIIIIIIIIIIIIIIIIIqIIIIIIIIqIIqIII9…	3591	1	2	1	23239R-01-21_samtools	10.810169937664659
158002	371004	371004	2	56553608	N	3587	><a$a$a$a$a$a$a$a$a$a$a$a$a$a$a$a$a$a$a$a$a$a$a$a$a$a$a$a$a$a$a$a$a$a$a$a$a$a$a$a$a$a$a$a$aAAAAaaaaaaaAaaaaaaaaaaaaaaaaaaAAaAaaAaAaAaAaAAAAAAAAAAaAAaaAAAAAaaaaAaAaaAaAaaaaAAaAaaaaaAaaAAAaAaAaaaAaAAaAaaAaAaaaAAAAAaaaAAAaAaaAaAaaaaAaaAaAAAaaaaAaaAAaaAaaAAAAAaAaaAAaaAaAaAAaaAAAaaAaaaAAAAAAAaAaAaAAaaAAAAaaaaaaaaaaaaaaaaAaaAaaaaaAaaaAaaaaaaaaAaaaaaaaaAAaAaaaaaaaaaaaAaAAaaaAaAAaaAAaaaaaaaaaAaAaAaaaaAAa…	III9II9IIIIII9IIIIIIIIIIII9IIIIIIIIIIIIIIIII9IIIIIIIIIIIIIIIIIIIIIIIIIIII9IIIIIIqIIIIqIIIqIIqqIIqqIqIIIqIIqqqqqIIIIqIIIIIIq99IIIqIqIIIIIq9IqqIIqIqIIIqIqIIqIIqIqIIIIqIIIIIIq9IIqIIIIqIIIIIIIqIIqqIIIIqIIIIIIqIIIIIII9qIIqIIIqIIIIIIIqIqIIIIIIqqIqqqIIqIqIIIIIIqiIIIIIIIIIIIIIIIIIqIIIIIIIIIIIIqIIIIIIIIIIIIIIIIIIIIIIIIIIIIIIqIqIqIIIIqI9IIIIqqIIIIIIIIIIIIqIIIIIIIIIIIIIqqIIa9I9IIIIIIqIIIIIIIIIIIIIIIIIIIIIII…	3582	0	2	1	23239R-01-54_samtools	10.806549621985962
250502	578589	578589	2	56553608	N	3468	>a$a$a$a$a$a$a$a$a$a$a$a$a$a$a$a$a$a$a$a$a$a$a$a$a$a$a$a$a$a$a$a$a$a$a$a$a$a$a$a$a$AaA$aAAA$aaaAaAa$AaaaaaAaaaaaAaaaaAaaAAaAaAaaAAAaAaAaAAAAAAaaAaAaaAaaaaAaAaaaaaaaaaaaAaaaaAAAaAAAaAAAAAAAAAAaAAaAAAaAaaaaAAaAAAAaaaAaaaaaaAaaaaaaaaaaAAAa$AAAaaAA$aaaAAaAAAAAAaAAAAAAAAAA$AAAAAaaaaaaaaaaaaaaaAaaaAaaaaAaaaaaaaaaaaaaaAaAaAaAaaaaaAaaaaaaaaAaAaaAAaaAaAAAAaaaaaaaaaaAAaaaAaaaaaaAAaAAAAaaaaaaaaaaaAaaaaaaaaa…	IIIIIIIIII9IIIIIII9IIIIIIIIIIIIIIIIIIIIIIIqIqIqIIIIIqIIIqII9IIqIIIIIqIIIIIIIqqIIIIIIqIqIIIaIqIqqqIIIIIIIIIIIIIIIIIIIIII9III9IIIIIqIIIIqIIqq9IqqqIIIIqqIIIIIq9II9qqIq9IqIIIqIIIIIIqI9IIIIIIIIqIqqqI9IIqqIIIqIIqIIq9qIqqIqqIqqIqqIIIqIIIII9IIIIIIIIIqIIIIIIIIII9IIIII9IIIIIIqIqIq9IIIIIIqIIIIIIIIIIqIIqIIIIIqq9qIIIIIIIIIIq9qIIIIIIIIIqIIqqqIIIIIIIIIIIIqIIIIIIIIIIIIIIIIIIIIIIqIIIII9qIII9IqIIIIIIIIIIIIqIIIII9I…	3463	0	2	2	23239R-01-27_samtools	10.757806672197228
214483	497895	497895	2	56553608	N	5195	>>><<a$a$a$a$a$a$a$a$a$a$a$a$a$a$a$a$a$a$a$a$a$a$a$a$a$a$a$a$a$a$a$a$a$a$a$a$a$a$a$a$a$a$a$a$a$a$a$a$a$a$a$a$a$a$a$a$a$a$a$a$a$a$a$a$AAAaaAaAAAaA$AaAaaaaaaAaaaaAaAaAaAaaaaAaaaaaaaaaAaAaaAAAAAAAAaaAaAAAaaAaAAAaAaAAAAAAAAAAAaaAAaAaaAaaAaAaaaaaaAaaaAAaAaaaaAaaaaaaaAAAaaaaaaaAAAAAaAAAAaAaAAAAaAAaAAAAAAAaAAAaAAaaAaAAAaaaaaaaaAaaaaAaaaAaaaAAaAAAAAaAaaaaAaAAaaaAAaaAaAaaaaAaaaAaaAAAAaaaAaAAAAAAAAaAAAAAaA…	II9IIIIIIIIIIIII9III9I9IIIIIII9III9IIIIIIIIIIIII9IIIIIII9IIIIIIIIIIIIIqIIIqIIIqIIIIIIIIIIIIIIIIIIqIIIIIIIII9IIIIII9IqIIIIIIIIqIqIIIqIIqqIIqIIqIIIIqIIIIqqqqIIIIIIIIIIqIIqIqIIIIIIqI9IIqIIIIIIqIIIIIIIIqqIIIIIIIIqqIIIqIIIIIIIqI9IqIIIqqIqIqIqIIIqqIIqIqIIIIIIIIIIqII9IIIIIqIIIqqIIqqqIIIIIIIIIqqIIII9IIqI9IIIIqI99IIIIIqqII9qIqqIqq9IIIIqIqqIIqIIqIIIIqIIIII9IIqqIIIIIIqIqqIIIIIIqIqIIqqIqqIqIIIIIIIIIIIqqqIIII…	5185	3	0	2	23239R-01-20_samtools	10.755165772979431
111413	259677	259677	10	15714449	N	6905	GG<<>>>>>><<<<<<<<<gg$g$G$g$g$g$G$g$G$G$G$G$G$G$g$g$g$G$g$G$G$g$G$g$G$g$g$G$<G$g$g$G$G$G$g$G$G$G$G$g$g$G$G$g$g$g$G$G$g$g$G$g$g$g$G$G$g$g$g$g$G$g$g$g$G$g$G$g$g$g$g$g$g$G$g$G$G$g$G$G$g$G$G$G$G$G$g$G$g$G$G$g$g$g$g$g$g$G$g$G$g$g$G$g$G$G$g$g$G$G$G$G$g$G$G$g$G$g$G$G$g$g$G$G$g$G$g$G$G$g$G$g$g$G$G$g$G$G$g$g$g$g$g$G$G$g$G$G$g$g$G$G$g$g$g$g$g$G$G$G$G$G$g$g$g$g$G$G$g$G$G$g$g$G$G$G$g$G$g$G$g$G$G$G$g$G$g$G$G$…	I9II99IIIIqIIIIIIIII9IIII9IIIIIIqII9II9qq9IIIIIIIqIIqIqIIIqq9IIIIIIIII9qIIIII9IIIqI9IIIIIIIIIIqIIIIqI9IIIIqIqIIqIIIII9III9IIIqq9IIIqIIqI9I9IqI9IIII9IIII99IqIIIII9IIIqIIqIIqqIIIIIqIIqqqIIIIIIqq9IIIII9IIIqI99I99qIIIIIIIIIIIIIIqIIIIIIIIIIqIIIIIIIIIIIIIIIIIIIIIIIIIqIIIIIIII9IIIq9qIIIIIqIIII9IIIIIqII9IIqIIIIIIIqIIIIII9IIIIII9E9qIIqIIIIIIIIIIIIIIIIIIIII9IIIIIIIIIIIIIIIIIIIIIIIIIIIIII9IIIIqIIIIIIIIIIIII…	4	2	6769	2	23239R-01-64_samtools	10.724727001534445
45119	105217	105217	2	56553608	N	5055	A<a$a$a$a$a$a$a$a$a$a$a$a$a$a$a$a$a$a$a$a$a$a$a$a$a$a$a$a$a$a$a$a$a$a$a$a$a$a$a$a$a$a$a$a$a$a$a$a$a$a$a$a$a$a$a$a$a$a$a$a$a$a$a$a$a$a$a$a$aaA$a$aAAAaAAAaAAAaaaaaaAaaaaaaaaAaaAaaaaa$aaAaaaaaaAaaaaaAAaAaAaaAaaaaAaaAAAAaaAaaaaaaAAAaaAAAaAAa$aAaAAaAaAAAAaAAaAAaAaaAaaaAaaaaaAAaaaaAaaaaaaaAaaAaAaaAaAaaAAAaAaaAAAAAAAAAaAAAAAaAaAAAAAaAAAAAaaAaAAaaaAaaaaaAaaAaAAaAAaaaAAaaAaAAaAAAaaAaAaaaaaaaAaaaaaaaaaAAaa…	I9III9IIIIIIIIIIIIIIIIIIIIIII9IIIIIIIIIIIIIIIIIIIIIIIIIIIIIIIIIIIIIIII9IIqIqI9IIiIIqqqIIIIIIqI9IIIIIIiIIqIIIIIIIqIIIIIIIIIIIIIIIqIIIIIIIIIqIIqqqIIIIIIIIIIqIIIIIIIIIIqIIIqqIIIIqqIIqIIqqIqIIqIIIIIIIIIIIIIIIqIIIIIII9IIIIIIIIIq9IqIqIqIIIIIIIIIIIIIqIqqIqIqII9IIqIII9IIqIIIIIIqI99IIIIIqIqqIqqIIIII9IqIqqIIiIIIIIIIIIIIIIqIIIIIIIIIIIIIIIIIII9qI9I9qqIIIIqqIqqIIIIqIIIqIqIqIqq9IqIIIIIIII9IIIIIIIIqqIIIqIIIqIII…	5050	3	0	0	23239R-01-62_samtools	10.717105171805363
170343	398370	398370	10	15714449	N	6818	G>>>>><<<<<<gg$G$G$G$g$G$G$g$G$G$g$G$g$g$G$G$g$g$G$G$g$g$G$G$G$g$G$G$G$G$G$G$G$G$g$G$g$g$Gg$G$g$G$g$g$g$G$G$G$G$G$G$g$g$G$G$g$g$g$G$G$g$G$g$g$g$g$g$g$G$G$g$G$g$G$g$g$g$G$G$G$g$g$G$G$g$G$G$G$G$g$G$G$G$G$G$g$g$g$G$g$G$G$G$G$g$g$g$g$g$G$g$g$g$G$G$G$g$G$G$G$g$g$g$G$G$G$g$G$g$G$g$g$G$G$G$g$G$g$G$g$G$g$G$g$g$g$G$G$g$G$G$g$G$g$g$g$g$G$g$g$g$g$G$g$g$g$g$G$g$G$G$G$G$G$g$G$g$G$G$G$G$G$G$g$g$G$G$G$G$g$g$g$G…	I9IIIIIII9IIIIIqIIqIIqI9I99q9I9II99IqqIqIIIqIIIIqI9qII9I9IIqIIIqqIIII9IIIIIII9IIIIIIII9qIIIIqq9Iqq9qqqqIqqIIIII9qIIqqIIIIIIqIIIqIIIqIIIIIIqIIqIqIIIqqqqII9III99IqqIqqIII9IIIIIIIqIIIII9IIIIIIqIIIIII9IIII9qIIIIqqIIIIq9IIIIIIIIIIIIIIIIIIIIIIIIIIIIIIIIIIqIIIIIIqIIIIIIIIIIIIIIIIIIIIIIIIIIIIIIIIqIIIIIII9IIqIIqIIIIIIIIIIIIIIIIIqIIIIIIIIIIqIIIIII9IIIqIIIIIIIIIIIIIIIIIII9IIIII9IIIIIq9IIIIIIIqIIIIIIIIqIIIII…	4	0	6720	3	23239R-01-09_samtools	10.714245517666123
193947	451779	451779	2	56553608	N	3353	>><a$a$a$a$a$a$a$a$a$a$a$a$a$a$a$a$a$a$a$a$A$a$a$a$a$a$a$a$a$a$a$a$a$a$a$a$a$a$a$a$a$a$a$a$a$AaAAaaaaAaaaaAaaAaAaaaaaaaaaaAAaaaAaAAAAaAAaAAAAaAAAAAaaaaAaaAaaaAaaAaAaAAAAaaaaaaaAAaa$AAaAAAAaAAAAAaaAaaAAAaaAaAAAAAAAAaAaAaAaAaaaaAaaAAAaaa$aAaaaAaaAaaAaaAaaaAaAAAaAaaaaAaAAAaAAAAAaAaAaaAAAaaaAaAaaaaaaaAaaaaaaaAaaaaaaaaaaaAaaAaaaaaaaaAaaaaaaaaaaaAAaaaaaaAAAaAaaaAaaaAaaaaaAaaaAaaAaAAaaAAAaAaaAAAaaaaaaaa…	IIIIIIIIIIIIIIIIIIIIIIIIIIIIIIIIIIII9IIIIIIIIII9IIIqIIIIqIIIIqIIIIIIIIIIIIIIIqIIIIqIqqqqIIqI9I9IIIIIqqIIIIIIIqqII9IIIIqIqqqqIIIIII9qqIIIqIqIIqIIIIIqIIqIIIqIqIqIIqIIqIqqIIIq9qII99qIqIIqqqIIIIqIIIqIIIqIqIIqIIIIIIqIIIIIIqIIIIIIIIIqII9qIIIqqIIIIqI9IIIIIIIqIIIIIIIIIIIIIIIIIIIIIIqIIIIIIIIqIIIqIIII9IIqIIIIIIIIqIIqIIIqIIqIIIIIIIIIIIIIIIIIqIqqIIqIIIqqIIIIIIIIIIIIIIIIIIIqIIIIIII9IIIIIIIIIIIIIIIIIIIIIIqIIII…	3348	0	2	0	23239R-01-36_samtools	10.709083812550343
236722	547787	547787	8	22900663	N	5028	><Cc$cccccc$ccCC$ccccC$c$c$ccccc$Cc$C$ccccccccC$cccc$cccccc$c$ccccc$cC$ccC$cC$cCCccc$cC$CC$cccccccccccccc$CC$c$C$C$ccc$cC$c$c$C$cC$ccc$Ccc$ccccccc$Cc$cc$c$ccccccccccccccCcccccccCcccccccCcc$ccccCccccCccCcCcCccccCcCcccCcccCCCccccCccCccCCCCCCCCCCCCCCCCCccCCCCCCcCcCCCcCCCcCCCcCCCcCCccccCCCcCcCCccCccccc$cCCCcCcCcCcccCCc$cCCCCcCCcCCCCCcCCcCCCCccCCCCccCccccCccCCcCCCCcCCCCCccCcCCcCCcccccccccCCCCcCCcccCcc…	IIIIIIIIIIIIIqIIIIqIIII9IIqIIIIIIIIIIIIIIIIIIIIIIIIIIIIIIIqIqIIIIIIIIIIIIIIIIII9IIIqIq9IqIIIII9IIqIqI9IIIIIIIIIIIqqIIIIIIII9II9IIIIIIII9IIIIqI9IIIIIIIIIIIIqIIIIqIIqIqIqIIIIqIqIIIIIIIqqIIIII9IIIII9IqIqIIII9qqqIqIqIIqqqqqqqIIIqIIqqIIIII9qqIIqIIIIIqIqI9IqqqIIIIII9IqIIIIIIIIII9IIIIIqqI9q9IIIqIqIIqIIIqIIIIIqqIIqIIIIqIIqIIIIqqIqIIqIIIqIqqIqqIqIIqIII9IqIqqqIIIIIIIqIIIIIIIIIIIIIIIIIqIqIIIIIIIIIIqIqIIIIII…	3	5015	0	3	23239R-01-21_samtools	10.707071484778387
204764	476515	476515	5	34172332	N	3352	<<><><><><>>>>G$g$G$G$G$g$G$G$G$g$G$g$g$G$g$g$g$g$g$G$g$G$G$G$G$G$G$G$g$g$GgGGGGGGggGGGgggGGGGGgGgGgGGg$gG$gGGgGggGGggGgGgGgGgG$GGgG$GggggGggggggggggggggggGggg<gGgggggggggggggaggggggggggggggggggggagggggggggGgGgGgggGGGgGGGgGgggGGGGgGGGGgggggggggggggggggggggGggggggggggggggggggggggggggggggggggggggggggggGggggggggggggggggggggggggggggggggggggggggggggggggggggggggggggggggggggggggggggggGgGgGgggggggGgggggg…	qIIIqIIIIIIIIIIIIIqIqIqIIIIIIIIqIIIqqIIqIIIIqIqIIqIIIIIqIIIIIqqIII9IIIqIIIqIqIIIIIIqIIqIqIIIqIIqqIIIIIIIII9IIIIIIIIIIIIIIIIIIIIIIIIIIIIIIIIIIIIqIIIIIIIIIIIIIIIIIIIII9IIIIIIqIIIqIIIII9qIqIIqIIqqqIqIIIIqIIIIIIIIIIIIIIIIIIIIIqIIIIIIIIIIIIIIIIIIIIIIIIIIIIIIIIIIIIIIIIIqIIIIIIIIIIIIIIIIIIIIIIIIIIIIIIIIqIIIIIIIIIIIIqIIIIIIIIIIIIII99IIIIIIIIIII9IIIIIIIIIIIqIIIIIIIIIIIqIIIIIIIIIIIIIqIIIIIIIIIIIIIIIIIIIIII…	2	1	3333	1	23239R-01-56_samtools	10.702605602110248
266030	613235	613235	2	56553608	N	4935	><a$a$a$a$a$a$a$a$a$a$a$a$a$a$a$a$a$a$a$a$a$a$a$a$a$a$a$a$a$a$a$a$a$a$a$a$a$a$a$a$a$a$a$a$a$a$a$a$a$a$a$a$a$a$a$AAAa$aa$AAAAAaAAAAaA$aaaaAaAaaaAAaaAA$aaaaaaaaaaaAaaAaaAAAaAAAaaAAAAA$AaaaaAaAAAAAAAAAAAa$aAAaaaaAAaaAAAAaaaaaAaaaaaaAAaaaAaaaaAaaaaaaaAaaaAaaAaAAaAAaaaAAAAaAAAAAaAAAAAAAaaAAAaaAaAaAAAAAaAaAAAAAAAAaaaaaaAaAaAaAaaaAAaaaaaAaAaaaaAaaaaAaaaAaAAaAaaAAAAAAaAAaAAAaaaAaAaAAAAAAAAaAAaAaaAAAAAAAA…	IIIIIIIIIII9IIIIII9IIIIIIIII9IIIIIIIIIII9IIIIIIIIIIII99I9qIqIIIqIIq9IqIqIIIIIIIqIIII9qIIIqqIIIIIIIIIIIIIIIIIqIIIqIqIIqqIqqIIIIIIIqI9qqIqIqIqIIIIIIqII9IIIqqIIIIIIqIIIIII9IIIIIIIIIqIIIIIIIqIIIIIIqIIqII9IIIIIIqIIqqqIIIIIIIIqIIIIqIIIIqI9qqqIIqIqIq9q9IIIIIIIIIIqIqIqIIIIqIIIIIIIIII9III9IIqIIIqIIIIIIIqIqqqIIqqIIqIIIIqIqIqqIIqqIqIIIIIII9IIqqqqq9IIIIqqIIIIIIIIIIIIIIIIIIIqIIIIIIIIIIIIIIIIqIqIIIIIIIqqqqIIII…	4927	3	0	3	23239R-01-45_samtools	10.681531255591027
47104	109526	109526	10	15714449	N	6561	G>>>>><<<<<<gG$G$G$G$G$g$G$G$g$G$g$G$g$G$g$G$g$g$g$g$G$G$g$G$g$G$g$g$g$g$G$G$g$G$G$g$g$g$g$G$g$g$G$G$G$G$G$G$g$g$g$G$g$g$g$G$G$g$G$g$g$G$g$G$G$g$G$g$g$g$g$g$G$g$G$G$g$g$G$g$G$g$G$g$g$G$G$G$g$g$g$G$g$G$G$G$G$G$G$g$G$g$g$g$G$g$g$G$g$g$G$G$g$G$G$g$g$G$G$G$g$G$G$g$G$g$G$g$G$G$g$g$G$g$g$G$g$G$g$G$g$g$G$g$g$g$g$G$g$G$G$G$G$G$G$g$G$G$g$g$g$g$G$g$ggggg$gggggggggggggGgggGggggggggggggGgggggggggGggggggggggg…	qIIIIIIIIIIIqIqIqq9qIIqIqIIIq9IIIqIII9qIIIIqqIq9IIIII9IqqqqIIII9IIIIqIII9IqIIIIqI9IIIqIqqIIIIIIqIIqqIIIIqIqIIqIqIqIIIqIIIIIIIIIIIIqIqIIqIIII9qqII9IIqIqIqII9III9IIi9qqIqIqI9II9qIIIIIIIIIIIIIIIIIIIqIIIIIIIIIIIIIIIIqIIIIIIIIIIIIIIIIIIIIIIIIIIIIIqIIIIIIIIIqIIII9IqIIIIqqIIIIIIIIIIIIiIIIIIIIIIIIIqIIIIIIIIIIIII9IIIIIIIIIIIIIIIIII9IIIIIIIIIIIIIIq9IIIIIIq9IIIqIIIIIIII9III99IIIIIIIIIIII9IIIqIqIIII9qIIIIIII…	3	0	6425	4	23239R-01-62_samtools	10.649480738968602
308248	698296	698296	10	15714449	N	6410	G>>>>>><<<<<<g$G$g$g$G$g$G$g$g$G$g$G$g$g$g$G$g$G$g$g$G$G$g$g$G$G$G$g$g$G$g$G$G$G$g$G$G$g$G$G$G$G$g$g$G$G$G$g$G$G$G$G$g$g$G$G$G$G$G$G$g$g$g$g$g$G$G$G$g$G$G$G$G$g$G$G$g$g$G$G$g$g$G$g$g$G$g$G$G$G$G$G$g$g$G$G$g$G$G$g$g$G$G$G$g$G$G$G$g$G$G$G$g$G$G$G$g$g$G$G$G$G$g$G$g$G$G$g$G$g$G$G$G$g$G$G$G$G$g$g$g$G$G$g$g$g$g$G$g$G$G$g$G$g$G$g$G$g$G$G$G$g$G$G$g$g$g$g$G$g$G$g$G$g$G$g$G$G$g$G$G$G$g$gggg$gggggggggGGgggg…	IIIIIIIIIIIIIIIIIqIII9qIqIIIq9IIIIqIIqqqIIIIqII9qqIIIIqI99II9qqqqI9IqqIIqIIIIIIIqIIqIqIqqI9qIIIqIIqIIIIIq9IIq9II9IqIqIIqq9IqIIqIIIIIqIqIq9qIIIIIqq99IqIIIIqqIII9qIIIIqII9q9IIIII9I9I9qIq9q9qIqIIIII9IIIIIIIIIIIIIIIIIIIqIIIqIIIIIqIIIIIIIIIIIIqIIqIIIqIIIIIIIqIIIIqIIIIIII9IIIIIIIIIqIIIIIIIIIIIIIIIIII9IIIqIIIIIIIIIIIIIIIIIIIIIIIIIqIIIIIIIIIIIIIIIIIIIIIIIII9IIqIIIIII9IIIII99IIqIIIIIII99IIIII9IIIIIIIIqIqI…	1	0	6303	4	23239R-01-25_samtools	10.621822947394202
163054	382510	382510	2	56553608	N	3019	A><Aa$a$a$a$a$a$a$a$a$a$a$a$a$a$a$a$a$a$a$a$a$a$a$a$a$a$a$a$a$a$a$a$a$a$a$a$a$a$a$a$a$a$a$a$a$a$a$a$a$aAAaAAA$aaaaaaaaaaaaaaaaaAaaaaaAAAaAAAAAAaaaAaAaAaAAAAA$AaAAAAAAaaaAaaaAaAaaaaAAaAaaAAAaAaAAaaAaAAAAAaAAaaAAaAAaaaaaaaaaAAaAaAaaaaaaaaaAaAaaaAAaAAAaAaaAaAAAAaAAAaAaaaAAAaaaaaaaaaaaaaaaaaaaaaaaaAaaaaaAaaaaaaaaaaAAAaAaaaAAaaAaaAAAaaaAaAaaaAaAaaaaaaaAAaaaaaaaaAaaaAaaaaaaaaaaaaAaAaaaaaAaaaaaaaaaaaaaa…	qIIqIIIII9IIIIIIIIIIIIIIIIIIIIIIIIIII99IIIIIIIIIIIIIIIqqIqIqII9IIIIIIIIIIII9I9IIIIIqIIIqIIqIqIIIqIIIII9IIqqqIqqqIqIIqIqIIIqIqIIIIqqIII9IqqIIIqqIIqIqqqqIIIqIqqIIqqIIIIIIIIIqqIqIII9IIIIIII99qIIIqIIIIq9qIIIIqIIqIIIqIqIIIIqqIIIIIIIIIIIIIII9IIIIII9III9IIIIIIIIIIIIIIIqqIq99IIqIIqIIIqIIIIIIqIIIqIIIIIIIIIqq9IIIIIIIqIIIqIIIIqIIIIIIIIIIIIIIqqIIIIIIIIIIIIIIIIIIIIIIIIIIIIIIIIqIIIqIIIIIIIIIIIIIIIIIII9IIIIIIqI…	3015	0	2	0	23239R-01-37_samtools	10.557942286787448
322075	728628	728628	2	56553608	N	4504	>>a$a$a$a$a$a$a$a$a$a$a$a$a$a$a$a$a$a$a$a$a$a$a$a$a$a$a$a$a$a$a$a$a$a$a$a$a$a$a$a$a$a$a$a$a$a$a$a$a$a$a$a$a$a$a$aAaAaaAaAAAaA$aaaaaaaaaaaAaAaaaaaAaaaaaaaaaaaaaaaaAaaaAAAAAAaAAAAAaAAaaAAAAAaaAaAaaaAAAAAaAaaaAAAaaAaaaaaAAaaaaAaaaAaaaAAaaaaaaaAaAaAaaAAAAAAAAAAa$AAAAAAAaaAAAAaAAaAAaAaAaaaaaaaaaaaaAAaaAAaAAAAa$AAAaaAAaAAa$AAAaAAAAaAAAaAAaaAAaAAaAaAAAAaaAAAaaAaAAaaaaaaaaaaaaaaaaaaaaaaaaaaAaaaaaaaaaaaaA…	IIIIIIIIIIIIIII9IIIIIIIIIII9IIII9IIIIIIIII9IIIIIIIIII9IIIIIIIIIIIIqqIq9IIIIIIIIIIqIIIIIIIIIII9IIIIIIIIIIIIIIIIIqqqqqIIqqIqIIIIIqIqqIIIqIq9IIqIqIIIaIIIIqqIIIIIIIIIq9IIIIIIIqIIIIqIIIIIIIqIIIIIIIIqqIIIqIIqIIqqIqqIIIIIIII9IIq9IIII9IIII9IIIIIIqIIIqI9qqIqIIIIIIIIIIIIIiIqq9IIqqIIqIIIqqIqqIIII9qIIIIqIIIqII9IIIIIIIIIIqIIIIIIIIIIIIIIIqIIIIIIIIIIIIIIIIIIIIIIIqIIqIIIIqIIIqIqqIIIqIIIIIqqIIIIIIIIIIqqIIqIIIIIqI…	4498	3	0	1	23239R-01-31_samtools	10.55010544505666
307001	695693	695693	5	34172332	N	3009	><>><<><<<<<<><<><<<<><<<>>><<>><<><G$g$g$G$g$g$G$G$g$G$g$g$G$G$G$G$G$g$g$G$g$g$G$g$g$g$G$G$g$g$G$G$g$Gg$GgGGGGGgggGGgGGGGgGGGgGGgGGggggGgggggGGgGGggggGGGgggggGgggggGGGGgggggGGGggGgGgGggGGggggggggggggggggggggggggggggggggggGggggggggGggggagggGGGGGGGGGGGGGgGgGGgggggGGGgggggggggggggggggggggggggggggggggggggggggggggggggggggggggggggggggggggggggggggggggggggggggggggggggggggggGgGGGgggggGgggggGgGggGgggggGGg…	IIII9IIIIIIIIqIIqIIIIIIIIIIIqqIIIIIqqIIqIIqIIII9qIIIqIIqIIqIIIIqII9IIqqqIIIIIqIIIIIIIIIIIIqqIIqIIqIIIIqIIIIIqqIIqIIIIIqIIIIIIIIIIIIIIIIIIIIIqIqIIIIIIIIIq9I9IIIIIIIIIIIIIIIIIIIIIIIIIIqIIIIIIIIIIIIIIqIIIIIIIIIqIIqqqIIqIIqIqIqqIIIIIq9IIIII9IIIIIIIIIIIIqIIIIIII9IIIIIIIIIII9IIIIIIIIIIIIIIIIIIIIIIIIII9IIIIIIIIIIIII9IIIIIIIIIIIIIIIIIIIIIII9IIIqIIIIIIqIIIIIqIqIIIIIIIIIIIIIIIIIIIIIIIIIIIIIIIIIIIIIIIIIIIII…	1	2	2968	2	23239R-01-25_samtools	10.535275376620802
76283	178235	178235	8	22900663	N	5945	<>c$C$c$c$c$C$c$c$C$C$c$c$c$c$C$C$c$c$c$c$c$c$C$ccccc$c$cccccccCcc$c$cc$ccccCcccc$ccccc$cCcccccccc$cc$Ccccccccc$Cccccc$ccccCcccCcc$cccccc$cCCcc$c$cccccc$CcccccCcc$Ccccc$c$ccCc$c$c$c$ccccccccccccccccccCccccCcc$ccccccccccccCCcCCCCccCCcCCcccCcccccccCccccCcCcCcCccCcCCCcCCcCCCcCCCCcCCCCCCcCccCCcC$CCcCCCccCcCCcccccccCccccCccCCccCcccCcccCcCCCcccCCcCCcCCCCCccCccccCcCcCCcCcccCcCcCCcCCCcccccCCCCCcCcCCccccC…	qIIIIIIII9qII9IIqqI99III9IIIIIIIIIIIIIq9IIII9IIIqIIIIIIIIII9IIIIIIII9IqqIIIIIIIqIIIIIIIIIqIIIqIIIIIIIIIIIIIIIIIIIIaIII9IqIIIIIII9IIIIIIIII9IIIIIIIIIIIIIIIqIIIIIIIIIIIIIIIIIIIIqIIIqqIIqqIqIqIIIIIII9IIIIIIIIIqIqIIIIqIIIIIqqIqqIIqIqIIIIqqIIIqIIIqIqqqI9Iq9IIIqIIIIIIIIqIIIIIIIIIIIIIIIIIIIIII9I9IIIq9qqIqqIqqIIqIIIIqIqIIqIIIIIqIqIqqIIqIIIIIIqqIIIIqIIIIIIIqqIIIIIqIIIIIIIIIIIIIIqqII9IIIIIIq9IIIIII9IIIIIIq…	4	5935	0	3	23239R-01-13_samtools	10.53503231452927
21573	51101	51101	8	22900663	N	5892	><>C$C$c$c$c$c$C$C$C$C$C$c$c$c$cccccccccCcCc$ccc$cccc$CccccccCc$cCcccCccc$cc$cCCccccCcccc$cc$ccCCc$cCcccccCcCcCc$c$cc$c$cccccc$ccCCcc$cccc$ccC$cc$cc$cCCcCccc$c$cc$CcC$cc$cc$ccccc$ccccc$ccccccccccccccccccc$cccccccccCCCCcccCccccCcccccCcCcCcCcCccccCccccCCccCCCCCCCccCCcccccCcCCccccCCCCCCCccCcCcccCcccccccCccCCcCCCccCcCcCCccccCcCCCCCCCCCcCcCcCccCcccccccccccCCcccccCCCCCCCcccccCccccCCccCCcCCCccCcCcccCcCc…	IqIIqIIIIIqqqI9IIIIIIIIIIIqIIII9IIIIIqIIIIIIqIIqIIIIII9IIIIqIIIIIIIIIIII9qqIIqIIIIIIIIIIIIIIIIIIIIIIIqqIIII9IIIII9IIIqqIIIIIIIII9qIIIIIIIIIIIIIIIIIIIIIIIIIIIIIIIIIIIIIIIIIIIIIIIIIqIIIIIII9IIqIIIqIIIIIIIIaIIIIII9IIIIIIqqIIIIIIIIIqIqqIIIIqqqqIIIIIIIqIIIqIIIIIIIqIII9Iq9qIIqIqIIIIIIIIIqIIII9IIqIIIIIqIIqIIIIIIIIII9qIIIIIIIIIIIq9IIIIIIIIIIqqIIIqIIqqIIq9IIIIIIIIIIIIIIIIIIqIIIIqIIIIIIIIIqIIIIIIIIIIIIqIII…	0	5885	0	4	23239R-01-17_samtools	10.522826699925806
180396	420894	420894	8	22900663	N	4398	><<c$c$C$C$c$C$c$c$C$c$c$c$c$cCcc$cc$cc$c$cc$c$cccCCc$cc$cccCcccccCccc$cccccccccccc$ccC$cccc$cccc$Ccc$Cc$cccc$ccc$c$cc$c$ccccc$cccccccccc$ccccccccccccccccccCcccCcCccCCCCCcCcCccCccCCCCCcccCcCCCCCccCcccCccCcCCCACCccCcCCCCccCccCccCcccCccCCCCccCCCccCcCCccccccccccCcccccCCCCcCccCccCCCccccccccCcCCccccCcCcCccCcccCCccccccccCcccccccCccccCCCccCccccCccccCCCCCCCCCCcCCCCCCCCcCCCccCccCCCcccccccccCcccccccccccccc…	9IIIIqIIIIIIIIIIIIIIIIIIIIIIIIIqqIIIIIIIII9IIqIIIIIIIIIIIIIIIIIqII9IIIIIqIIqIIIIIIIIIIIIIIIIIIIIIIIIIIIIIIIIIII9IIIIIIIIIIIIIqIqIIqIqIIIqIqIIqIIIqqqqIIIIIqIqqqIIiIIIqIIIIqqq9I9IIIIIIIqIIIIIqIIIIIIqII9IIIIIqqqIIIIqIIIIIIIIII9IIIIIII9qIIqIIIIIIiqIIIIIIIIqIqIIIIIIIqIqIIqIIIIqIIIIIIIIqIIIIIIIqIIII9qqI9qIIIIIIIIIIq99IqqIqqIIqIIIqIqIqqqIIqIIqqIIIIIIIIIIIqIqIIIIII9IIIIIIIIIIIIIIIIIIIIIq9IIIIIIIIIII9IIII…	3	4387	0	2	23239R-01-40_samtools	10.514056490298074
220376	511123	511123	5	34172332	N	5855	><<>>><<<>><<<<><<<<><><<><<>><>g$G$g$g$g$g$G$G$G$G$G$g$g$G$G$G$G$G$G$G$g$G$G$g$G$g$g$g$G$G$G$gg$g$G$g$G$g$g$g$G$G$g$G$G$G$g$gggGGGGGGgGGGgGggGGGgGGg$Gg$GgGGGGgg$GgGGgGgGgGggggGgggggGGGGgGggGGgGgGGgGGG$gGggG$gGGGggGG$gggGgggG$gGgGggggGggGgGG$GgGgGGGggGggGggggGgggGggggGgggggggGggGggGggG$GGggGGggGgggggggggggggggggggggggggggggggggggggG$ggggggggggggggggggggggggggggggggGgggggggggggggggggggggGGGGGGGGGG…	IIIqqqIIIIIIIII9IIIIIqIIIIIIIIqqIIIIIIqIqIqIIIIIqIqIIqIIIIIIqIIIIIIIIIIIIqIIIqIIIIqqIIqqIIIqIIIIIIIIqIIqIqIqIqIIIqIIqIIIII9IIIIIIIIIIqqIIIIIIIIIqIqIIIIqIqIIIIqIIIIqIIIIqIIIIIIIqII9IIIIqIIIII9IIIIIIqIIqIIIIqIIIIIIII9IIIIIIIqIIIIIqIIIIqIIqIIIIIII9IIIIIIIIIIIIIIIIIIIIIIIIIIIIIIIII9IIIIIIIIqIIIIIIIIIIIIIIIIIIIIIIIIIIIIIIIIIIIIIIIIIIIIIqqIIIIqqIIIIIIqqIIIqqIq9QqIqIIIqIqIqqIIIqIIqqIqIIqIIIIIIIII9IIIIIq…	0	0	5819	4	23239R-01-34_samtools	10.506555530751323
209359	486392	486392	2	56553608	N	2901	><a$a$a$a$a$a$a$a$a$a$a$a$a$a$a$a$a$a$a$a$a$a$a$a$a$a$a$a$a$a$aA$aA$AaaAaaAaa$aaaaaaaaaaaAaaaaaAaaAaaAaAAAaAaaaAAAAAAAAaaAaAaAAAaAAaaaaaaAAaAaaaaaaaaAaAaAAAaAAaAAAAaAaAAAaaAaaaaAAaaaaaaaaaaAaaaaAaAaAaAA$AAAAAaAAAAAaAAAaAaAAaaaaAaaaaaaaaaaaaaaaaaaaaaaaaaaaaaaAaaaaaaaAaaAAaaaAAAAaaaaaaAaaAAaaaAaaaAAaaaAAaaAaAAaAaaAAaAaaaaaaaAaaaaaaAaaAAaaaaaaaaaaaAaaaaaaaAaaaaAaaaaaaaaaaaaaAAaAaaaAaaaaaaaaaaaaaaaaa…	IIIIIIIIIIIIIIIIIIIIIIIII9I9IIIIIqIqII9qIIqII9IIIIIIIIIIqIIIII9IIqIIqIIqIIIIIIIqIIIIIqIIIIqIIqqIIIIIIIIIqIIIIIIIIIIIIIIIqIIIqqI9IqqIqIIqIIIqIIIIqIIIIIIqIIIIIIIIIqIqIIIqIIqIIIIIIIqqIqqqIqIIqII9IIIIIIIIII9IIIIIIIIIIII9IIIIIIIIqIIIII9IIIIqqIIIqIqIIIII9III9IqIIIqIIIII9IIqqIIqIqqI9IIqqIqIIIIIIIqII9IIIqIIIqIIII9IIIIIIqIIIqIIIqIIIIIIIIIIIIIIII9I99IqIIIqIIIIIIIIIIIIIIIIIIqqIIq9IIIIIqIIIIqIIII9IIIIqqqIq9I…	2896	1	2	0	23239R-01-43_samtools	10.499845887083206
271889	626446	626446	5	34172332	N	2925	><><><<><><<><><>>>><>>>><>>>><><G$G$G$G$G$G$G$G$G$g$g$G$G$G$G$G$g$G$G$G$g$g$GGGG$GGGGgGggggGGGgGgggg$g$GGGgGGGgGgGGg$g$gGGgggggGggggGgGgGGGgggggGggGgGggggGggGgggggggGGGgggggGgggggggggggggg$ggggggggggggggggggggggggggggGGGGGGGgGGGgGGGGGgGGGGGGggggggggggggggggggggggggggggggggggggggggggggggggggggggggggggggggGgggggggggGggggggggggggggggggggggggggggggggggggggGgggGgggGgggGggGGGggGgGgGGGggGggGgggggGGGGgg…	IIqqqIIqIIIIqqIIqIIIIqqIIIIIIIIIqIqqIqIqIqIIIqIIIIIqIIIIqIIqqqIIqIIIIqIIIqIIIIIqqqIqIqIIIIIIIIqq9IIIIIIIIIqIqIqqIIIIIIqIIIIIIIIIIIIqIIIIIIIIIIIIIIIIIIIII9IIIIIIIIIIIIIIIIIIIIIIIIIIIIIII9IIIIIIqIqIqIIqqIqIIqIIqIIIIqIIIqIIIIIIIIIIIIIIIIIIIIIIqIIIIIII9IIIIIIIIIIIIIII9IIII9IIIIIIIIIIIIIIIIIIqIIIIIIIIIIIIIIIII9IIIIIIIIIIIIIIIIIIIIIIIIIIIIqIIIqIIIIIIIqIqIqIqIIqIIqIIIIqIqqq9IIIIIIIIIIIIIIIIIIIIIIIqIIIqI…	0	0	2889	2	23239R-01-26_samtools	10.496354488564615
195688	455513	455513	8	22900663	N	5783	><C$C$C$c$ccc$cccCc$cccccccccCCCcCCcCCCccCcCCCCCCCCcCCCCCCCCCCcCCCCccCCcCCCCCcCCcCCCccccCcCccCccCCCCccCcCcCcCccCCcCcCccccccCcCcCCCCcCCCCCCCCCCCCCCCCCCCCCCCCcCCccCCcccCCcCccccCcCCCCcccCCcCCccCccCcCcccCccCccCCcCCcCcccCCcCccccCCccccCcCCCcccccccccccccccCCcccCccccccccccCcccCCcCCCccccCcccCcCccCcCcCcccCCccccccccCCCcCcCCCCcccCCCCCCCCcCCCcCCCCCcCccCCCCCCcCCcCcCCCCcccCccccccccccCccccCCcccccccccccccCCcccccc…	IIIqIIIIIIIIIIIIIIIIIIIIqIIqIIIqqIIq9qqIIqIIiIqIIIqqIqIIIqIqqIIqqIqII99IqI9II9IIIIqIIIIIIII9IIIIqIqIII9III9IqIIIIIIIIqIIIIIIIIqqqqqIIII9qIqqqIqqIIIqIiIIqIIIqIIIqIIIII9Iq9I9IqIIqIII9qIIIIIqqqIIIIIII9IqIIIqIqI9IIqIIIIIIqIIIIIqIqqqIIIIIIIIIIIIIIIIIIIIIIIIIIIIIIIqIIIqqIIIqIIIIIIIIqIIIIqIIIIqIIqI9IIIIIIIIIIIIIIIII9IIIIIIIIqIIqIIIIIIqIIIIIIqIqIIIIIIqI9IqqIIIIIIIIIIIIIIqIIIIqqII9IIIIIIIqIIqIIIIIIIIIIIII…	4	5776	0	1	23239R-01-36_samtools	10.49585502688717
328845	743891	743891	8	22900663	N	5771	><C$c$C$c$C$c$cccccccc$Cccccc$cccccc$Cc$cCcccccc$cccc$cccCccC$Ccccc$cc$cccCCccc$cccccccccccc$cCC$CcCcccC$cccccCcc$C$CcC$ccccCC$ccc$c$ccccc$cccCccc$cc$C$cc$cC$ccc$c$ccccccc$c$cccCccC$C$C$c$ccc$cccccccccccccccccccccccccccccCccccCcCccCcccccCcccCcCcccCCccccCccCCCCcccCcccccccCcCCcCCCCCCCCcCcCcCCcCcCCcCCCcCcCCCCCCCCCCCCCCccCCccCCcCCccCCACCCCCccCccCccCcCCcccccCcCcCccCcCcCcccCCCCcCccccCCCCCCcCCcCCccCccCc…	IqqIqIqIIII9IIIIqIIIIIIIIIII9IIqIIIIIIIIIIIIIqIIIqIII9IIIIIqqIIIIIIIIIIIIIIIIqIIIIIIIqIIIIIq9IIqIqIIIIIIqIIIIIIIIIIIIIIIIIqIIIqIIIIIIIIIIIIIIIqIIqqqIIII9IIIIIIIIIIIIIIIII9I9IIIII9IIIIIIIqIIIIqIIIIIq9IIqIIII9IIIIIIIIIIIIIIIIIqIIIIIIqI9qIIIqiIIIqIIIIIqIIqIqIIqIqIIIqII9qIIqqqqqIqIIqIIqqqqqII9q9IqIII9IIIIIIIIqIIqIIIIIqIqIIIIqIIIIIIIq9IqIqIIIIqIIIqIIqqIIIIIIIIIIIII9IIIqII9IIqIIIIqIqIIIIIIIqqIIIqIIIIIq…	4	5758	0	4	23239R-01-24_samtools	10.491352073563435
138992	324816	324816	2	56553608	N	4289	><a$a$a$a$a$a$a$a$a$a$a$A$a$a$a$a$a$a$a$a$a$a$a$a$a$a$a$a$a$a$a$a$a$a$a$a$a$a$a$a$a$a$a$a$a$aaAaaAAaaAaaaaAaAAaaAaaaaaaaaAaaAaaaaaaaAaAaaaa$aAaaAAaaaaAAAAAAAAAAaAaAAAAAAAAaaaaaaAAAAaaaaAaAAaaAaaaaAaAaaAaaaaAaaaAaaaaaAAAaAAAaAaAAAaaaaAaAAAaAAaaAaAAaaaaAAAaaAaaaAAaAaAAaAaaaAaAAAaaAAaaaAAAaaAAaaAAAAaAaaAaAAAaAAAAAaAAaaAaaaaAAaAAaAAAaaaAaaaaaaaAaaaaaaaaaaaaaaaaaaaaaaaaaaaaaaaaaAaaaaaAaaAAAaAaaaAaaaaa…	IIIIIIIIIIIIIIIIIIIII9IIIIIIIIIIIIIIIII9II9IIIIIIqIIIqIIIIIIIqIqIIIII9IIIIIIqIIIIIIIIII9IqIIIIIqIIII9IIIqqIIqIIIIqIqIIIqqIIqII9IIIIqqIIIIIIIIqIIIqIIIIqIIIIIIIIIqIIIIIIIIIIIqIIIqIIIIIqIIIIqIqI9Iq9IIIIIqIIIIIIIIIIII9qIIIIqIIqIqIq99qqIIII9I9qIqIIqIIII9IqIqIIqIqqIIIqIII9IIIIqIIII9I9IIIIqqIIIIIIIIIIIqIIIIIIIIIIIIIIIIIIIqIIII9IIIIIIIIqIIIIIqIII9qIqqIIIIIIIIIIIqIqIIIqIIIIIIIIIIq9IIIIIIIIIIqI9IIIqIqIIIqI…	4284	3	0	0	23239R-01-05_samtools	10.479780264029099
245789	568760	568760	5	34172332	N	4308	><<<>><>><<>>>><<<<<<G$g$g$G$g$G$G$G$g$G$g$g$G$G$G$G$G$G$G$g$g$G$G$G$g$G$g$G$g$G$G$gGgG$GGGgG$ggGGGgGG$GGGGgGGgGGGGGggGGGGGgGGG$gGgGg$GGGggggggGgGgggggGgGGGgGGGgGGggggggGgggGgggGGGgGGggGGgGggGGgggGgGggGgggggggggGg$agggggggggggggggggGgggggggggaggggggggggggggggggggggggGGGGGGGGGGGGGGggGGggggGggggggggggggggggGggggggggggggggggggggggggggggG$gggggggggggggggggggggggggggggggggggGgggggggggggggggggggggggggg…	IIIIIIIIIIIIqIIIIqIIII9IqIqqqIqI9IqqIqqqIIIIIIIIqIqqIIIqqqqIIIIqqIIIIqqIqIIqIqqAIIIIIqIIIIIqIIqIQIqIIIIII9III9IIIIIqIqIIIqIIIIqIIIII9qII9IIIIIIIIqIIIIqIqIIqIqIIIIIIIIIIIIIIIIIqIIIIIIIIIIIIIIIIIIIqIIIIIIIIIIIII9IqIIIIIIIIIIIIIIIIIIqqIIIIIIIIqqIqIIqqIIIIqqIII9IIIIIIII9IIIIIIIIIIIIIIIIIIIIIIIIIIIIIII9IIIIIIIIIIIIIIIIIIIIIIIIIIIIIIIIIIIqIIIIIIIIIIIIIIIIIII9IIIIIIIIIIIIIIIIIIqIIIIqIIIIIIIIIIIIIIIIqIII…	3	0	4283	1	23239R-01-44_samtools	10.479443461169886
169051	395755	395755	5	34172332	N	5746	>><<<<<><<<<><><<>><<<<<<><G$G$g$g$g$G$G$G$G$g$G$G$g$g$G$G$g$g$G$g$G$G$g$g$G$g$g$G$g$G$G$G$g$G$G$g$G$g$G$g$g$G$g$g$G$G$G$G$g$G$G$g$g$G$g$G$GggggGGGGgGgGGGggGgGgGgGgggGgGGggGgGG>G$GggGGGGGggGGGGggggggGGggggGgGGgGGgGGgGgGgggGgGgGgggGGGgGggggggGGGG$gG$gg$gggGggGGgGGgggggGGGgggggggGGGggggGGGggGggggggGgggGgGgGGgggGgGggggggG$gggggggggggggggggggggggggggcggggGgggggggagggggG$ggGggggggggggGggggggggggggGGGG…	IIIIIIIqI9IIIq9IIIIIIIqIqIIIIIIIIIIq9qIIIqIIIIIIIIIIIIIIqIIIIIIIIIIIqIIqqIqIIqIIq99qIIIIqIqIIqIIIqIIqIIIqIIIIIqIqqIIIIqIqqqIIIqIqIIIqIIqIIIIIIqqIIII9IIqIIqIqqIIIqIIIIIqIqIIIqqqIqIIIIIIIIIqIII9IIIIIIIIIIqIIIIIqqqIIIIIIIq9I9IIIqqqIIIIIIIIIqIIIqIqIq9IIIqIIIIIIIIIIIIIIIII9III9IIIIII9IIIII9IIIIIIIIIIIIIIIIIIII9IIqIIIIIIIIIIIIIIIIIIIIII9IqIIqqqIIIqIqqIqqIIIqqIIIIqIqIIqqIIIqqII9IIIIIIIIIIIIIIIIIIIIIIqII…	1	3	5710	4	23239R-01-09_samtools	10.479275030250205
262498	605453	605453	8	22900663	N	5658	C$c$c$c$c$c$C$cccccccc$ccccc$ccccccccCcc$cccccCcccccccCccccCcc$cc$c$ccccccccccccccC$ccc$c$ccCccCcC$ccCC$cc$cC$c$c$cccccc$cCcC$C$ccccccCcc$cccccccCcc$CcCc$ccCcCcccCcccccccccccccccCc$cccccccccCccccCccccCCCcCCcccCCccccccccccCCCCCCCCCCcc$CCcCCCCCCcCCCCcCcCcCCcCCCCccccCccccCCccCCcCCcCccccCCcCCCccccCCcCcc$CcCCCCcCCCccCCCcCcCCcccCcCCCcCccCcccCCccCcCCcCCCccccccCCcCcCccccCCcCCccccccCcCccCcCccccccCCCccccCc…	IIIIIIqIIII9IIIII9IIIIIIIIIIIIIIIIIIqIIIIIIIIIIIIqIIIIIIIIIqIIIIIIIIIqIIIIIIqIIqIqIIqqIIIqIIIIIIIIIqIIqIIIIIIIIIIIIIIII9IIqIqIIIIIqIIIqIIIIIIIIIIIIIIIIIIIIIIIIIIIIIIIqIIIIIqqIIqIIIIIIIIIIIIIIIIqqIIqqIIqIIIqIIqIIqqIqIqqIqIII9qIIqIIIIIIqIIIIIqIIqIqqqIqIIIIq9IqqqIIIIqqIqIIqIIIqIIIIqI9qqIIqIqqIIIIIIqqI9IIqIIIIIIIqIqIIqqIIIIIIIIqIqIqIIIIIIIIIIIIIIIIIIIIqIIIIIIIIIqIIII9qIIqIIqIIqIIqIIIIIII9IqIIIIIIIIIq…	3	5651	0	4	23239R-01-51_samtools	10.464290473850767
69602	162958	162958	2	56553608	N	4210	<Aa$a$a$a$a$a$a$a$a$a$a$a$a$a$a$a$a$a$a$a$a$a$a$a$a$a$a$a$a$a$a$a$a$a$a$a$a$a$a$a$a$a$a$a$a$aaAAAAaAAa$AAAAaa$AAaaaa$aaaaaAAaaaaaaaaaAaaAaaaAaaaaaaAAAaAAAAaAAAAaAAAaACAAAaaAaaaAAaAaaaaaAaaAAaaaaaAaaaaAAaaaaaaaAAAAAAaAaAaAaAAaaaAAAaaAAAaAAaaAAAAaAAAAAAAaAAaaAaaAaaaaAaaaaaaaAaAaaAaAaaaAaAaAaAAAAAAAaaaaAaaaAAaAAAAAaaaAAAAAAaAAaaaAaaaaAaaaaaaaaAaaaaaaaaaaaaaaaaaaaaAaacaaaaaaaaAaAaAaaAAaaaaAaaAaaAaaaA…	IqIIIIIIIIIIIIIIIIIIIIIIIII9IIII9IIIIIIIIIII9IIIIIqII9qqqqqqIIIIIIIIIIIIIIq9IIIIIIIIII9IqIII9IIIIIIqIIII9IqIIIIIIIIII99IqIIIIIIIqIIIIIIIIIIIqqIIIIIq9IIIqqIIIIIIIqqqqqIIIIqIIIqIIIIIIIIIIIqIIqI9IqIqIqIIIIqqIqqIIqIIqIIIIqII9IIqIqIIIIIIiIIIqIIIqIqqIqqIIIIIIqIIIIqIIqIIIIIIqIIIqII9IIIIqIIIIIIIIIIIIIIIIIIIIIIIIIIIIII9I99qII9IIIqIIq9IIqIqIIqqIII9IIIIIqqIIIqIIIqqIIIIIIIIIIIIIIIIIIIIIIqIIIqIIIIq9IIIIIIIIqI…	4205	3	1	0	23239R-01-48_samtools	10.452927584421351
129256	301704	301704	2	56553608	N	4167	Aa$a$a$a$a$a$a$a$a$a$a$a$a$a$a$a$a$a$a$a$a$a$a$a$a$a$a$a$a$a$a$a$a$a$a$a$a$a$a$a$a$a$a$a$a$a$a$aAaA$AaaaAaaaaaaaaaaaaaaAaaAaaAAAAAAaAaaAaAaaAAAAAaaAAaAAaAAaaaaAaAaaAaaaaaAaaAaAAaaAAaaaaaaAaAAAAaaAaAAa$AaaAAaAAAAAAAAaAaAaaaAAaAaaaaaaaaaaaaaaaAaaaaAaAAaAAaaAaaAaAAAaaAAaAAaaAaaaA$AaAaAaAaaAaaaaAa$aaAAAAAaAaAAAAAAaAaAaAAAaaAAaaaaAAAaaaAaAaAAaaaaaaaaaaaaaAaaaaaaaaaaaaaaaaaaaaaAaaaaaAaaaAaaaAaaaAaaaaAa…	9IIIII9IIII9IIII9III9IIII9IIIIIIIIIII9IIIIIIIIIIIqIIIIIIqIIIIIIIIIIIIIIIIIIIIIqqqqI9q9IIIIIIIqIIqIIqIIqIIqIIIIIqIqIIIIIIIIIIIqIqqIIIIIIIIIIqIIqqIIIqIqIqqIIIIIIqqIqIqIIqIIIIIIIIIIIIIIIIIIIIIIIIIIIIIIIqqI9III9IIIqIIqIIqIIqIIIqIIIqqIqqq9IqIIIIIIqqIIIIqqIIIIqqqIqIIqIIIIIqIqqIIIIIIqIIIIqI9I9IIIIIIIIIIIIIqIIIIIIIIIII9IIIIIIIIIIqIIIqI9IIIqIIIqIIIqIIIIqIIIIIIIqqIIIqIIqIqIIIIIIqIIIIIIIIIIqqqIIIIIIIqqqIIII…	4164	3	0	0	23239R-01-58_samtools	10.43879185257826
16545	39614	39614	8	22896094	N	1389	>>GGGGGGGGGGGGgGGGGGGGGGGGG$G$GGG$GG$GG$GGG$GGGGGGGGGGGGGGGGGGGGGGGGGGGGGGGGGGGGGGGGGGGGGGGGGGGGGGGGGGGGGGGGGGGGGGGGGGGGGGGGGgGGGGGGGGGGGGGGGGGGGGGGGGGGGGGGGGGGGGGGGGGGggGGGGGgGGGGGGgGGGGGGGGGGGGGGGGGGGGGGGGGGGGGGGGGGGGGGGGGGGGGGGGGGGGGGGGGGgGGGGGGGGGGGGGGGGGGGGGGGGGGGGgGGGGGGGGGGGGGGGGGGGGGGGGGGGGGGGGGGgGggGGGGGGGGGGGgGGGGGGGGGGGGGGGGGGgGGGGGGGGGGGGGgggGGGgGGgGGGGGgGGGGGGGGGGGGGGGGGGGGGggGGGGGGG…	99qIIIqIIqIqIIqqIIqq9IqqIIIqqq9qIqIIqqIIqqqIIIqIqIIIIIIqIqIqIqIIqIIqIqqqIqIqIqqqIqIIqqqIqqIqqIqIqIIIqqIqqqqIqIIqqIqqIqIqIqIqIqIqIqqIqIqIqqqqqqIqIIqqqqIqqqqIIIqqIqqqIIIIIqIIqIIIqIIIqqqIIIIqIqIIIIqIIqIIqIIIqIIqIII9IqIIIIIIIIII9IIIIqq9qIIqIIIqqq9IIIqIIqIqIqqIIIIIqqIIqIIIIIIIIIqIqqIIIqqqIIIIIIqqqIIIqIIqIqqqIIIqIqIIIIqIqqqqIIIqIIIqIqIIIqIIIIIIqqIIIqqqqqqqqqIqqqIII9qIIqIIIqIIIIIqIqqqIIIqqqIqIqqIqqqqqIq…	1	0	1386	0	23239R-01-03_samtools	10.436711542137214
170094	397791	397791	8	22900663	N	5520	<c$c$c$c$c$c$c$c$c$Cc$ccccccccccc$cc$cCCccccCccc$c$c$ccccccccc$cccc$ccccCcccccccccc$cccccc$ccCc$ccC$cCc$cc$cccc$ccccc$cc$cccCccccc$ccccccccccccccccC$cccccCcccccccCcCccCcccCcccccCccc$CcCCCCCCCcCcCCcCcCCCCcCccCcccCcCCCccccCCcCCcCcccccCCccCCcccccccCcCccccCCCcccccccCCCCCcccccccccccCcccCccccCcCCcCcCccCCCcccCcccccCccCccccCccCCccccCCCCcCcCCcCCcccccCcccCcccccCCcCcCCcccCcCCCCcCcCcccccccCcccCccCCcCcCcCCCCC…	IIIIIII9IIqIIIIIIIIIIIIIIIqqIIIIqIIIIIIIIIIIIIIIIIIIII9qIIIIIIIIIIIIIIIIIIIII9IIqIIIIIIIIIIIIIIIIIqIIIIIIIIIIIIIIIIIIIIIqIIIIIqIIIIIIIIIIIIIIIIqIIIIIIIIIqqqqqIIqIIqIqqIIIIIIqIIIIIIIIIIIII9IIIqIIIqIqIIIIIqqIIqIIIIIIIIq9IIIIIqIIIIII9IIIIIIqIIIIIIIIIIIIIIIqIIIIIIqqIIIqIIqIqIIIqIIIIIqIIIIIIIqIIqqIIIIIIIIIIIIIIqIIIIIIIIIIqIIIIIqII9IIqIIIIII9qqIIIqIIIIIIIIIIIIIIqqIqIqIQqI9IqqIqqIqIIIIqIqqqIIqqqI9IIIIII…	2	5512	0	4	23239R-01-09_samtools	10.428360172704291
95256	222420	222420	5	34172332	N	2747	>>><>>>><><<><<<<<>g$g$G$G$g$G$g$g$G$G$g$G$G$g$G$G$G$G$G$G$gggggGg$gGGGgGGGGg$GGgGG$GgGGGgggGgGgGggGgGG$GGg$gGgggGgGGGggGGggggggGggagggggggggggggggggggggGgaggggggggggggggggggggGGGGGGGGGGgGGGGggGGgggggggggggggggggggggggggggggggggggggggggggggggggggggggggggggGgggggggggggggggggggggGggGggggGGgGggggGggggGGGGGGgGggggGgggGGgGGgggggggggggggggggggggGGggggggggggggggggggggggggGgggggggggggggGGgggggGggggggGggg…	IIIIIqqIIIqIIqqIIIIIIqIIqIIqqIqqIIqIqIqIII9IIIIIIqIqqIq9IqIqIqIqqqII9IIIIIIIqIqIIIIIqIIIIIqIIIIqq9IIIIIqIIIIIIIIIIIIIIIIIIIIIIIIqIIIIIqIIIIIIIIIIIIIIIIIIqqIIIqq9IIqqqI9qqIIIIIIIIIIIIqIIIIIII9IIIIIIIIIIIIIIIIIIIIIIIIIIIIIIIIIIIIIIIIqIIIIIIIIIIIIIIIIIIII9I9IqIIIIqqIIIIIIqIIIIIIIIq9IIIqIIqIIIqIIIqIIIIIIIIIIIIIIIIIIIIIIIIIIIIIIqIIIIIIIIIIIIIIIIqIIIIIIIII9IIIqIIIIIIIIIIIII9IIIIIIIIIIqIIIIIIIqIqIqIqIII…	2	0	2724	2	23239R-01-12_samtools	10.411510988012072
35693	83739	83739	5	34172332	N	1393	>><<<><<><<<<<>><<<<<>>><><><><<>><<<><g$G$g$g$G$g$g$g$G$G$G$G$G$G$g$G$gGGGggGGgggggGgGG$GG$ggggGggGgGgGgggGGggggggggggggggggagGgggggGgGGgGGgGgggGgggggggggggggggggggggggggggggggggGggggggggggggGggGggggggggGGgGggggGgggggggggggggggggggggggggggggggggggGgGggggGgggggggggGGggGgggGggGggGggggGggggggGGGGGGGGgGGGgGgGgGGGggggGGGgGggGgggggggggggggggggggggGgGGgGGGgGgggGggGggGgGgGGgggGgggGggggggggGgGggggggggggg…	IIIIIIIIIIII9IqIII9IqIIIqIIIqIIIIIIIIIIIIIIqIIIIIIIq9IIIIIqIIIqIIIIIqIqIq9IIIIIIIIIqIIIIIIIIIIIIIIIIIIIIIIIIIIIIqIIqI99qqIIIIIqIIIIIIIIIIIqIIIIIIIIIIIIIIIIIIIIIIqIIIIIIIIIIIIqIIIIIIIIIIIqIIIIIII9IIIIIIIIIIIIIIIIIIIIIIIIIIII9IIIIIIIIqIIIIqIIIIIIIIIqIIII9IIIIIIIIIIIIqIIIIIIIq9qqIqqqqqqqIqqIIqIqIIqIqIIIqIIIIIIIIIIIIIIIIIqIIIIIIIqIqIIIqqqIIIqIIIIIIIqI9qI9IqIIIIIIIIIIIIIIII9IIIIIIIIIIIIIIIIIIIIIIIIIIq…	1	1	1351	1	23239R-01-02_samtools	10.399811959325685
80185	187707	187707	5	34172332	N	6734	>>>>>><<><<<<<<>>><<<><><>><><g$G$g$G$G$G$G$G$G$G$g$G$G$g$G$G$g$g$G$g$g$G$G$G$G$g$G$g$g$g$g$g$G$g$g$G$g$G$g$G$G$g$g$g$G$g$G$G$g$g$G$G$g$G$G$g$G$G$G$G$g$g$G$G$g$g$gGgGGGggGGgGg$ggGGgGgGgGGGggGgGgGGgGgggGgG$G$gGggggggGggGGGGGgG$GggGGGGGGGGgGgGGGGGGg$GGgggggGgGGggGGggGgggGgGGggGaGgGgggggGggGgGggGGG$GggGgg$gg$gggggGggggggGgGggggGGgGGggGggGggGggggggggggggggGgGGGggggggggggggggggggggggGgggggggggggggggag…	IqqIqIIIIqIqIIIIqIIIIIIIIIIqI9IqIqIqIqIIIqqIIIIIqIIIIqqIIIIIIIIIIqIIIqqIIIqIIIIIIqIqIIIqqqIIqqIIIqIIIIIIIqIqIIIIIIqIqIIqqIIIIIIqI9IIIIqIIIIIIIIIIIIIIIqIIIIIqIIqIIIIqIqIqIqIIIIIIqqIIIIIIIqIIIIqIIqIIIIIIqIIIIIIqIIIIIqIIIIIIII9IqIIIIIIIIIqIIqIIIIIIIIqIIIIIIIIIIIqIIqIIIIIIIIIIIIIIIIIqqIIIIIIIIIqIIIIIIIIIIIIIIIqIIIIIIII9IIIIIIII9IIIIIIIIIIIIIIIqIIIIIIIIIIIIIIIIIIII9IIIIIIIIIIIIIIIIIIIIIIIIII99IIIIqIqq…	4	1	6694	5	23239R-01-06_samtools	10.386724740799167
256362	591865	591865	5	34172332	N	5366	><><<><<<<>>>><<<<<<<<G$g$G$g$g$g$g$G$G$G$G$g$g$G$G$G$G$G$g$G$g$g$g$g$G$g$g$G$G$g$G$G$G$g$G$G$g$g$G$G$G$g$g$G$g$g$g$G$g$G$g$G$G$g$g$G$GgGgGgGGGGGgGGGg$ggGGgGgggGGGGgggGGGggGggGggGggGgGggGggGGggGG$g$gggggg$ggGggGggGGgggGgG$GagGgggGGGggGgggGGggggggGgGgggGgGG$gGggggGGgGgGgggggGGggGgGGGggggGggGggGGgGGggGggggggggggggggggggggggggGgggggggggggggggggggggggggggggGggggggGgggggggGgGGGGGGGggGGGgggGGGgGggGGGGg…	IqqIIqIIqIIIIIIIIIIqI9qIIIIIIIIqIIIqqIqqIIIIIIIIIIIIqIIIIIIIIIq9IIIIIqIIIqIIIIIIqIqIqIIIIIIIIIII9IIqIIIqqqIIIIIIIIIIIIqIIqIIqIIIIIIIIIIIqqIIIIIIIIIq9IIIIIqIIIqII9IIqIIIIqIIIqIII9IIIIIIIIIqIIIqIIIIIIIIIqIIIIIIIIIIqIIIIIqqqIIIIqIIIIIqIIq9IIqIIqIIIIIIIIIIIIIIIIIIIIIIIIIIIIIIIIIIIIIIIIIIIIIIIIIIIIIIII9IqIIIIIIIIIIqIqIIIIIqqIIIIqqIIIIIqIIqIIIqIIIII9IIIIIIIIIIIIIIIIIIIIIIIIIIIIIIIIIIIIIIIIIIIIIII9I9III…	1	1	5337	4	23239R-01-32_samtools	10.381813295988316
226468	524759	524759	8	22900663	N	5306	>>>>>>c<><C$c$c$C$c$c$C$c$C$c$C$c$C$c$ccccc$CCcCc$cc$cccccc$ccc$c$cccccccccc$ccCcccccCccCc$Ccc$cCccccccc$ccccccccCcCC$Cc$ccCccccccccccCccCccccccccccc$ccccccccCccc$cccc$c$c$ccccccccc$cccccCcccCcccccCccCCCCCcCcccccccCccCcccCcccCccCCcccCCcCccCCCCCC$cCCCcCCcCCCcccCCcCcCcCcCcccCcccccCcccCccccCCcCccccCCcCCCCcc$ccCCCCccccccccCccCcccCcccCCcCCcCcCCcCccccccCCcccccCCCccCCCCCCC$cCccccCcccccccCcCccCcCcCcccccc…	IIIIIIIIIqqIIqIII9qIiIqIIIIIIIIIqIIIIIIIIIIIIIIIIIIIIIIIIIIIIIIIqIIIIqIIIqIIIIIIIIIIIIIIIqI9qIII9II9IIIIIIIIIIIqIII9I9IIIIIIIIIIIIIqII9IIIIIIII9IIIIIIIIIIIqIIIIIIIII9IIIqqqIIIIIIIII9IIIIIIIIIIIqIIII9IIIIIIIIIIIqIqIqqqIIqIIqIIIIIqIqIqIqI9IIIIIIIIIIIIIqIIIIqqIqIIIIIqIqqqqIIIIqIIIIIIIIIIIIIIqIIII9IIIIIqIIIII9IqIIIIIIqqIIIIIII9IIqqIIqIqIIIIIIIIIIIIIIqIIIIqIqIqII9I9IIIqIIqIIIIII9IIIqIIIIIIIIIIIIIIIIII…	0	5290	0	4	23239R-01-57_samtools	10.369052007001388
152786	359441	359441	2	56553608	N	2648	<<a$a$a$a$a$a$a$a$a$a$a$a$a$a$a$a$A$a$a$a$a$a$a$a$a$a$a$a$a$AAAAAaaAa$AAaAAAaaaaaaAaaaaaaaAaaaaaaaaAAAAAaAAaAaaAAaAAAAaaaAAaAAaaaAaaaAaAaaaaAAAAAAAaAAaaAAaAaAaaAAaAAaaaaaAaaaaAA$aaAaAAAAAaaaaAAAAAAAAAAAaaaaAaaaaaaaAaaaaaaaaaaaaaaaaaaaAaaAaaaaaAAaaaAaaaaaAaAaaAaaaaaAAaaAaaAAaaAaAAaaaaAaaAaaaaaaaaAAaaAaaaaaaaaAaaaaaaaAaAaaaaaaaaaaaaaAaaaaAaaaaaaaAaaaAAaAaaaaaaaaaAaAAaAAAaAAaaaaAAaAaAaaaaaAAaAAAAAaa…	IIIIIII9III9IIIIIIIIIII9IIIII9IIIIIIIIIIqqIq9IIIIIIIIIIIIIIIqIIIIIIIIIqqIqIqqIqIIIIIqIIIIqIIIIqIIIIqIIIqIIIIIIqq99qqIIqIIIqIIqIIIIIIIIqIIIIIIIIIIIqIqIIq9IIIIIIIqIIIqIqqIIqIIIIq9IIIIIIqIIIIIIIIIIIIIIIIIIIqIIqIIIIIqIIIIqIIIIIqIIIIIIIIIIIIIIqIIIqIIqIIqIII99II9IIIIIIIIqIIIIIqIIIIIIIIIIIIIIIIIIIIIIIIIIIIIIqIIIIqIIIIIIIqIIIqqIIIqIIIIIIIqIqqIIqq9IIIIIqqqIIIqIIIIIqqqqqIIqIqqII9Iqq9IqIIIIIqqIIqqqq9IIIqIqI…	2642	1	1	2	23239R-01-41_samtools	10.367414751246828
120220	280242	280242	5	34172332	N	6650	>><<<><><<<<<<><<<<<<>>><<<><>>>><<<<<<<>>>>><><>><>>>G$g$G$G$g$G$G$g$g$G$g$G$G$g$G$g$G$G$g$G$G$G$g$g$G$g$g$G$g$G$G$G$g$g$G$g$G$G$G$g$g$g$G$g$g$G$G$G$G$G$G$g$g$g$g$g$G$ggg$GGGgg$GgGgGgGGGGGgGGgg$Gg$GGGGg$gGgggggggGg$ggGggGGgGGGgGGGG$GGggggGG$GGG$GGGggGggGGgggGgGGgGgggGGGG$gGggGgggGgGgggggggGGgGGGGggggGggGGGgGGGggggGggggggggGgggGGGgggggGgGggGggggGggggGgGggggggggagggggggggGgggGggggggggggggggggggggg…	IqIIIqIIIIIIIIIIIIqI9IqIIII9qIqIIIIqIqqIIIIIIIIIIIIIqIqIIIIIqI9qIIqIqIIIIqIqIIIIIqIIIqIIIIIIq9IIqIIqIIIqIIIIIIIIIIqIqIIqIqIIIqqqqIIIIIIIIqIqIIIIII9IIIIqqIIIIIqIIqIqIqIIIIIIIIIqqqI9qIIIIqIIqqIIIIIqqIIIIIqIIIIqIIqIIIqIIIIIqIIIqIIqqqqIIIIIIIIqqIIIqIIIIqIIIIIIIIqIIIIIqIIIIIIIqIIqIIIIIIIIIqII9IIIIIIIIIIIIIII9IIIIIqIIIIII9IIII9IIIIIIqIIIIIIIIIIIIIIIIIIIIqIqIIIIIIIIIIIIIIIIqIIIIII9IIIIIIIIIIIIIIIIIIIIII…	1	3	6585	5	23239R-01-59_samtools	10.363039630256514
25245	59317	59317	3	8827529	N	1721	T<<<<<<>>>>>>tttttttttttttt<t<tttttt<ttttttttttttttttttttttttttttttttttttttttttttttttttttttttttttttttttttttttttttttttttttttttttttttt<<<<<TTTTttttttttttttTttTttttTttttTtttttttttttttTttTtttTT<TTTtTTTtTTTttttTttttttttTtttttttTtttttttttt<TTtttttttttttttttt<<<<<<<<<<<<<<<<<<<<<<<<<<<<<<<<<<<<<>>><tTTTTT<<<<<<<<<<<><<<><<<<<<<<><<<<<<<<>>ttttttttttttttttttttttttTtTtttTttttttT<tttttttttttttttttttttttttt…	qII999IIqqqqqIIIIIIIIIII9IIqIqIIIIIIIIII9IIIIIIIIIIIIIIIIIIIIIIIIIIIIIIIIIIIIIIIIIIIIIIIIIIIIIIIIIIIIIIIIIIIIIIIIIIIIIIIIIIIIIIIIIIIqqqqqqqqqIIIIIIIIIIIIqIIqIIIIqEIIIq9IIIIIIIIIIIIqIIqqIIqqIqqqIqqqqqqqII9IqIIIIIIIIqIIIIIIIqIIIIIIIIIIIqqIIIIIIqIqIqI9qqqIIIIIIIIIIIIIIIIIIIIIIIIIIII99qIIIq99IqIIIqqqqqIIII9IIIII9qIIIqqIIIIIIIqIIIIIIIIIqIIIIIIIIIIqIIIIII9IIIIqIq9qI9IqIIIIIIqIIIIIIIIIIIIIIIIIIIII9IIIII…	0	0	1	1302	23239R-01-29_samtools	10.346513733165635
6006	14477	14477	5	34172332	N	2602	>><><>><<<<><<>><<<<><>G$g$G$g$G$g$G$G$G$G$G$g$G$g$G$g$g$g$G$g$G$G$g$G$G$G$g$G$GggGggGGggGGGGGGG$GGgGGGGGG$ggGggggGGgggG$gGggggggggGgGggggggaggGggggGGggggggggggggggggGGggggGgggggggggggggggggggggggggggggggggggggGGGGGGGGggGgGGgggGGGGgggggggggggggggggggggggggggggggggggggggggggggggggggggggggGgggggggggggggggggggggggggggggggggggggggGggGgggGggGggGggGggGggGggGgGGGgGGggGGGGggggGgggggggggggggggggGggggggggg…	9IIIIIIIIIIqIIIIIIIIIIIIIIIIIIIIIqII9II9I9IqqI9IqIaIIIqIIIIIIqqqqIIqIIIqqqqqIIIqIIIIIqIIIIIqIIIIIIIIqIIIIIIIIIIIqIIIIIqIIIIIIIIIIIIIIIIIIII9IIIIIIqIIIIIIIIIIIIIIII9I99III9IIIIIIIIIIqqqqIqIIIIqqIIIIIIqIIIIqIIIIIIIIIIIIIIIIIIIIIIIIIIIIIIIIIIIIIIIIIIIIIIIIIIIIqIIIIIIIIIIIIIIIIIIIIIIIIIIIIIIIIIIqIIIIqIIqIIIIIIqIIqIIIIIIIIIIIqIIqqIIIIIIIIIIIIIIIIIIII9IIIIIIIIIIIIIIIIIIIIIIII9IIIIIIIIII9IIqIIIII9IIIIII…	2	0	2576	1	23239R-01-16_samtools	10.330916878114618
50542	116767	116767	2	56553608	N	3865	<a$a$a$a$a$a$a$a$a$a$a$a$a$a$a$a$a$a$a$a$a$a$a$a$a$a$a$a$a$a$a$a$a$a$AAAaaAaa$AaaaAA$Aa$AaAAaAaaAaaaa$aaaAaaaaaaaaAaaAaAAaAAAaAaaAAAAAAAaaAaAAaaaaAACAAaAAaaaAAAAaaAaAaaaaaaAaaaaaaaaaaAaAaaaaaaaaaAAaAAAAaaaAAAaAAAAaaaAaaAAAAaAAaaAAAAAAAAaAAAAAaaAAaAAaAAAaAaaAAaAaAaAaaaaaAAaAAAAAaaaaAaaaAaAAAAAAAAaAaAAAaAAaaAAaaaAaAaAaAaAAaaaaaaaaaaaaaaaaaaaaAaaaaaaaaaaaaaaaaaaaaaaaaaaAaAAAaAAAaaaaaaAaaAaAaAaaaaaaa…	I9IIIIIIIIIIIIII9IIIIIIIII99IIIIIIIIIIIIIIIIIIIIII9IIq9IqIIIIII9IIIqIIIII9IIIIIIIIqIIIqIIIIIIIIIIqIIq9qqIIIIII9qIIIqIIII9qqIIIIqIIIIIIIIIIIIIIII9qIqIIIIIIIIIIIIqqIqIIIIqIIIIqqIIIIIIqqqIIIIIIIqIIqI9q9IIqI9IIII9iqIqIqIqIIIqIqIqIqIIIIIIIIqqIIqIIII9IIIqIqqqqIIIIIIIIIIIIIII9IIIIIIqIIIq9qIIIIIIIIIIIIIIIIIIIIIqIIIIIIIIIIIIIIII9IIIII9IIIqIIqIIIIIIIIIIIqIIIII9IIIIIIIIIIqIIIIIIIIIIIqAIqIIIIIIqIqqIqIIIqIqII…	3860	3	0	1	23239R-01-49_samtools	10.329422631434287
191882	447102	447102	16	70963828	N	6289	<><<<<<<<><<c<<CccCcCCCCCCCCccCCCcCCcCCCCCcCCCCCcCCCCCccC<CCcCCCCCcCCCCcCCcCCcCCcCcCcCCcCCccCCcCCCCcCcCcCcCCccCCCcCCCCCCCcCCCCCCCccCCCCCCcCccCccccccccccccccccCccCcccccccccccccccccccCccccccccccccccccccccccccccccccccccccCcccccccccccccccCccCcCCcCccccccccCcCcccCccccccCcCccccccccCccCccccccCcccccCCcccccccccccCccccccCcccCcccccCccccccccccccccccccCcccccccCcccccccCcccccCcccCccCCccccaccCcccCcccCccCccccCcccc…	II99IIIIIIIIIIIIIIIIIII9IIIIIIIIIIIIIIIIIIIIIIIIIIIIIIIIIIIIIIIIIqIIIIIIIIIIIIIIIIIIIIIIIIIIIIIIq9IIIIIIIIIIIIIIIIIIIIIIIIIIIIIIIIIIIIIIIIIII9qIIIIIIIIIIIIIIIIIIIII9IIIIIIIIIIIIIIIIqIIIIIIIIIIIIIIIIIIIII9IIIII9IIIIIIIIIIIIIIIIIIII99IIIIIIIIIIIIIIIIIIIqIIIIIIIIIIIIIIIIIIIIIIIIIIIIIIIIIIIIIII9IIIIIIIIIIIIIIIIIIIIIIII9IIIIIIII9IIIIIIIIIIIIIIIIIIIIIIIIIIIIIIII9IIIIIIIIIIIIIIII9IIIIIIIII9IIII9II9III99…	3	6265	0	5	23239R-01-55_samtools	10.29117069932186
60614	139846	139846	2	56553608	N	3725	a$a$a$a$a$a$a$a$a$a$a$a$a$a$a$a$a$a$a$a$a$a$a$a$a$a$a$a$a$a$a$a$a$a$a$a$a$a$a$a$a$a$AAaAAAAA$a$aAAaAAaAaaAaAaAaaaaaaaaaaaaaa$aaaaA$AAAAaaaaAAaAAAAAAAAaaAAaaaAAaaAAaAaaaaAAaaaaaaaAaaAAAaaaaaaaaaAAAAaaaaa$aaaaAAAaAAAAAAAAAAaAaaAaaAAaAaAaaAaAAaaAaaaaAaaaAAaAaaAAAAAAAAAAAaaaAA$AAaAaAAAaaAAAAAAAAaaaAAaaAAAAAaAaAaaAAAaaAAaAAAAaaaaaaaaaaaaaaaaaaaaaaAaaaaaaaaaaaaAaaaaaaaaAAAaaaaaaaaAAaaaaAaAAaAaaAAAAaaaa…	IIIIIIIIIIIIIIIIIIIIIII9IIIII9IIII9IIIIIIIq9IqIqIqIIqIIqIIqI9IIIIIIIIIIIIIIIIIIIIIIIIqIIIIII9qIIqI9qqqIIIII9IIIIqIIqIIIIIIIIIIIIIIIIIIIIIqII99IIIIIqIIIIIIIqIIIIqqqIIqIqqIqIqqIqIIq9IIqIIIIIIqIIqIIIIIIIIIIII9IqIII9IqIqIqIqIIIIIqIqIqIqqIIIIqqIIIIqIIIqIqIIIIIIIqIIIIqqqIIiII9II9IIIIIIIIIIIIIIIIIIIIIIIIqIIIIIIIIIIqIIIIIIIIIqqIIqIIIIIIqI9IIqIIIIqIIqqIIIIIII9IIqIIIIIqqIIqqIIIIIqIqqIIqIqIII9IIIIIqIIIIIqII…	3720	3	1	1	23239R-01-63_samtools	10.276124405274238
41761	97372	97372	8	22900663	N	4947	>><<c$c$C$C$C$c$C$c$C$c$ccccc$ccccc$ccccccccccc$cCc$cccccc$ccC$cc$cccCc$Cccccc$ccC$cccccc$c$cccC$cCCc$cccc$C$cCc$ccccC$c$C$cCccC$cccccccccc$ccc$ccc$CccccccCcCccccccC$ccc$cccccccCccCcccccCCccCcccCcCCcCcccccCCcc$ccCccCcccCCcCCccCcCCCCCccCCCCCCcCCcCcCcCCCCCCcCCCCccCcccccCCccCCccCcCcCccCcCCCccCCcccCCcCcCCCCCCcCccCCcccCcccCcccccCcCccccccCcCcCccccCccCCCccCccccCCcCcCCccCcCcCcccccccccCccccCccccCccccccccc…	III9IIqqqIIIqIIIIIIIIIIIIIIIIIIIIIIIIIII9IIIIIIIIIIIIIqIIIIIIIIIII9IIIIIIqIqqIIIIIIIIIII9IIIqIIIIqIIIIIIIIIIIIIIII9III9IIIIIIIqIIIIIIIIIIIIIIqIIIIIIIIIIIIqIIIqIqIIqI9III9IIII9qIIqIIIIqIqqI9qIqqqqIIIIIqIIqIqIIqIIIqqqIqqIq9qIII9IIIIIIqIIqIIIqIIIqIIIII9qIIqIIIIIIqqIqIIIq9IqIIIq9IqIIIIqIIIIIIIIIIIIIIIIqIqIIIIqIqqqqIIqIIIIqIIqI9qII9IIIqIIIIIIIIIIIIIIqII9IqIIIIIIIIIIIIIIIIIIIIIqIII9IIIIIIIIIIIIqIIIIIqq…	4	4935	0	3	23239R-01-01_samtools	10.26883436934376
140538	328566	328566	8	22900663	N	4922	<<c$c$C$c$C$c$ccccCcCcCcccCcccccc$cccCcc$cccc$ccc$CcCcc$ccccccc$cccccc$ccccc$cccccc$cccccccCcccccccCcc$ccCccccccCccccc$c$ccCc$cc$ccCc$cc$Cc$ccccc$ccccccccccccccCcccccCCCCcccCCCCcCcccCCcccCCcCccccCCCccCCCCcCCCCCCCCcCcCcCCccCcCCccccccCCCCccCccCcccCcccccccccCCCCCcccccccCcCCccCccccCccCCCcCcCcccCCcccCccCCcCCcCccCCCCcccccccCccCCccccCcCccccCCccCCCcCcccccCccccccCccccCccCccCccccccCcccCCCCCCCCccCCcCCCCCCCc…	IIIIII99IIIIqIII9IIIqIIIIIIIIIIIIIIIIIIIqIIIIIIIIII9IIIIIIIIIIIIIIIIIIIIIII9qIIIIIIIq9IIIqIIIIIIaIIIIIIIIII9IIIqIIIIIIIIIIIIIIIIIIIIIIIIqIIIIIIIIIIIIqqIII9II9IIIIIqqIqIIIIqIIIIIqqq99qqqIIIqIqIqIIIIII9qIIIIIIIIqIq9IIIIqIIIqIIIIIIIIIIIqqIIIIIIIIqqqqIIqIqIIqIIqIqIIIIIIIqqIIIIIIqIIqqIIIIIqqIIIIIIIII9IIIIIIIIIqIIIIqIII9qqIqIIIIIIII9IIIqIII9qIIIIIIIIII9IqIIIIIqqqqq9IIqqIIIqqIqqIq9IIIIIII9IIIIIIIIIIIIII…	3	4912	0	4	23239R-01-05_samtools	10.262094845370179
158714	372709	372709	5	34172332	N	3692	>>><<<><<<<<>><<>><<<g$G$g$G$g$G$G$G$G$g$g$g$G$g$g$g$G$G$G$G$g$g$g$G$g$g$G$G$g$G$G$G$GGggGgGGGGGGGgGGggGgGgGGGGGgggggGGGgGgGgGGgGGGggGGgGGGG$GgGggggGggGgGGggGggGGGGGgGGGGgGgggggggGGggGGgGgggggGggggggggggggggggagggggagggggggggggggggggggggggggggggggggggggggggGGGGGGGGgG$GGGgGgGgGGgGGgGgggggggggggggggggggggggggggggggggggggggggGGgggggggggggggggggggggggggGggggggggggggggggggggggggGggggGggggggggggggggggg…	II1IIIqI9IIIIIIIIIqIIIIIIIIqqIIIIqIIIqqIIIIIIIIIq9I9IIqIIIIqIqIIqIIIqIIIIIIIqIIIIIIIIqqqIqIIIqqIIqqIIqII9IIIIIqIIIIqII9IIIIIIIIIIIqqIIqqqIqIIIII9IIqIIIqIqIIIIIqIIIIIIIIIIIIIIqIIIIIIIIIIIIIIIIIIIIIIIIIIIIIIIII9IIIIIIIIIIIIII9IIIIIqIqIIqqqIIqIIqqIIqIIIII9IIIIIIIIqIII99IIIIIIIIIIIIIIIIIIIIII9qII9IIIIIIIIIIIIIIIIIIIIIIIIIIIIIIIIIIIIIIIIIIIIIIIIIIIIIqIIIqIIIIIqIIIIIIIIIq9IIIIIIIIIqIIIIIIIII9IIIIIIIIII…	3	0	3664	3	23239R-01-54_samtools	10.254241287375788
115333	268645	268645	5	34172332	N	6123	><<<<><<<<<<<<<<<<<<><<><<><>><<<<<<<<<<><<>>>><><>>><>>><g$g$G$G$g$g$g$g$g$G$G$g$g$g$g$G$g$g$g$g$g$G$G$G$G$G$g$G$g$g$g$g$G$G$g$g$G$G$g$G$G$g$g$g$g$g$g$g$G$G$G$g$G$G$G$g$g$GGggGgggGggggGGggGgGGgGGGGgGggg$gGGggGGGgGGGgGggGGGGGGGGgGggGg$GGgGGgGGGgGGGGGg$gGgGGggggggggGggGgggggGGgggGgGGgGGgggGggGGGgggGgggGGggggGggggGgGG$gggggGgGgggGGgGgggggggGGggGgggGGggGggGgggGGggGgggGggggggggggggggggggggggggggggggg…	IIIIIIIIIIIIIIIIIIIIqIIIIIqIIIIIIIIIqqIIIIIIIIIqIIIIIIIIq9IIIqIIIIIIIIIIIIIIIIIqIIIqIqIIIIIqIIIIIIqI9IIIIIqqI9IIqIIqIIIqIIIIIIIIIqIIqIqqIIqIIIqIIIIqqIIqqqIqIII9IIqIIqqqIqIqIIqIqqIIIIqIIIqqI9IIIIIIqIIIIIIIIqIIqIIIIIIIIIIqIqIIqIIIIqIIaqqIIIqIIIIIIIIIqIIIIqIqIIIIIIIIqIIIqqIIIIIII9IIqIIIIIIIqIIqIIqIII9qIqIIIIqIqIIIIIIIIIIIIIIIIIIIIIIIIIIIIIIIIIIIIIIIIIIIIIIIIIIIIIIIIIIIIIIIIIIIIIqIIIIIIIIIII9IqIIIIII…	0	1	6059	5	23239R-01-04_samtools	10.24293589533958
121114	282296	282296	8	22900663	N	6062	c$C$C$c$c$c$c$C$C$c$c$C$c$c$c$c$c$c$C$c$c$c$c$C$cC$ccccccccccc$cCCcCccccccccCc$cccccCcccccc<ccccc$cc$Cccc$cc$ccc$c$cccccc$c$C$ccccccCcCCCcc$Cc$ccccc$cccccc$ccc$cccccCCc$ccccccCc$c$ccccccccccCcCccccc$cccccCccccCccCcccC$ccccCccccCCCcccCCccccCcCCCCCCCCcCcCCCcCCCCCCCccCcCCCccCccCccccccccccCCCcCccCcccccCCCcCcCCcccCCCcCCCCCCcCCCCCCCCccccCccccccccCccccCCcC$ccCcCCcCCcccccccccccccCcccCcCccCCCcCcCccccCCcCc…	9qIIIIIqqI9IIIIIIIqIIIIqIIIII9IIIIIIIIIIIqIIIIIIIIqIIIIIIIIIIIIIIIIIIIIIqIIIIIIIIIII9IIIIYIIIIIIqIqqqIIqII9IIII9IIIIIIIIIIIIqIIIIIIIIqIIIIIIIIIIIIqIqIIIIIIIIIIIIIIIqIIIIIIqIIII9IIIIqIqIIIIIIIII9IqIqqqIqqIIqIqqIIIIIII9IIqIqIqIIIIIIIIIIIIIIIIqIqIqIIqIII9IIqIIIIIqIIIqIIIIIIq9IIqIqqqIIqIIIIIIIIIIIIIIIIIIIqIqIIqIIqIqII9IIIIIIIIIIIIIIIqIq9IqqIIIIqIIIIIqIIIIIqIIIIIqII9qIqIIIIIIIIII9IIIIIIIIIIIIIIIIIqIII…	2	6053	0	5	23239R-01-59_samtools	10.241506540822835
159714	374746	374746	8	22900663	N	4791	<<c$c$C$c$C$c$C$C$C$C$c$c$C$c$cccccc$ccccCccc$CcCc$ccc$cccc$cccCcccccccc$ccCcccc$cc$Ccc$cccccccccccc$c$cccccCcccCcc$Cc$ccccccccccc$cccccccccCcccccccCcccccc$cc$CcccccccCcCCCCCCcCcccCCCCCcccCcCcCCcccccCcCCc$CCCCCcCCCCCCCcCCCCCccCcCCCCCCcCcccCcCCccccCccccCCcccCcCCCCCccCcCCCCCCccccccccCccCCCCCcCcCcccCCCccCcccCcCCCCcCccccCccCccccccCcCcccccccccCccCccccCcCcccCcCCcCCcccccCCcccccccCcCcccccCCCCCCCCCCCCcCCC…	qIIIqIIIIqqq9IqIIIIIIIIIIIIIIIqIIIII9IIIIIIIqIIIIIIIIIIIIIIIIIqIIIIIIIIIIIIIIIIIIIIIIIIqIIqIIIIIIIIIIIIIIIIIIIIIIIIIII9IIIIIIIIIIqIIIIIIIqIIIqqqqIIIIIIIqIqIIIqIIIq9IIIIIIIqqIIqIIqIIIqqIqqIqqqIIIIIIqIIqqqIIIIIIIqII9IIqIIIIIqIII9IqqIIIIIIIqIqIqqIIIIIIIIqIIaqqqqIIIIqIIqIqIIIIIIIIIIqIIIIIIIqIIqIIIIIIqIqIIIIIIIIIqIIIIIIIqIIIIIq9IIIIIIIIIIIqIIIIIII9IqIIIIIqII9qIqqqqIIqIqIqIqqI9IqIqqqIIIIIIqIIIIIIqIIIII…	4	4783	1	1	23239R-01-54_samtools	10.223700075986306
18033	43309	43309	19	27077158	N	7179	>>>>>>>>>>>>>G$G$G$G$G$G$G$G$G$G$g$g$G$G$gGgggGGGggGgGGgGggGGGGgGGGGGGGGGGGGGGGGGGGGGGGGGGGGGGgGGGGGGGGGGGGGGGGGGGGGGGGGGGGGGGGGGGGGGGGGGGGGGGGGGGGGGGGGGGGGGgGGGGGgGGGGGGGGGGGGGGGGGGGgGgGGGGGGGGGGGGGGGGGGGgGGGGGGGGGgGGGGGGGGGGGGgGGGGGGGGGGGGgGGGGGGGGGGGGgGGGGGGGAGGGGGGGGGGGGGGGGGGGGGgGgGGGGGGGGGGgGGGgGGGGGGGGGGGGGgGGggggggGgGggGggggggggggGgtGggGggggggggggggGggggggggggggGgggggggGgggggggggggGgGgGGG…	IIII9IIIIIIIIIIIIIqIIIIII9qIqIIIIIIIIIIIIIIIIqIIIIqIqIIqIIIIII9III9IIIIIqIIIIIqIIIIIIIqqIIIIIqIIIIq9I9IIIII9IIIII9IIIIIIIIIIIqqIqIIIIIIIIIIIIIIIIIIIq9III9IIIIIIIIIIIIIIIIIIIIIIIIIIqIIqIIIIqII9I9I9q9III9IIIIIqIIIIII9IIIqIIIIIqIIIIIIqIIIqIIqIIIq9IIIIIq99q9IIqIIIIIIIIqIIIIIIIIIIIIIIIIIIIIIIII9I9IIIIIII9II9IIIII9III99q9I9IIIIIII9I9IIqIII9999I999I9IIIIIIII999IIqII9I9qIIIqIIIII99III9IIIIIIIIIqIIIII9III…	6	1	7153	5	23239R-01-03_samtools	10.21937022546646
143797	336376	336376	2	56553608	N	4773	<<<a$a$a$a$a$a$a$a$a$a$a$a$a$a$a$a$a$a$a$A$a$a$a$a$a$a$a$a$a$a$a$a$a$a$a$a$a$a$a$a$a$a$a$a$a$a$a$a$a$a$a$a$a$a$a$a$a$a$a$AAaAaAAAAAAAAAAaAAAa$aa$aaaaaaaaaaAaAaaAaaaaAAaaaaaaAAaaaaaaaaaAAAaaAAAaAAAAaAaAaaAaaAAAaAAAAaAAaAAAaaaAAAAAAAAaaaAaaaaaaAaaAAaaaaaAaaaAAaaaaaaaaaaAaaaaaaAaaaaaaaaaAaAAAAAAAaAAAAAAAaaaAAAAAAaaaAAAAAAAAAaaaAAaAAAAAAAAAaAAaaaaaaaaAaaAAAAAAaaaaAaAAAaAaaaaAaAAAAAaAAAaAAaAAAAAAAaaAa…	9IIIIIIIIIIIIII9II9II9q9IIIII9I99I9IIIIIIIIIIIIIIII9II9IIII9I99qIIIqIIIqIIIIqIqIqI99IIIIIIIIIIIIIIIIIIIIII9IIIIIqIIII9IIIIIqqIIIqqqIIqIIIqIqIIqIIIIqIIqIIIIIIqqIII9IIIqIq9IIIIIIIIIIIqIIq9I9IIIqIIIIIIIIIIIIII9IIIIIIIqIIIIIIIIIIIqqIqqI9IqqqqqIqIIIIIqIqqIIIIqIIqIIqIIIIqIII9Iqq9I9qIIqIIIIIIIqqIIqIIqq9IIIIIIIqIIqIIIIqIqIIqqIqqIIqIIIIqIIqaIIIIqIIqIqIIIqq99qIIIIqqIIqqIqqIIIIIIIqIqIqIqIII9IIIIIIIIIIIIIII9…	4762	4	2	1	23239R-01-10_samtools	10.217351905270334
322756	730332	730332	5	34172332	N	4778	>><>><>><><<<>>>><>>>><>><><>G$G$g$g$G$G$g$g$G$g$G$g$g$g$G$G$g$G$G$g$G$G$G$g$G$g$G$g$G$g$G$G$G$g$g$G$G$G$G$G$G$g$g$g$g$g$gGGGgGGggggGgGGGGGGggGgGggGgGggggGG$GgggGgGgGgG$GGgggGggGgGGggGggGggagGGgGgGGggGgggggggggGggggGggggGggGgggGgGGGgGGggGgGggGGgGggggggggggggggggggggggggggggGgggggGgggggg$gggggGgggggggggggggggggggggggGggggggggggggggggggggggGGGGGGGGGGGGGGgGgGgGGGgGGggGGGgggGgGGgGGGgggggggggggggggggg…	IIIq9IIIIIIII9qqIIqIIIIIIIIIIIIIIqqII9IqIIIIqIIIIIIIIIIIIIIIIIIIIIqIIIIIIIIIqIqIIIIIIIqIqqIIIqIIqIqIIIIqIIIIII9II9qIqIqIIqqII9q9IIIqIIIIIIqIIIIIqIqIqqIIqIIIII9II9IIIIIIII9IIIIIIIIIIII9IqiII9IIIIqqI9IIIIIIIIIIIIIIIIIIIIIIIIIIIIIIIIIIIIIIIIIIIIIIIIIIIIIIIIIIII9IIIIIIIIIIqIIIIIIII9IIIIIIIIIIIIIIIqqIqIIIIqIIIqIIIqIIIqIIqqqqIIIIIqqII9qIIIIIIIIIIIIIIIIIIIIIIIIIIIIIIIIIIIIIIIIIIIIIIIIIIIIIIIIIIIIIIIII9I…	1	0	4744	4	23239R-01-31_samtools	10.211888294546004
9749	24373	24373	2	56553608	N	3560	<><a$a$a$a$a$a$a$a$a$a$a$a$a$a$a$a$a$a$a$a$a$a$a$a$a$a$a$a$a$a$a$a$a$a$a$a$a$a$a$a$a$a$a$a$a$a$a$a$aAAaAAAAaAAaaaaaaaaaaaAaaAAaAaAaAaaaaaAaAAaaaAAaAAAAaAaaAaAAAAaAaAAaaaaAAaaaAAaaaaaaaAaaaaAaAaAaaaaaaaaaaaaaAAaAaaaAaaAaAAAAAaAAAaaAAaAAAAaaaAaaaAaaAAaaaAAAAAAaAaaaAaAaAaaaAaaaaaaAaaAaaaaaaAaaaAaaaaAAaaAAAAAaAAAAaAAAAaAAAAAAaAaAAaAaaaaaaaaaaaaaaaaaaaaaaaaaAaaaaaaaaaaaaaaaAaAaaaaaaaaaaaaaAaaaaaaaaAaA…	qIqIIIIIIIIIIII9IIIIII9IIIII9III9IIIIIIIIIIIIIIIII99qqIIIqIIq9IIIIIIIIIIIIIIIIIIIqIIIIIIIqIIqIIIqqIIIqIIIqI9II9IIIII9III9IIIIIIqqIIIIIIIIIIIIqIIIIIIIIIIIIIIIIIIqIIIIIIIIqIqqqIqIIIqIIIIIqIqIIIIIIIIIIIIqIqIqqqIIIIIIIIIIIIIIqIIIIIIIIqIIIIIIIIIIIIIIIIIIqIqI9IIqIIqIqIIIIqqIIIqIqIq9IIqIqIIIIIIIIIIIIIIIIIIIIIIIIIqIIIIIIIIIIIIIIIIIIIIIqIIIIIIIIIqIIIIIIIIIIIqIIIIIqIIqIIIIIIIII9IIqqIIIIqqqIIIIIIIqqIIIqIIqI…	3553	1	0	3	23239R-01-60_samtools	10.209859472610066
101414	235933	235933	8	22900663	N	5870	><><C$c$c$C$C$c$c$c$C$C$c$C$C$c$CC$c$c$ccccccc$cC$ccc$cCcccc$ccCcccccccc$ccc$cccCccccccc$cccccc$C$ccCcCccCcc$cccccccc$ccCcccccccccCcccccccccccCCcCcc$ccc$cc$ccccc$c$cCc$cc$cccccc$ccgCcccccccccc$cccCCcccCcCccccCccCCccccCCCccCCCccCcccCccCCCcCcccCCCCcCCCCCCCCccCCCCcCccCCcCCcCCcCcCCccccCccCCccccCCccCccccCCccCCCcccCCCccCCCCCCCCCCcCCcccccccCCcccCccCcccccCCccCcCcccccCcccCCcCCCccCcCcCCccCccCCCccccCCCcCCcC…	IIII9IIIqIIIII9IqIq9IIIIIIIIIIIIIIIIIIIIIIqIIIIIIIIIIIIIIIIIIIIIIIIIIIIIIIqIIIIqIIIIIIIIIIIIqIIIIIIIIIqIIIIIIIIIIIIIIIIIIIIIIIIqIIIIqIIIIIIIIIIIIqIIIIII9II9III9II9IqIIIIIIqIIIqIIIIIqqIIYqqII9IqIqIIIqqIqIIIqqqqI9qqIIqII9IIq9qIIIIIIIqIIq9IqIIIIIIIII9qqIIIIIIIIqIIIIqqIIIqqIIIqIqII9IqqqIIIIqI99IIIIIIIIIIIIqI9qIIIII9IIIqIIIIIIIqIIIqIqIIIII9IqIIqIIIIIIIIIIIIqqII9qIIIIIqIIIqIIIIIIIqqII9IIIIIIqqIIIIIIIII…	5	5854	1	3	23239R-01-39_samtools	10.193278935521388
99759	232203	232203	2	56553608	N	4686	>A$a$a$a$a$a$a$a$a$a$a$a$a$a$a$a$a$a$a$a$a$a$a$a$a$a$a$a$a$a$a$a$a$a$a$a$a$a$a$a$a$a$a$a$a$a$a$a$a$a$a$a$a$a$a$a$AAaa$aAAAAaAAAaAAAaaAaaaaAaaaaaaaaaaaaAaaaAaa$aaaAaAaaaAAaaaaaaaaaaaaAAAaaAaaaaAAaaAAAaAAAaaaaAAaAaAAAAaaaAaAaaaaaaaAaaAAAaaaAaaAaaaAaAaaaAaAaaaaaAAaaAaaaaaAAAAAAAaAAaAaaaAAAAaaaAaAAAAAAaAAAaAaaaAaAaAaAAAaaAAAAaaaaaaAAaaaAaAaaaaAaAaaAaaaaAaAaaAAAAAAaAaaAaaAAaAAAaaAAAAAAAAAAaAAAAAaaAAAa…	IqIIIIIII9IIIII999IIIIIII9IIIIII9IIIIIIIIIIIIIIII999IIIIIqII9IIIqqIqqqIq9IIIIIIIIIIIIIIIIIIIIIqIIIIIIIIIqIqIIIq9IIIIIIIIIIIIqIIIIqIIII9IIIIIIIqIIIIIIqIIqIIqqIIIIqII9IIIIIIqIIIqIIIIIIIqIIIqIIIIIIIIIIIIIqIIIqII9IIIIIIqIqIqqIIIIIIIIIIIIIIqqIIIqIII9IqIIIqIUIIIqqqIIIIIqIIIIIIIqIIIqIIIIIIIIqIIqIII9IIqIIqqIqqqIqIIIIIqqIIqIIIIIqIqqIqIIIqqIIqIIqqqIIqIIqI9IIIIqIIIIIIqIIIIIIIIqIIIIIIIIIIIIIIIII9IIIIII9I9IqI…	4680	4	1	0	23239R-01-39_samtools	10.192292814470767
116327	270688	270688	8	22900663	N	5831	>CC$C$C$c$C$c$c$c$C$c$c$c$c$c$c$c$c$C$c$C$C$C$c$C$cccCcc$ccccccc$ccCccccccc$cc$c$ccCcc$ccc$c$CcccCCccCcc$cccCcccccc$Ccc$cCc$ccccccc$ccc$ccCcccccccccccC$cccc$cccccc$Cc$cccccCcCcc$c$cccccccc$ccccccccccccccccccccccccccCCcccccccCcccccccccCccCcCccCCCCCCcCCccCCCccCCCCCCCCccCcCccCCccCCCCCc$cCccCcCCCccCCCcCccCcCccCcCccCCCCCCcccccccCCCCCcCcCCCCccCcccCccccccccCcccccCcCcCCcCcCcCcCCccccCccccCcCccccCcCccCcccc…	IIIqIIqI9IIIIIIIIII9I99IIIIIIqIIIIIIIIIIIqIIIIIIIIIIIIqIIIIIIIIIIIIIIIIIIIIqIIIIIIqIIIqIIIIIIIIIIIIIqIIIIIIIII9IIIIIIIII9IIqIIIIIIqI9IIIIIIIIIIIIIIIIIIIIIIIIIIIIIIIIIIIIIqqIIIIIIIIIIIIIIIIIIIIqIIIIqIIqIIIIIIIqIIIIqIqqqIqqIIIIqIIIqIIqqqq9qIqIIIIIIqIIqqqIqIIIIq9III9IIIqIIIqIIIIIIIIqIIIIq9IIIIIIqIIIIqIIIIIIIqII9IIIIqqIIIqIIIqII9IIIIqII9IIIqIIIIIIqIIIIIIIIIIIqqIIIqIIII9IIqIIqII9IIIIIIIIIIqIIIIIII9III…	2	5821	0	5	23239R-01-04_samtools	10.185123207360554
145321	340143	340143	8	22900663	N	3472	><>c$C$c$C$C$c$c$C$C$C$c$c$c$Cccccc$cccccc$ccccc$cCcccCccc$cccCc$cccccCCccccCcCc$ccccccccCcCcc$ccc$c$cc$c$ccCc$c$ccc$cc$cccc$c$cc$cc$C$c$ccccccCcccCCcCcCCccccCCcccCCcCCCCcccCCccCCCCCCcCCCCCCCcCccccccCccCcccCcCCccCCcCcCcccCCcCCcccCcCCcccCccCCcCCCccCcccccccccCCCCcccCCccCcCccccCCCCCCCcCCCCccccccccccccccccccccccccccCccccccccccccccccCCcCCCCCcCCcACcCccCCCcACCcCCCCCCCCCCCccCCcCCcCCcCccCcCCCCCccCCcCC$CCC…	IIIIqIqqIIIqIIIIIIIIIII9IIIqIIIIIIIII9IIIIIIIIIIIIIIIqIIIIIIqI9IIIIIIIIIIIIIIIIIIIIIqIIIIIIIIIIIIIIIII9IIIIIIIIIIqqIqIIqIIIIIIIIIIqIqqqqIIIqIIIqIIIIIIqqIIIqqIIIIIIIIqIIqIIIIIqqII9qII9IIIIIqIqIIIIIIq9qIIIIIIIIIqIIIqIIIIIqIIIqIIIIIIqqIIqIIIIIIIqqqqqqqIqIqIIIIIIIqqIIIII9IIIIIIIIIIIq9IIIIIIIIIIIIIIIIIIqqIIIIIIIIIIIIIIqII99IIIIIIIIq9IIqIIIIIqIIqqIqIIqIIqIqqIqIqIIIIqqIqIIIIIqIIIIIIIIIIqqI9IqIIqqqII9qI9…	3	3463	0	2	23239R-01-10_samtools	10.172844171476072
297525	674654	674654	8	22900663	N	5768	>>><<c$c$c$c$C$c$c$c$cccCCcccccccccccccccCccc$cCccccCcCcccccccccCccc$c$ccCc$ccccc$c$cc$cC$ccccc$C$C$c$C$c$c$c$cc$cC$CcC$cccccc$cccC$C$cCcc$cCccc$cCccccC$cC$ccccc$cccc$ccccc$c$ccc$c$cc$c$ccc$ccccccccccccccccCCcc$cccc$cCccccCCCCccCCCCCCCCccCCCCccCCcccCCCCCCCccCcCcccCcccCCcccCcCcCCCCCcCCCCCCcCCCCCcCCCCCCCCCCCCCCCCCcCc$CCCCccCCcCcCCccCcccCCCCcCcCCcCccCcCccCCccCcCcCcccCCCCccCcCCCCCCCcCCCCCCcCcCccCcccc…	III9q9IIIIIIIIIIqqIIIIIIIIIIIIIIIqIIIIIIIIIIIqIIIIIII9IIIIIIIIIIIII9IIIIIqIIIIIIqIIIIIIIIIqIqIIIIIIIIIqqIIIIIIIII9IIIIIq9qIIIIII99IIIqIIIIIIIIIIII9III9IIIIIIIII9III9IIIIIIIIIIIIIIqIIIqq9IIIqqIIqqqqIII9IIIqqIIIqIIIqIqIIIqIIIqIIIIIIqIIqIIIqqIIIIqIIq9IqIqIIqIqqqIIqqIIIqqIqqIIIqIIqIIqIqqIIIIIIqqIIIqII9IqIIqIqqIIqIIqIIIIIIIIIIqqIqIqIIqqqqIiIqq9IIqIIqIqIIIIIIIIIqIIIIqqIqIIIqIIIIIIq9IIIIqII9IIq9qIIqIIII…	4	5753	0	5	23239R-01-53_samtools	10.168170659996877
224649	520995	520995	2	56553608	N	3451	>A<a$a$a$a$a$a$a$a$a$a$a$a$a$a$a$a$a$a$a$a$a$a$a$a$a$a$a$a$a$a$a$a$a$a$a$a$a$a$a$a$a$a$A$a$a$a$a$aAaAAaaAaAAAaAaAaa$aaaaAAAaaaaaaaaAAaaAaa$A$AAAAAAaAAaAaAAaaaaAaaAAAaaaaaAAaaaaaAaaaaaaAaaAaaAAaaAAaaaaAaaAAaaaaAAAaAAaAAAAAAAAaaaaaaAAaaaAaaaAAaaAaAaaaaaaaAaaAaaaaaAaAaaAaAaAAAAaaaaaaAaaAAAAAaAaaaaaaAaaAAAAAaACAAAAaaaaAaaaaaaaAaaaaaaaaaaaaaaaaaaaAaAAaaaaaaaaAaaAAAAAaAAaaAAAAAAAAAaaaAAAaAaaAaaaaAaaaaa…	IIIIII9IIIIIIIIIIIIIIIIIIII99IIIII9IIIIIII9II9II9IIqIIIIIqIqqIIIIqIIII9IqIIIIIIIIIIIIIIq9IIqqIqIqIII9IIqIIIIIIII9q9IIIIIqqIIIIIIIqIII9qIIIIIIIIII9IIIIIIIqIIIII9IIIIIIqqq9qqqqIIqIIIIqIIIq9II9IIIqI9IIIII9IIIIqIIIII9IqIIIIqIqIqIIIIII9I9IIIIqqIqIIIIIIq9IqqIqIIIQIqIqIIIIIIIIIIIIIIIIIIIII9IIIIIIIqIIqqIqIIIIIqIIIIIIqIIqIIIIqqIqqqIIIIIIIIIIqqqI9IIIIIIIIIIIIIIIII9IIIIIIIIIIIqqIIIIIIIIqIIIIIIIII9qI9IIqIqII…	3445	3	0	1	23239R-01-57_samtools	10.165325766870497
179533	418857	418857	5	34172332	N	4606	><<<><<>><<>><>><><<>>>>g$G$G$G$g$G$g$g$G$G$g$g$g$G$g$g$G$g$g$G$G$G$g$G$G$G$g$G$G$g$g$g$G$g$G$g$G$g$g$G$g$g$g$G$G$gGGGgggGGgGgGg$gGGgGGGGgg$GggGGGGgGggGGGGGGgggGGgGGGGGGG$GgggggggGggG$GgGGgggG$GGggGGG$GGG$Gg$GggggGgGggggggaggGgGggggggggGgggGGgggggGgGggGGggGGgggggggggggggggggggggggggggggggggGgggggggggggggggggggggggggggggGggGgggggggggGGGGGgGGGggGGgGgGggGGGGgGggggggggggggggggggggggggggggGggggggggggg…	IqIIIIIqIIIIIIqqIIIIIqIqIIqqIqIIqqI9IIIIIIIIIIIIIqIIIII9qIqIq9IIIIIIqIqqqIIIqIIIIIIIIIIIIIIIIIIIIqIIIIIIqIqIqIIIIqqIq9IqqIqqIIIIIII9III9IIIIII9q9IIqqI9IIIIIIIIIqIIIIIIIIIIIIIIIII9IIIIIII9qIIIIIIqIqIIqqIIIII9IIIIIIIIIIIIIIII9qIIIIIIIIIIIIIqIIIIIIIIIq9IIIIIIIIIIIIIIIIIIIIIqIIIIIIIIIIqIqqIqqqIIqIIIIIIIqqqIIIIIIIII9IIIIIIIIIIIIIIIIIIIIIqIIIIIII9IIIIIIIIIIIIIIIIIIIIIIIIIIIqIIIIIIIIIIIIIIIIIIIIIIIIIIII…	1	2	4572	4	23239R-01-40_samtools	10.158609688214478
16768	40179	40179	10	15714449	N	6975	>G>GG>>>><<<><<<<G<<<<<>G$g$g$G$g$g$g$g$g$G$G$G$g$g$G$G$g$G$g$G$G$G$g$g$G$g$g$g$g$G$g$G$g$G$G$g$g$g$g$g$g$G$g$g$G$g$g$g$G$G$g$g$G$g$g$g$g$G$g$G$G$g$G$g$g$G$g$g$g$G$G$g$G$G$G$G$G$g$g$g$g$g$g$g$g$g$g$G$g$G$G$g$g$G$g$g$G$G$G$G$g$g$g$g$g$g$g$g$G$G$G$G$g$G$g$g$g$G$g$G$g$g$g$g$G$g$g$g$g$g$G$g$G$g$G$g$G$g$G$G$G$g$G$G$G$g$G$g$g$G$G$G$g$G$G$G$G$g$g$G$g$G$g$g$g$g$G$g$g$<G$g$g$g$g$G$G$G$g$G$G$G$g$G$G$G$g$g$…	IIIII9IIIqIqIqIIIqqIIIIIIIIIIIIIIIIIIIIIIqIIIIIIIIIIIIIq9qqI9IIIIIIIqIIIqII99I99IqIqI9qIIq9IIIIIIIqIq9II9IIIII9I9qIIII9IIqIqI9II9IIIIqqIIIII9I9q99IIIII9IIqIIIqIII9Iq9IqIIII9qIE9IqIIIII9III99qI9I9II9Iq9IIIIqIqIIIIqI9q99IIIIIIqIIIIqIqqIqIIqIqIqIqIIqIqI9IIII9iIIIIIIIIIqIIIIIIIIIIIIIIIIIIIIIIIIIIIIIqIIIIIIIIIIIIIIIIIIIIIIIIIIIIIqIIIIIqIIII9IIIIIIIIqIIIIqIIIIIIIIIIIIIIIIIIIIIIIIIqIIIIqI9qIIqII9III9III…	3	1	6852	6	23239R-01-03_samtools	10.157346935362844
168286	394044	394044	2	56553608	N	4538	A>><a$a$a$a$a$a$a$a$a$a$a$a$a$a$a$a$a$a$a$a$a$a$a$a$a$a$a$a$a$a$a$a$a$a$a$a$a$a$a$a$a$a$a$a$AAaAaAAAaAaAAaAaAaAaaaAaaaaaaaaaaaaAaaaaaaaaaaaaaaAaaaaAaAAAaAaAAaaAAaAaaaaAaaAAAaaaAaAAAAAAaAAAaAaAaaaaaaaAaAaAaaaAaaaaaaaaAaaaaAaAAaaaaaaAaaaAAAaAaaAAaAaaaaAAaAAAAaAaaaAAAAAaAAAaAAAAAAaaaaaaaaaAaaaaaAaaaaAaaaaAaaAaaaaAaAaAaAAaaAAAaaaAAAAAAAAaAaAAAaAaaAAaAAa$aAaAAaaAAAaAaaaaaaaaaaaaaaaAaaaaaaaaAaaaaaaaaaa…	IIIIIIIIIIIIIIIIIIIIIIIIIIIIIIIIII99IIIIIIIIIIIIqIIqIIqqIIIqIIIIIIIIIII9IIIIII9IIIIIIIIIIIIIII9IIIIIIIIIIqIqIIIqqIIqIIIIIIIqIIIqqIIIIIIqqqqqIIqqIIIqIIIIIIIqIIIqIIIIIIIIIIIIIIIIIIIqq9III9IiIIIIqqIqIIqqIIIIIIIIIIqIIIIIIIqI9IqIqIIIqqIqIqIIIIIIqIIq9IIIIqIIIIIIIII9IIIIIIIIIIIIIIIIIIIIIII9Iq9IIqIIIIqIqIqIIqIIqqqIqIIqIqqqqI9IIIIIIIIIIIIIIIqIIIIIII9IIIIIIIIIIIIqIIIIqIIIIIIIIIIIIIIII9IqqIIIIIIIqIqIIIqIqII…	4528	4	1	2	23239R-01-09_samtools	10.144658242831882
216146	501625	501625	8	22900663	N	4442	>><<c$c$C$ccccccccccccCccc$cc$Ccccc$c$cccccCcCCccccCcccccccc$cc$ccc$ccc$C$c$cccccc$cC$ccC$C$ccCccccccCC$c$c$cC$cc$cccccCc$ccc$ccc$ccc$cC$ccccC$cccccccccCccccCccCcccccccccCcccCcCcccCcccCcCccCcCCCcCCcccccCcccCCCCcCCCCCCCccCccCCCCCCCcCCCCCCCCcCCcCCCCcccccccCccccccCcccCCCccCcCcCCCCccCCCCCccCCcccCcccccccccCCcccccCccccCCccCcCCCCccCCcCccccccCcccccccccccccccccCccccCccCcccccccCcccCCCcccccccccccCCCCC<CCCCC…	IIIIIIqIIIIIIIIIIIIqIIIIIqIIIIIIIIIIqIqIIIIIII9IIIIIIIIIIIIIIIIIIIIIIIIIIqqIIIII9IIIqqIIIqIIIIIIIqII9IIII9IIIIIIIIqIIIIIIIIIIIIIIIIIIII9IIIIIIqII9IIqIIIIIIIqIIIIqIIqIIIqIIIIIIIIIq99IIIqqIqq9IIIIIqqIIIqqIqqqqqqIIII9IIIqqIIIIIIIqIIIIIIqIIIqqIIIqIqIIIIqIIqI99IIIIIIIIIIIIIIIIIIqIIqIIIIqIIIqIII99qIqIIII9IIIIIIIIIIIIIIIIII9IIIIIIIqIIIIIIIqIII9IIIIIIIqqIIIIIIIIIIII9IIIqIqIqqqqIIqqqqIqIIqIIqIIIIIIIIIIIII…	1	4432	0	4	23239R-01-20_samtools	10.113742166049189
180679	421460	421460	10	15714449	N	6770	>>>>>>>><<<>>><>g$g$G$g$g$G$G$g$G$G$g$G$g$g$G$g$g$G$G$G$G$G$g$g$g$G$g$G$G$g$g$g$G$G$G$g$g$G$G$g$G$g$G$g$g$G$G$g$G$G$g$G$g$g$g$G$G$g$g$G$g$g$G$G$G$g$g$g$g$G$g$G$G$G$g$G$G$G$g$G$G$G$g$G$g$g$g$G$g$G$g$g$G$g$g$g$g$g$G$g$g$G$G$g$g$G$G$g$G$g$G$g$G$G$G$G$g$G$g$G$G$G$g$G$G$G$G$G$g$g$G$G$g$G$G$G$G$g$G$g$g$G$G$G$G$g$g$G$g$G$g$g$g$G$G$G$g$G$g$g$G$G$G$G$g$g$G$g$G$g$g$g$G$G$g$G$G$G$g$G$g$G$g$G$g$G$G$g$G$G$G$g…	9IIIIIIII9Iqqq9IIIII9IIIIIII9IqIIqIqqq9IIqIqII99qqIIIqIIqII9IqqIqq9qII9qI9IqIIIqqIIIIqIIIIIqIIIIqqIqIIII9q9IIIIIIIIIIIIIIIIIIIIIqqIIIIIqIqIIqIIqII9qIIIII9qIIqIIq99I9IIIIqIqIIIIIIIIIIqIII9IIqIqIq9qIEIIIIIIIqIIIIIIIIIIIIIIIqIIIqIIIIIIIIIIIIIIIII9qIII9IIIIIIIIqIIIIIIqqqIIIIIIqIIIIIIqIIIIIIIIIII9IIIIIIIIIqIIIIIII9III9IIIIIIIIIqIIIqIIIIIIIIIIIIIIIIIIIIIIIIIII9IIIIIIIIIIIIIIIIIIIIIIIIIIIIIIIIIqIIIIIIII…	1	0	6644	6	23239R-01-40_samtools	10.11287385724122
11528	28121	28121	8	22900663	N	5551	>C<<cc$Ccc$cCcC$c$c$cccc$cccc$C$cCc$c$cccccccccccC$cc$cc$cccCCCCCCcCCCcCCCccCcCCCCCCCCcCCCCCCCCCCCcCCCCCCCCCCCCccCCCcCccCCCCcCCCCCCCCCCCCCCccCccCCCcCcCCCccCCCccCccccCCccCCccCcCCCCCCCCCCCcCcCCcccccCcCcccCcccccccccccCCccCcCCcCCcccCCCcCccCCCccCCCCCcCcCccccCcccCccCccccCcCCccccCccccccCcccccCccCcccccCCcccccccCcccCccCccccCccccccccccccCCCcCCcCccccccCcCCcccccCCcccccccCCCCCCCCCCCCCccCCCccCCcCcCCcCCcCCccCCC…	II9IIIqIIIIIIIIIIIIIIIIqIqIIIIIIIIIIIIIqIIIIIIIIqqqqIIIIIIIqIIIIIqqIqqqI9IIqIIqqqqqqIIIqqqIIqIIqIIIIIIqIqIIIqIqIIqqqqIqqIqqiqqIIqIIqIIIIIIqIIIIIIIIIIII9I9IIqqIIqIIqqqI9qIqIqq9IIqIIIIIqIqIIIqIIII9II9IIIIIIIqIqqIqIIIIqqqIIIIqqqIIqqqIIIqIIIIIIqIIIIIIIIIIIIIIqIIIIqII9IIIIIIIIIqIIqIIIIIIIIIIIIIIqIIIqIqqI9IIIIIIIIIIII9IIqqqIII9qIIIIIIIIqIIqIIIIIIIIIIIIIIqIIqIqqqIIIIIqqqIIIqI9IIIIqIIqIII9IqIqI9IIIqIIIII…	4	5536	0	5	23239R-01-60_samtools	10.112700132749362
164693	386248	386248	8	22900663	N	5496	>>CC<>c$C$c$C$c$C$c$C$c$c$c$c$c$C$c$c$cc$cccccccc$cccccccc$cc$cc$CccccCccccccccCcCccccCcccCcccCCcc$c$c$ccccCccccccccc$cc$Cc$cCcc$c$ccc$ccccCc$cccc$ccc$cc$c$cccccccccCCccCccCcccccccccccccccc$cccccCccCcCCccCcCCcccCCCccCccCcccccccCCCcCCcCCcCccCCCcCCCccCCcCCcCcCcCCcCCcCCCCCCCCcCcCCccCcCcCCccccCccccccCcCcCcCcCcCcccCcCccccCCccccccCCCccCcCccCCccCCCcCccccCccccCCCCcCCCCcCCCCCCCCcCCCcccccCCCCcccccccCCcccCC…	qIIqIIIqIIIqIIII9IIIIIIIIIIIIIIIIIIIIII9IIIIIIIIIIIIIIIIIIqI9IIIIqIIIIIIIqqIIIIIIIIIIIII9IIIII9qIIqIIIIIIIIIIqIIII9IIIIIII9IIIIIIIIqIIqIIIIIIIIIIIIIIIIIIIIIIIIIIIqIIIIIIIIqIIIIqIII9IIqIIIIIIII9qIqqIII9qIIIIIIIIqIII9IIIIqIqIIqIIqII9IIqI9qIqIqqII9IIIqIIIIIIIIIIIIqIIIIIIIIIqIIIqqqIIIIqqIIIIIIqqqIIIIqIIIIIIIIqIqIIIIqIIIIqqq9I9I9q9IQIqqqqqIqqqIIIIIII9qIIqIIIIqqIIIIIIIIqIqIIIqqIIIIIIqIIIIIqIIIIIIIIIIII…	5	5485	0	1	23239R-01-37_samtools	10.099347810403193
144437	338088	338088	5	34172332	N	2208	G>>>>>>>>>>><><<<<><><<<<G$G$G$g$G$g$G$g$G$G$g$G$g$G$G$g$G$g$G$G$g$G$gGGgGgggGgGGggGggGgG$gggggGg$GGgGG$ggGGGgGGgGGgggg$gggGggggggggggGGGgggggggggggggggggggggggggGggggGGGgGGGGGGgGGGGgGgggggggggggggggggggggggGgggGgGggggggggggggggggggggggggggggggggggggggggggggggggggGGggGgggGggggggGGggggggggGGGgGgggggggggggggggggggggggggggggGgggggggggggggggggggGGggggggggggggggggggggggGggGGggggggggGgGgGGggggGgGGgGggg…	IIIIIIIIIIIIIqIqIIIIIIqI9IqqIIIIIIqIqIIIIIIqqI9IIqIq9IIIIIIIIIIIIIIIIIIIqIqqIIIIIIIIIqqIIqIIIIIIIIIIII9I9III9IqIIIIIIIIIIIIIIIIIIIIIIIIIqIIIIqqIIqqIIIIIqIIqIqIIIIIIIIIIIIIIIIIIIIIIIq9IIIIIIIIIIIIIIIIIIIIIIIIIIIIIIIIIIIIIIIIIIIIIqIIIIIIIIIqIIIqIIqIIIIIIIqIIIIII9IIqqqIIIIIIIIIIIIIIIIIIIIIIIIIIIIIIIIIIIIIIIqIIIIIIIIIIIIIIIIIIqIIIIIIIIIIIIIIIIqII9qIIIIqIIIqIIIqqIIIIIIqIIqIIIIIIIqIIqIIIIIIIIIIIIqIIqII…	0	0	2181	2	23239R-01-10_samtools	10.09077405464075
329075	744485	744485	10	15714449	N	6617	>>>><><G<<<<<G$G$g$G$g$G$G$G$G$G$G$g$G$g$G$G$g$G$g$g$g$g$G$G$g$g$g$g$g$G$G$g$G$G$g$g$g$G$g$G$G$g$G$G$G$g$g$G$g$G$g$G$G$G$G$g$G$g$G$G$g$g$G$G$g$G$g$g$g$g$G$g$G$g$G$g$G$G$G$g$G$g$G$G$g$g$g$G$g$G$g$g$G$g$g$G$g$G$g$g$g$G$g$g$G$G$>G$G$G$G$g$g$g$g$g$G$g$g$g$g$G$g$g$g$G$G$G$G$G$G$G$G$G$G$g$g$g$g$G$g$G$G$G$g$G$G$g$g$g$G$G$g$g$g$G$G$G$g$g$g$g$G$ggg$gggggggggg$ggGggGgGggggg$ggGgggggGgGg$g$ggg$ggggggggggggg…	IIIIqIIqIIIIIqqIq9qIIqqI9qIIqIqI99IqqI9II9qIIqqIIIIIqIIqIII9qIqIIqqIIqIIIIIqqIqIqIII9qIIIIIqIIIqqIIIIIqIII9IqIqII9I9IqqqIqqq9999IIII9II9IIIqqqIqqqIIIIIIqIIqIIqIIIIIIIIIII9II99qIIIIIIIIIIIIIIIqIIqIIIIIIIIIIIIIIIIIIIIIIIIIIIIIIIIIIIIIIIIIIIIIIIIIIIIIIIIIIIIIII9IIIIIIq9IIiIqIIIIIIIIqIIIIIIIIIIIIIIIIIIIIIIIIIIIIIIIIIIIIIqIIIIIIIIIIIIIIIIIIIIq9IIIIIIIIIIIIIIqIIIIIIIIIIIIIIIIIIIIII9IqII9II9I99qIIIqqIqI…	1	0	6502	6	23239R-01-24_samtools	10.081705339969199
266737	614945	614945	5	34172332	N	4354	<<><<><<<<<>><>><<<>>><<gG$G$G$g$G$g$g$g$G$G$g$g$G$G$G$G$G$g$g$G$g$G$G$g$g$g$G$g$g$g$g$G$g$G$g$ggGGg$gGGGGGggGGGgGgGGgGGGgGGGgggGGGGgGgGGgGGgGGGGGgGGgggggggGgggGggGGggGGgGggGgGggggGgggggggGgGGgGGgGGGgagggggggGgGgGgggggggggGgggggggggggggggggggGgggggggggggggggggggggggGggggggggggGGGGGgGGGGGGGgggGgGgGGGGGGGGgggGGGgggggggggggggggggggggggggGgggggggggggggggggggggggggggggGgggggggggggggggGgggggggggggggggg…	IIIII9IIIIqIIIIIIIqIIIIIIqqIII9IIIqIIIIIqIIIq99qIIIIIIIIIIqIIIqqIIIqqqIIIIqqIqIqqIIqIIqIqIIIqqIIIIIIqIqqIIqIqIIqIIIIIIIIIIIIIII9IIIIIIIIIqIIIIIIIIIIIIIIqIIqIIqIIIqIIIqI9IIIIIII9IIIIIIII9IIIIIIIIIIIIIIIIIIIIqIIIIIIIIIIIIIIIIIqIIIIIqIIIIIIIII9qIIIqqIqqIIqIIIIIIIIIqIIqqqIIIIIIqIIIIIIIIIIIIIIIIIIII9IIIIqII9IIIIIIIIIIIIIIIIIIII99IIIIqIIIIIIIIIIIIIIIIIIIIIIIIIIIIIIIIIIIIIIIIIIIIIIIIIIIIIIIIIIIIIIIIIIII…	2	1	4323	4	23239R-01-45_samtools	10.077817120895904
1160	2923	2923	5	34172332	N	3288	>><<><>><><><<<><<>><<<><<><><>><<<>>>>>><>>g$G$G$G$g$G$g$g$G$g$G$g$G$g$G$G$g$g$G$g$G$G$g$GGGgggGg$GgGGGgGGGGGgG$GGgggggGggGGgGggggGggGGGggG$GGGGgggggGggGGgGgggGggGgGggGGGGggggGGgggggggggagggggggagagggggggggGggggggggggggggggggggggggggggGgGGGGGGGGgggGGgGGGgGggggGgggggggggggggggggggggggggggggGgggggggggggggggggggggggggggggggggggggggGggggGggggggggggggGggggggggggggGgggggggggggggggggggggggggggggggggGgg…	IIIIIIqIIqIIIIIIIIIqIIIqqIIIq9IqIIqIII9IIIIIIIIqIqIIqIIII9qqIIIIIqI9qqIIIqIIIIIIIIqIqqIIIIIIIIIIIIqqIqIIIIqIIq9qIIIIIq9IIIIIIIIIqIqIIIqIIqIIIIqIIIIIIIIIIIIIIIqIIIIIIIIIIIIIIIII9IIIIqIIIIIIII9IIIIIIII9IIIIIIIIIIIIIqIIII9III9IqIqIqIqIIIIqIIIIqIIIIIIIIIIIIIIIIIIIIIIIqqIII9IIIIIIIqIIIIIIIIIIIIIIIII9IIIIIIIIIIIIIIqIIIIIIIIIIIIIIIIIIIIIIIIIqIII9IIIIII9IIIIIIIIIIIIIIIIII9IIIIIIIIIIIIIIIIIqqIqqqIIIIIqIII…	3	1	3239	1	23239R-01-28_samtools	10.07637025207403
130869	305444	305444	8	22900663	N	5395	>>c$c$C$cc$cccccccCccc$c$cCccccCcccccccccCccccccccccccccC$cccccC$cccccCcc$cC$ccccc$cCccccccc$CcC$C$cccC$cc$cc$cc$cc$ccccC$cCc$c$cccc$cccccc$c$cccccccccccc$cccccccccccccccccCcCcCccCCccCcccCccCCccCCCCCCccccCCccccCCCCcCcccCcCcCCCCCCcCCCCCCccCCcCCCccCCCCCCCCCCCcCCCCcccCcccccCccCCccccCcCCcCCCccCCccCCCcCCCCCCCCccCcccccCcCCcCCcCcccCCccCCCCcCcCcCccCcCcCCcCccCcccCcCccCCCCccCcccccccccccccCcCcccCccccCcccCcc…	IqIIIIIIIIIIIIqIIIIIIIII9qII9IIIIIIqIIIIIIIIIIIIII9IIIIIqIIIIIIIIIqIII9IIIIIIIIII9IqIIIIqIIIIIIIIIIIIIIqIIIII9IIIIIIIIIIIIIIIIIIIIII9IIIIIIIIIIIIIqIqIqIIIqIIqIIIqIIqIIIqIqIqqIIIIIIIIIIIIIqIqIIIqIqqqqqqI9IqqqqqqIIIIIqIqIIIqqIIqIqqqqIqqqIIIIqIIIIIqIIIIIIIIqI9IIIIqIIqqIIIqIIqqqqqqIIIIqIIIIIqIqqIIqIII9IqIIIqIqIIqIIIqIIII9IqqIIIIqIIIqIIIIqqqqII9IIIIIIIIII9IIIIIIIIIIIIIIIIIqIIIIIIIIIqIIIIIIIIIIIqIIIIIq…	2	5385	0	5	23239R-01-58_samtools	10.072802534544207
281620	647792	647792	2	56553608	N	3214	<><a$a$a$a$a$a$a$a$a$a$a$a$a$a$a$a$a$a$a$a$a$a$a$a$a$A$a$a$a$a$a$a$a$a$a$a$a$a$a$a$a$a$aAAAaaAAAaaaaAa$Aaaaaa$aaaaaaa$aaa$aaAaAAAAAaaaAAAAAAaAAaaaAaAAAAaaaAaaaaaaaaAAaaaaaAaaaaAaaAaaaAAaaAaAaAAaaAaaaaAAaAaaAAaAAAAaaaaaaaaAaaaaaaaaaaaAAaAaAaaAAaaAaAaaaAAAAAAAaAaAAAAAAaAAAaaAaaaAaAaAaAaaaaAaaaaaaaaaaAaaaaaaaaaaaAaaaaaaaaaaaaAaaaaaaaaaaaaaaAaAaaAaAaaaaAaaaaAaAaAAAAaaaAaAAaAAaaaaaaAAaaaaAaaaAAaaaaaaa…	I9III9IIIIIII9III9IIIIIIIIIIIIIIIII9IIIIIIIIIIIIqIIIqqIIIIIIqIIIIIIIIIII9IIIIIIIqqIIIIIIqIqqqIIIqIIIqII9qIIIIqIIIIIIIIqqIIIIIqIIIqqIIqIIIqIIIqII9IIIIIIIIII9I9IIIqIIIIqIIIIIIIII9IIIIIIIIIIqIIIIIIIIqIIqIIIIIIIqIIIIIqIqIqIq9IIIqIIqIII9qqIqIqIIIIqIIIIIIIIIIqI9IIIIIIIIIqIIIIIIIIIIIIIIIIIIIIIIIIIqIqIIIIIIII9IIIIIIIIIIIqIIqIqIqIqIIqqIIIIIIqqIIIIqIIIIIIIIIIIIIIIIIIIIIIIIIIIIIIIIIIIIIIIIIIIqII9IIIqIIIIIII…	3208	3	0	0	23239R-01-33_samtools	10.062495925733764
317563	718777	718777	5	34172332	N	3174	<><><<<><><>><>>><<G$G$G$G$g$G$G$G$G$g$g$G$G$g$G$g$g$g$g$g$g$G$G$G$G$G$G$g$g$G$G$G$GGggg$gGggGGGGgGGGggGGgG$GGGGGgGGGGGggggGgGgggGggGggGgGGgggggGggGgggggGGGGggGagGGagggggggggggggggggggggggggggggggggggggggaggGgggggggggggggGGGgGGgGGgggGgGgggggggggggggggggggggggggggggggggggggggggggGggggggggggggggggGGggggggggggggggggggggggggggggggggggggggggGGGgGGggggggGgggggGGggggggGgGgGggggGgggGggggggggggGgggggggggg…	IIIqIqIqII9IIqIIIIIIIqqIqqIIIIIqIIIIIIIIIqqqqqIIIIIIIIIIIIIIqqII9qqIIIIIIIqqIIII9qIQqIIIIqIqIIIIIIIqI9Iq9IIIIIqIIIIIIIIqqI9IIqIIqqIIIIIIIIIIIIIIIIIIIIIIIqIIIIIIIIIIIIIIIIIIIIIIIIIIIIIIIIIIII9qIIIIIIIIIqIIIIIIIIIIIIIIIIIIIIIIIIIIIIIIIIIIIIIIIIIIIIIIIIIIIIII9IIIIIIIIIIIIIIIIIIIIIIIIIIIIIIIIIIIIIIIIIIIIIIIIIIIIqIIIIIIIIIIIIIqIIIIIIIIIIIIIIIIIIIIIIIIIIIIIIIIIIIIIIIIIIIIIqI9IIIIIIIIIIIIIIIIIIIIIqIIIII…	3	1	3150	1	23239R-01-52_samtools	10.036173612553485
302726	686177	686177	8	22900663	N	5180	<C<<C$c$C$c$c$c$C$c$c$c$ccccc$cccc$c$CccCcccCcccccccccccc$CccCcCccccccCcccccccc$ccCc$cCCccCccccccccccccccccCccCc$ccc$cCccccCccccccCccc$cc$Cccccc$ccCc$C$c$ccccccccccccCccccccccccccccCcccccccccCCccCCccCCccccCcccCcCcccc$CCcCCcCCCcCCCcCcccccCccCcCcccccCcCcCcccCCCcCcccCCcCccCCccccccCcccCCcCCccCcCCCCCcccCCcccCccCcccCccCCCCCccCCCccCcCcCCcccCCCCCCCcCcCccccCCcCcCccCCccCCCcccccccccCcCccCCCcCccccccccCcCcccC…	IIIqq9III9qI9IIIIIIIIIIIIIIqIIIIIIIIIIIIIIIIIIIqIqIIIIIIqIIIIIIIIIIqIIIIIIqIIIIIIII9IIIIIIIqIIq9IIIIqIII9qIIIIIIqIIIIIqIIIIIIIIIqIIIIIIIIIIIII9IIIIIIIII9IIIIqIIIIIIIIIqqIIqqIIqqIII9qIIIIIqIIIIqqIqqIIqqIqqIIqIIII9qIIqIqIIIIIqIqIIIIIIqqIIIIIqqIqIIqIIIIIIIIIIIIIIIqIIIIqIII9I9IqqIIIqIIqIIII9IqqqIIIIIIIII9IqI9IIIIq9qqIqIIqIIIIII9IIqIIIIIIIIIIIIIIIIIII9qIIII9IIIIIIIIIIII9I9IIIIIqqI9IqIIIIIIIIIIIIIIIqII…	2	5167	1	5	23239R-01-30_samtools	10.013183073537498
211293	490682	490682	10	15714449	N	5278	><>>><<><><g$g$g$g$G$G$g$g$g$G$g$G$g$g$G$g$g$G$g$g$g$G$G$g$g$g$G$G$G$g$G$g$g$g$G$g$G$g$G$g$g$G$G$G$G$g$g$g$g$G$g$G$g$g$G$>g$g$g$G$g$G$g$G$g$G$g$G$G$G$g$G$g$g$g$g$G$G$g$G$G$g$g$g$g$G$g$g$g$G$g$G$G$g$G$g$G$g$g$g$G$g$g$G$g$g$G$G$g$g$G$G$g$g$G$g$g$g$G$G$g$g$G$G$g$g$G$G$G$G$G$G$G$G$ggg$gggggggggggGgggggGgggg$gggggggggggggggg$g$ggggg$gggggggggggGggg$ggggggggggGg$ggg$g$gggggggggggGggGg$gGggggg$g$gggg$gg…	9qIIqIIqqqIII9IqqI9Iq9qIIqIIq9IIqqIIIqqIIaIIIIIqIqI9qIqqIIIIqIqIIqq9IIq9qIqIqIIqq9qI9IIIqqqIIII9qIIIqIqqIqIqII9I9I99IqqIIqII99IIIqq9IIIIIiqqIIIIqIIIIIIIIIIIIIIqIIIIIqII9IIIIIIIIIIIIIIIIIIIIIIIIIIIIIIIIIIIII9IIIIIIIIIIqIII9IIIIqIIIIIIIqIIqqIqIIIIIIIIIIIIIIIIIIIIIIIIIIIIIIIIIIqIIIqIIIIIIIIIIII9IIIIIIqIIIIIIIIIqIIIIqIIIIIIIIIIIIIIIIIIIIIIqIIIIIIIIIqIqqqqIqIqqqqqqqqIIqqqIqqI9IqqIIIIqIIqIII9qqqqqIIqqq…	5	2	5148	3	23239R-01-43_samtools	10.00786824333334
31828	74250	74250	8	22900663	N	3076	>c$ccccc$ccCcccccCccc$cccccc$ccCcccccccc$cccc$c$cc$cccC$ccccccccccc$ccccccccccC$cC$C$cc$c$ccc$c$cC$c$cccC$cc$cccccccccccccccccccCCCccCCCCCCcCcccCCCCcCccCCCCCCCCCCcCCCccccCCCCCcccccccCCCcTcCcccCCcCcccCcCCCCCCccccCCCCccCcCccccCcccccCCCcCccCcCCccccccCCccCccccccCcccccccccCcccCcccCcCCcCcCCccccCCCCcccccccccCCccCCcCcCcccCCcCCccccccccccccccccCccccccCcCccccccccccccccccCCccCCCcccCCCCCCCcCCCccCcCcCCccCCCCCC…	III9IIIIIqIIIIIq9IIIIIIIIIIIIIIIIIIIIIIIIIIIIIqIII99IIIIIIIII9IqIIIIqIqqIIIIIIIIqIIII9IIIIIIIIIIIIIIIIIIIIIIqIIIIqIIIIIqIIIqqqIIqIIIIIqIqqqqIIqqqIIII9IIqqIIIIIIIqqIIqIqIIIIIIqI9qqIIqqIIqqIIIIIIqIIqIqIIIIIIIIIIqIqqqIIqIqIIIIIIIIqIIIIIIIIIq9I9IIIIIIqIIIIIIIII9qIqII9IIIIII9IIIIIII9III9I9IqIqIIIqIIIIqqIIIIIIIIIIIIIIIIIIIIIIIIIIIIIIIIIIIqII9IIIqIIIIIqIIIqqIqIqq9qqIqIIqqIqIIIIqqIqIqIqq9I9III9IIqIIIIIII…	1	3071	0	3	23239R-01-61_samtools	9.999530296254719
295832	670924	670924	2	56553608	N	4071	>>a$a$a$a$a$a$a$a$a$a$a$a$a$a$a$a$a$a$a$a$a$a$a$a$a$a$a$a$a$a$a$a$a$a$a$a$a$a$a$a$a$a$a$a$a$a$a$AAaAAAaaAAAAa$AaaA$a$aaaaAaAaaAaaAaaaaaaaaaaaaAAaaAaAaAAAAAaAAAAaAAaAAaAaaaAA$AaAa$aAaaAAaaAaaAaAaaAAaAAaaaaaaaaAaaAAAaaaAAaaaaaAaaAAAAAAAAAAaaAaaaAAaaaaaaAaAaAAaaaAAaaAAAaAAaaAaAAaAAaAaAaaAAaaAaaaAAAaAAAAAAAAAaAaaAAaAaaAAaaaAaa$aAaAAaAaAaaaaaaaaaaaaaaaaaAaAaaaaaaaaaaaaaaaaaaaaaaaaAaAaaaAaaAAAAAAAAaaa$…	IIIIIIIIIIIIII9IIIIIIIII9IIII9IIIIIII9II9IIIIIIIIIqIIIqIIq9qq9IIIIIIIIIIIIIIqIIIIIIIIIIII9IIIIIIqIqI9IIIIIqIIIIqIIqqIqIIIqqIIIIIqIIIIIIqIIqIIIIqIIqIIIIIIIIIIIIIqIIIIqIII9IIIIIIqqqIqIIqqIIqIIIqIIIIIIIqIqIIIIIIqIIII9qIIIII9IqIIqIIqIqII9qIIqIIIqqqIIII9qqIIqIIIIqqIqIIqqI9II9qIqI9qIqI9qIIIIIIIIIIIIIIIIqIqIIIIIIIIIIqIIIIIIIIIIIIIIIaIIIIIIqIIIIIqIIIqIqqqIIIIIIIIqqqIII9qIIIIIIqqqIIIqIIIIqIIIIIIqIIIIIIIII…	4065	4	0	0	23239R-01-53_samtools	9.98903963696239
84635	197924	197924	3	8827529	N	1432	<>>>>>ttttttttttttTtttttttttttttttttttttttttttttttttttttttttttttttttttttttttttttttttttttttttttttttttt<<<<<<ttttttttttttttttTTttTtttttttTTtttttttT<tttttttttTttTTtttTttTTTTTtTTTtttTtttttttttttttTttttttttttttttttttttttTtttttttt<<<<<<<<<<<<<<<<<<<<<<<<><<<<<<>><<<><<T<<<<><<<<<<<<<<<<<<<<<<<<<<<<<<<<<<<<<><t<<<<<<>><><<<<<>><<<<>><<<<<<<<<<<<<<<<<<<<<<<<<<<<<<<<<<<<<<<<<><<<<<<>>><<<><<<><<<<<<<<><<<…	IqqqqqIIIIIIIIIIIIqIIIIIIIIII9IIIIIIIqIIII9IIIIIIIIIIIIIII9IIIIIIIIqIIIIIIIIIIIIIIIIIIIIII9IIIIIIIIIIqqqqqqIIIIIIIIIIIIIIIIqqIIqIIIIIIIqqIIIIIIIqIIIIIIIqIqqIIqqIIqqIqqqqqqIqqqIIIqIIIIIIIIIIIIIqIIIqI9III9qIIIIqIIIIIIqIIIq9qqIIIIIIIIIIIIIIIIIIIIIIIIIqIIIIIqqq9qIqqIqIIIIqIIIIIIIIIIIIIIIIIIIIIIIIIIIIIIIIqIIIIIIIII9qIIIII9IIIIIIIIIIqII9IIIII9I9IIIIIIIIIIIIIIIIIIIIIIIIIIIIIIIIIIIqqqIIIqIIIIIIIIIIIIqIII…	0	0	1	1012	23239R-01-65_samtools	9.98299357469431
221634	513754	513754	10	15714449	N	5146	>>G>>>><g<<<<G$G$g$g$g$g$g$g$g$g$G$g$G$g$G$g$g$g$g$G$g$G$g$G$G$g$g$G$G$G$g$g$g$g$g$g$G$g$G$g$G$g$g$g$g$g$g$G$g$G$g$g$G$G$g$g$g$G$g$g$G$g$G$g$g$g$g$G$G$g$g$G$g$g$g$g$G$g$g$g$g$g$g$G$G$G$g$g$g$g$G$g$g$g$g$G$g$g$G$g$G$G$g$>G$G$g$g$g$G$g$g$G$g$g$g$G$G$g$G$G$G$ggggg$gg$gg$ggggg$g$ggGgggg$gggggGggggggggggggggGgG$ggg$ggGg$gggggggg$ggGgg$gggg$gggggggggg$G$gggggg$gggg$Ggg$g$gggggggggggggggg$gggggggg$ggggG…	IIiIIII9qIIIIqqIIII9IIIqIqIqIIIIqIqIqqIIqqqI9IIIIqIqIqIIIIIIq9II9qq9I9qI9qIqI9IIqqIIq9I9IqIIIII9qIqI9I9qqI9IqI9qIqq9IIq9I9I99q9I9IqIqqq9IIqIIIIIIIIIIIIIIIIIIIIIIIAIIIIIII9IIIIIIqIqIIIIIq9IIIIIII9IIqIIIIIIIIIIIIIIIIqIIIIIIIIIIqIIIIIIIIIIIIIIIIIIIIIIII9IIIIIIqIIIIIIIIIIIIqqIIIIIIIIIIIIIIIIqIIIIIIIqIIIIqIIIq9I9IIqqqqqqqqIIqIII9IqIIIIIIIIqIIqqqqIqIIIIqIIqAqqqqIIIIIqIqqIIIIIqIIIIIIIIIIIqIIIIIqIIIIIIII…	3	0	5012	5	23239R-01-34_samtools	9.969242604434498
323829	732359	732359	8	22900663	N	5025	>>>>C$c$C$C$C$c$c$c$c$c$c$c$c$C$C$C$c$c$C$cccccC$cccccCcCCcCc$ccc$ccccccCccCccCcc$ccccCcccccccc$Ccccc$cccC$cC$c$CcCcccc$c$c$ccccCCc$c$c$CccccccCcccc$ccccccccc$cCcccccccCccccccccccccccccccCcCCCCcccccCcCCcCccccCCcC$CcCccCCcCcCcCCcccCccccccCCCcCCCCCCCCcCCcccCcccccccccccCCcCcccCccCCCcCCCccccCCCCCCCCCCCCccCccccccCcCcccccCCCCccCcccCCCCcccCccccCcCCccCccccccccccCCccccccccccccccCCCCcCCCcCCccCCcCccCCcccccC…	IIIIIIIqqIIIIIIIIIq9IIqIIIIIIIIIIIqIqqIqIIIIIIIIIIqIIqIIqIIIIIIIIIIIIIIIqIIIIIIIIIIIqI9IIIIIIIIIIqIIIIIIIIIIIIIIIIIIIIIIII9IIIIIIIIIqIIIIIIIIIIIqIIIIIIqIIIqqIIIIIIIqqIqIIII9IIIq9IIIIqIIIqIqqIIII9IIIIIqqqII9qqIIqqIIqIIIqIIIIIII9IIIqIIqIIIqIIqqqI9qqIIIiqIIqIIIIqIqqIIIIIIIIIqI9IIIIIIqqqIIqIIIqqI9IIIqIIIIIIqqI9IIIIII9IIIIqqIIIIIIIIIIIIIIIIqqIqqqIqIIIqqIqIIqIIIIIIqIqIIIIIqIqIIIIIqIqqIIqIIIIIIIIIIII9Iq…	3	5009	1	5	23239R-01-31_samtools	9.96837880137054
178836	417151	417151	2	56553608	N	3973	>C><a$a$a$a$a$a$a$a$a$a$a$a$a$a$a$a$a$a$a$a$a$a$a$a$a$a$a$a$a$a$a$a$a$a$a$a$a$a$a$a$a$a$aAA$AAAaa$aaaaAAAaaaaAaaaaaaaaAaaaa$aaaAAaAaa$a$aAAAaaAAaaaAaAAAAaAaaaAAaAAAAAAAaAaaAAaAaaaAAaaaaaaaaaaaaaaaaAaaAaaaaaaaaaAaAAAAaaAAaAAAAAaAaAAAaAAAaAAaaaAaAaaAAAaAAaaaaaaaaaAaAaaAAaaaaaaaaAaaaAaaaAaaaAaaAAaaAAAAAAAAAAAAAAaaaAAaaaaAAAaAaAAaaaaaaaaaaaaaAaaaaaaaaAaaaaaaaaaaaaaaaaaaaaaaaaaaaaaaaAaaaAaAaAAaaAaaaaa…	I9I9I9IIII9IIIIIIIIIII9IIII9IIIIIIIIIIIIIIIIIIIIIIIqIIIIIIIII9IIIqIIIIIIIIIIIqIIIIIII9IIIIIIIIIqII9IqIIIqqII9IIIqIq9II9IIIqIIIIIqIIIqIIIII99IIIIIIIIIII9IIIIII9IIIIqIIIIqIIIqIIIqIqIIIqIqIIqIIIIIIIIIIIIqqIIIqIIIIIIIIIqIIIIqIIIIIII9IqIIIIIIIIII99IIqqIIiIIqqIqqqqIqIqIIIIIII9IIIIIqI9IIIIqIIII9IIIIqIIIIIIIIIIIIIIIIIIIII9IIIIIIqIIIIIIqIIIIqIIIqIqIqIIIIIIIIIIIIIqI9IIqIqIIIIIIII99qIIIqIqqIIIIqIqIqqII9IqqI…	3961	4	2	0	23239R-01-40_samtools	9.951648985904619
45911	106935	106935	5	34172332	N	5004	>><<<><><<<<<<<>>><><>><>>><<<><<<<>><<><<<><<g$g$G$g$G$g$G$G$g$g$g$g$g$G$g$G$G$g$G$g$g$G$G$G$Gg$G$g$G$G$g$G$G$G$g$g$G$g$G$g$g$g$g$g$G$G$g$G$G$g$G$G$G$g$G$G$gGGGgGgGgGg$GGggGGGGGgGgGGGGgGGggGggGgGGggGggggGGgGggGgggGGgGGgggGgGgggGgGgggGgGgGGggGGggGgggG$gGggGgggggggGgGggggGGGGggGgGgggGggggGgggGgggggGgGGggggggggggggggggggggggggggGggggggggggggggggggggagggggggggggggggggggggggaggggggggggggggGggGGGGGgGG…	IIIIIqIIIIIIIIIIIqIIIqIIqiqIIIIIIIIIIIIIqI9IIIIIIIIIqqIIIIIqIIqIIIIIqqqIIIIIIIIqIIIIqIIIIIqIIIIIIIqIqIIIqIIqII9IIqqIIIIIIIIqIqqIIIqqI9qIIqIqIIIqIIIIqqIIIIIIIIqqIIqIIIqIIIIIqIqIIIqIIIIIII9qII9III9IIIIIIIIIIIIIIqIIIIqqIII9qIIIIIIIIIIIII9IIIIIIqI9IIIII9IIIIIIIIIIIIIIIIIIIIIqIIIIIIIIIII9IIIIII9IIIIIIIIIIIIIIIqIIIIIIIIIIIIIIIIIIIII9IIIIII9qIIIq9IIqqIIqqIIqIIIIIqIqIIIqIIIIqIIIIIIIIIIIIIIIIIIIIIIIIIIIII…	4	0	4947	5	23239R-01-62_samtools	9.95041008927126
311599	705544	705544	2	56553608	N	2958	a$a$a$a$a$a$a$a$a$a$a$a$a$a$a$a$a$a$a$a$a$a$a$a$a$a$a$a$a$a$a$a$a$a$a$a$a$AaAAAaaAaaaaaaaaaaaaAaaaaAaAAAaAAAAAaAAAAAAaAaaAAAAaaAaaaAaAaaAaaAaAAAaAAaaAAAaAaAAaaAaaAaAAaaAaAAAAAAAaaaaAAAAaaaaaAAaaaaaaaaAAAaAaAAaaAAAAaaaaAAAAAAAaaAaAaaaaaAAAaaAaAaaaAAaaaaaaaaaaAaaaaaaaaaAaaaaaaAAAAaAaaaaaaaaAAaaaaaaAAAAaaaaaaAAAaAaAAaaaAaaaaAaaaaAaAaaAaAaaaaAaaAaaaaaaaaaaaaaaaaaAaaaaaAaaaaaaAaaaAaAaaaaaaAaaaaaaaaaaa…	I9IIIII9III9IIIIII99IIIIIIIIIII9IIIIIIIqIIIIIIIIIIIIII9qIqIIIIqIIqIIIIIIIII9qIqqIqIIqqqIIIqIIIqIq9IqIIIIIIIIII9IIIIIqIqqI9III9IIIIIqIIqqIqqqIIIIIIIIIIII9qqIIIIIII9IqqIIIIqIIqqqqIIIIqqqIIqIIIIIqIIIIIqqIIqqIiIIIqq9IIIIIIIIIIIIIIIIIIII9IIIIIIqIIIqIIIIIIIIIIIIIqIIqqIIIIIIIIq99I9IIIIIIIIIIIqIIIIqIqIIIIII9IIq9IqIIII9IIqIIIIIIIIIIIIIIIIIIIIIqIIIIqIIIIIII9qIIIIIIIIIIIIqIIIIIIIIIIIqIIIIIII9IIII9IIIIIIIIII…	2953	0	3	2	23239R-01-46_samtools	9.943003140412799
174453	407341	407341	5	34172332	N	3966	><<<<<<><<>><<<<<<<<<<<<>><><<>><G$G$G$g$g$G$G$G$G$g$g$g$G$G$G$G$G$g$g$G$g$g$G$G$g$g$g$G$G$g$g$G$G$G$g$g$g$g$g$GGGGgGGGgGgGGG$gGGGGGGGGg$ggGgGGgGGGGGgGGGgGggggGgggggGGGgGggggGgGGgGgGggGGggGggggggGGGgGgGGGggggGgGgggGggGG$gggggGggGgggggggggggggggggggggggggggggggggggggggggggGggggggggGGGGGGGGgGGgGGGggGGGGGGGGGgggggggggggggggggggGgggggggggggggggggggggggggggggggggggggggggggggggggggGgggggggggggggggggggg…	IIII9IIIIIIqIIIIIIIIIqIIIIqIIqI9IqIqIIIqIqIIIIqqIIIIqIIqII9II99IIqqIIIIIIIqIIIqIIIIIqIIqIIqqqIIIIIIIIIIqIqqqIIqIIqIIIIIIIIIIqqqIqIIIIqIqqIIIqIIqqIIqIIIIIIqqIIIIqIqIIIIIIIIIII9IIqIIIIIqIIIIIIIIIIIIIIIIIIIIIIIIIIIIIIIIIIIIIIIIIII9I9qIIIIIIIIqIqIqqIqI9qIqqIIIqII9II9qqIIIIIIIIIIIII9IIqIIqIIIIIIIIIIIIII9I9IIIIIIIIIIIIIIIIIIIIIIIIIIIIIIIIIIIIIIIIIIIIIIIIIIIIIIIIIIIII9III9IIIIIII9IIIIIIIIIIIIIIIIIIIIIII…	0	2	3926	4	23239R-01-23_samtools	9.938844457466171
149900	351691	351691	8	22900663	N	4887	>>c$c$c$c$C$c$c$c$c$c$C$C$c$C$c$ccccCccc$ccCcccCcCccccccCCccCc$ccc$ccCCccccc$ccc$CcCcccc$ccc$ccccCCccccccccccccCC$cc$cc$ccc$Cc$ccCc$cc$cccccc$Cccc$Cc$ccCccccccccccccccccccccccccCCCCCccCCccCCcCccccCcCCcCCCCCCCcCcccCccCCccCCCCCcCCcCcccccCcccccCCcCcccccCcCcCCcCccccCcCccCCCCcCCCCCCCCCcccccCcCccccCcccCccCCccCcCccCCcCCCCcccCCccCcccccccCccccccccccccCccCccccCCccccCccCcccCCcccCcccCcccCCCcCCCCCccCCCCCCCcCC…	9IIIIIIIIIIIqqIqIIIIIIIIIIIqI9IqIqIIIIII9IIIqIIIIIIqqIIIIIIIIqIqIIIIIIIIIIIIIIIIIIIIIIIIIIqIIIIIIIII9IqIIIIIIIIIIIIIqIIIqIIIIIIIIIIIIIIIIIIIIIIIIqqqIIIIqIIIqIIqIIIIIIqIIIqqqIqqIqIIIqIIqIIIII9IqqIqIIIIIIIIIIIIIIIIqIIIIIIIIIqqIqIIIIqIIIIIqqI9qqq9IIqIqIIIIIIIIII9IqIIIqIIIIIIIIIII9qIqqqIIIIqIIIIIIIIIqIIIIIIIIIII9IIIIIqIIIIqIIIIIqIIqIIIIIIIIIIIIIIIIqIIIqIIqqIII9IqIIqqqIIqIqIqIq9I9IIIqqIIIIIIIIIIIIIIII…	1	4878	0	5	23239R-01-22_samtools	9.930145947908821
20578	49060	49060	5	34172332	N	6871	>G>><<<<<>>><><><<<<>>>>>>><<<><g$g$g$g$g$G$g$G$g$g$G$g$g$G$G$G$G$g$G$G$g$g$g$G$G$G$G$g$G$G$g$G$G$G$G$G$G$g$g$g$GGG$G$G$G$G$G$G$g$g$g$g$g$g$g$G$G$G$G$G$G$G$G$g$ggGggGgGgGGggGGGgGGGgGggGGGGggGgGGggggggg$gGggGGgggGGgGGgGgGGGGG$gG$gGgggGGGggggggGGgGgggGggGaggGggggggggGggGgggggg$g$gGGgGgggGGGggGGGg$Gg$GggggggGgggggGGGGggGGGgggGGgggggggggGgGggGgcgggggggggggggGGgggGGggGGgggggggggggggggggggggggggggggggg…	IIqqIIIIIIqIIqIIqIIqIqIIIIIIqIIqIII9IIIIIIIIIIIqqIIII9IIqqIIIIIIIqqIIIIIIIqIIIIq9IIII9IIIII99IIIIIIqIIqIIIIIIIqqqIqqIIIII9qIIIIqIqqIIIIIIIIIIIIqIIqIqIqqIIIqIqIIIqIqIIIqqqIIIIIIIqIIIIIqIIqIIIIIIIIIIIIqIIqIIIIIIIIII9qIIIIqIIIq9qI9IIIIIIIIqIIIIIIqIIIIqqIIIIqIIIIIIIIIIIIIIIIIIIIIIIIIIIIIIIqqIIIIIIIq9IIIIIIIIIIIIIIIIIIII9IIIIIIIIIIIIIqII9IIIIIIIIIIIIII9IIIIIIIIIIIIIIIII9IIIqIIIIIII9IIIIIIIIIIIqIIIIII9…	3	1	6829	7	23239R-01-17_samtools	9.930103696512855
221381	513161	513161	8	22900663	N	5807	>>Cc$C$c$C$c$c$c$c$c$C$C$c$C$C$C$c$ccc$cccC$CccCccccccccccccccCcc$ccccC$cccccccccc$cccCcccCcccccccCCCccCc$ccccccccccCcccCccccccccccccccCcCcCcccccccCc$ccCccCccccccCcccccccccccc$CcCCcCCccCcCcCccCCcccCcCCCcccCccCCcCccccCCCcCcccCCCCCCCcCCCCcCCCCCCCCCCCCCcccccCCCccCCcCccCACcccCCcCcCCcccCcccccCcCccCcccccCCcccccCcccccccccCCCccCCCcccCcCcCccCcccCccCCccccCCCcccCCCCccCcccCCcCcCCCCCCCcccccCCcCccCcCCCcCCCccCc…	IIq9IIIIIIIIIqIIqIIIIIIIIIqIIqIIIIIIIIIIIII9qIIIIIIIIIIIIIIIIIIIIIIIIIIIIIIIIqqIIIIIIIIIIIIIIIqI9IqIIIIIIIIIIIIIIIIIIIIIIII9IIIIIqII9IIIIIIIIIIIIIII9IIIqIqI9IqIIqIqIqIIqqIIIII9IqIIIIIIIIIqIIIIqqIIIIIIIqqq9IIIIIIIIqIIqIIIIIIIIqIIIIIqqIIIIq9IIIIIIIIIqqIqIIqIIIqII9IIIIIIIIIIIIIqqIIIIIqI9IIIIIIIIIIIII9I9IIII9IqIIIIIIqIIIIIIIIqqqIIIqIqqIIIIIIqIIIII9qqIIqIIII9qqIqIIqIqqIIqIqIIIIIIIIIIIIIIII9IqIIqIIIqqq…	6	5799	0	0	23239R-01-34_samtools	9.916625922211235
185455	432463	432463	8	22900663	N	5770	>c$C$C$cC$C$C$C$cC$c$c$C$C$C$C$c$C$c$C$cccccccccccccC$ccccccccccccC$cccCc$cccc$cccccccccccc$cccccCc$cccccCcCC$CCcc$ccccc$Cc$c$cCcCc$CcCcc$cccccccc$ccccCcccc$ccCc$ccccccc$ccccccccccccccCccccccCcccccccccCCccCcCcCccccCccCCCCCcccCCCcCCCccCCcCCcC$cccccCCCCCcCCCCCcCCCCCCCCCCcCCcCccCCcCcCcCCcCCccCcccCCcCcccCccccCcCcCccCCcCCccCccccCcC<cCCccccccccCccccccCCccccccCccCccCcCcCCCCcCCcccccCccccCCCccCccCcCcccCCc…	9IqqIIIIqIqIIqqqqIqIIIIIIIIIIIIIIIIIIIIIIIIIIIIqIIIqIIIIIIIIIIIIIIIIIIIIIIIIIIIIIIIIIIIIIIIIIIIIIIqII9qI99III9IIIIIIIIIIIIIIIIqIIIIIIIIIIIIIIIIIIIIIIIIIIIIIqIIIIIIIIIIIII9IIIIIIIIqIII9IIII9IIIIIII9III9IIIIIIIIIIIIqIqIIIIIqIqq9qI9IqIIIIII9IIqIIqIIIq9IIqIIqIIIqqIIIIIIII9IIIIIIIIqIIqIIIiIIIIIIqIIIIIIIIIIIIqIIIIIIIqI9IIIIIIIqIIIIIIIqIqIIqII9IIIIII9IqIIIIIIIIqIIIqIIIIqII9IqIIqqIIIIIII9IIIIIIIIIIqqIIII…	2	5760	0	6	23239R-01-08_samtools	9.906890595608518
119731	278879	278879	3	8827529	N	1102	<<>>>>T$ttttttttttttttTTTttttttttttttttttttttttttttttttttttttttttttttttttttttttttttttttttttttttttttttttttttttttttttttttttttttttttttttttttttttttttttt<<<ttttttttttttttttttttTttTtttTtttTtTttTttTTtTTTTtttttttttttttttTTtTTttTTTTTTtTtttTTttTTTTtTTTtttttttttt<tttttttttttttttttttttttttttttTtttttTttttttTtTtttttttttttttttttttttttttttttttt<<<<<<<<<<<<<<<<<<<<<<<<<<<<<<<<>>><<ttTTT<<<<<<<<><<<<<<<<<<<<<<<<<<…	IIqqqqqIIIIIIIIIIIIIIqqqIIIIIII9IIIIIIIIIIIIIII9IIIIIIIIIIIIIIIIIIIIIIIIIIIIqIIIIIIIIIIIIIIIIIIIIIIIIIIIIIIIIIIIIIIIIIIIIIIIIIIIIIIIIIIIIIIIIII9IIqqqqIIIIIIIIIIIIIIIIIIIIqIIqIIIqIIIqIqIIqIIqqIqqqqIIIII9IIIIII9I9qqIqqIIqqqqqqIqqqIqqIIqqqqqqqqIIIIIIIIIIIIIIIIIIIIIIIIIIIIIII9IIII9IIIqqIIIIqI9I9IIqIqIIIIIIIIIIIIIIqIqqIqqqqIIIIqqqIIII9IIIIIIIIIIIIIIIIIIIIIIIIIIIq9qIIqqI9qqqIIIII9IIqIIIIIII9qI9IIIIIIII…	0	0	1	955	23239R-01-59_samtools	9.899356922923111
313626	709867	709867	10	15714449	N	3902	>>>><G<<<G$g$g$G$g$g$g$g$g$g$G$g$G$G$G$G$g$g$G$G$g$G$g$G$g$G$g$g$G$g$g$G$g$G$G$g$g$g$g$G$g$g$g$g$g$G$g$g$g$G$G$g$g$g$g$g$G$g$g$g$G$g$g$g$g$g$g$g$g$g$g$g$G$G$g$g$G$G$g$g$G$G$g$g$G$g$g$g$G$g$g$G$g$g$g$G$g$G$g$g$g$G$g$g$G$g$g$g$G$g$g$G$g$g$g$g$g$g$G$g$g$g$g$G$g$G$G$G$G$g$G$G$gggg$gggggggGgggggggg$ggggg$g$ggg$gggg$gggggggggggggggggggG$ggggggg$gGgggggggggggggggg$ggGgggggggggggggggggg$gg$gggggggggggggg…	III9IqII9qIIII9II9IqIqqqqIIqqIqIq9I9IqIIqIqqI99IqIIIIIqIIIIqIIII9qIIIqIIIIIIIIIIIqqIIIqIIqqIIqIIIqI9q9IIqIiIIIqIIqIIII99qIIIIIIqIII9qIqqqqIqqIIIIIIIIII9IIIIIIIIIIIIIIIIIIIIIIIIIIIIIIIIIIIIIIIIIqIIIIIIIIqIIIIIIIIIIIIIIIIIIqIqIIIIIIIIIIIIIIIIIIIIIIIIIIIIIIIIIIIIIIIIIIIIIIIIIqqIIqIIqIIIqIIII9IIIIIIIIIqqIIqIIIIIIIIIIIIIIIIIIiqqqIIIqqqqIIqqIqqqqqqIqqqqqQIqqIIqIqI9IqqIqIqqqqqqqIqqIIIIIIIIIIqIIIIIIIIIII…	2	0	3796	4	23239R-01-46_samtools	9.89026427702111
26880	62711	62711	8	22900663	N	5701	<<ccccCc$C$cCC$ccccccccC$c$ccc$Cc$Cc$cc$ccccCccccC$c$cccccC$C$cc$cC$cccccc$ccccccccccc$CCcC$c$ccccc$ccC$cccccCcc$ccc$c$ccc$ccc$cccC$cccCc$c$c$ccC$ccc$c$ccC$ccC$c$C$C$ccccC$ccc$cCC$cCcccC$cccCCc$cc$c$c$Cc$C$C$ccC$c$cC$cccccccCcCCccccccccccccccccCCcCcCcccCCcccCccccccccCCCccCcccCcCCCCCccCcCCCCC$CCC$cCcCCCcCCCccccCCCCCCcccCCCCACCcCcCCCCCCCCCcCCCCcCCCCCCccccCcccCCcCCCCCCCCCCccCccccCCcccccccCCccccCCCcc…	IIIIIIqIIIqqIIIIIIIIqIIIIqIqIIIII99qIIIIqIIIIIIqqIIIIIIqIIIIIIIIqIIIIIIIIIIIII9IIIIIIIIIIIIIIIIIIIIIIIIIqIIIqIIIIIqIIIIIIIII9IqIIIIIII9IIaqIIIIIq9IIqqIIIIIqIqq9IqIIqI9IIIIIIIqqIIIIIIIIIIIIIIIIqqIIIqIIIqqIII9IIqIIIIIqqIIIqIIIqIqqqIIIIIIqqIIqIIqIIIqqqIqIqIIIIIqqqIqIIqIIqqIIIIqI99qqqqIqqIqqIIIIqIqqqIIIqqIIIqqIqqqqIqqqIIIIIIIIIq9II9I9IIIIIIIIIIqIIIIIIqIIIIIIIqIqIqqqI9IqIIIIIIIIIIqI9qIII9IqIIIIIIIIIqI…	6	5690	0	2	23239R-01-29_samtools	9.889250436472787
41977	97967	97967	10	15714449	N	5781	GG>>>>>GG<<<<<<G><<<<<<<>g$G$G$G$G$G$g$G$G$g$G$g$G$g$G$G$g$G$G$G$G$g$g$g$G$g$G$g$g$G$G$G$g$G$G$G$G$G$g$g$G$G$G$G$g$G$G$G$g$g$G$g$g$g$G$G$G$g$g$G$g$g$g$g$g$g$g$g$G$G$G$G$g$G$g$g$G$G$g$g$G$G$g$G$G$g$g$G$G$g$G$g$G$g$g$g$g$G$G$g$g$G$g$G$g$G$G$g$G$G$g$G$G$g$G$g$G$G$G$g$G$G$G$g$g$G$g$G$g$g$G$G$G$g$G$g$g$g$G$G$g$g$G$Gg$ggggggggggGggGggggGGgggG$ggggg$gggGg$ggggggg$g$ggGGgggggggggggggggG$ggggggggg$gggggGG…	IIIII9IIIqIqIIIqIIIIIIIIIIqqIqqIIqIqIqIIIIqIqqIIIqIqI9qIIIqIIqqIIqqIIIqqqI9III9qIIIIIII9I9III9qqIIqIIaII9qIIqqIIII9qIIIIIIIIIIq9II9I9qIIIqIIIIIIIqqIIIqII9IIqqIIIIIaIIIiIIIIIIIIIIIIIIIIIIIIqIIIIqIIIIIIIIIIIIIIIII9IIIIIIIII9IIIIIIIIIqIIIIIIIIIIIIIIIqqIIIIIIIIIIIIIIIIIIIIIIIIIIIIIIIIIIIIIII9I9IIIIIIIIIIqIqqqIIIqiII9IIIqIqIIqIqIIqqqIIqIqqqIIqqIIIqIIIIqqqIqIqqqqqIIIIII9Iq9qIaqqqIIqIIq9IqqII9IqII9IIqII…	1	1	5683	6	23239R-01-01_samtools	9.887474499330173
86317	201914	201914	10	15714449	N	6718	>GG><>>>>><<<<<<<><<G$g$g$G$G$g$G$G$g$g$G$g$g$G$g$g$g$G$G$G$g$g$g$G$G$g$g$g$g$g$g$>G$g$G$g$g$G$g$g$g$G$G$g$G$G$g$g$G$G$G$g$G$G$G$G$G$g$g$g$G$g$G$g$g$G$G$G$g$G$G$G$G$G$G$g$g$G$G$G$G$g$g$G$g$g$g$G$G$g$G$G$G$g$G$G$g$g$G$g$G$g$G$G$g$g$g$G$g$G$g$g$g$G$g$G$G$g$G$G$G$g$g$G$g$g$G$G$g$g$G$G$G$G$G$g$G$G$g$G$G$g$G$G$g$G$g$G$G$g$G$g$g$g$G$G$g$g$G$g$G$g$G$g$G$G$G$g$g$g$gggggggggggggggggggggggggGgggG$GggG$ggg$…	IIIIIIIIIIIIIIIIIqqIIIIIIIqqIIqIII9IIqqq9I9IqIIIIIIIIIIIIqIIIIqIII9IIII9IqIqI9III9qIIIII9qqIqqqIIqqII9IqIIIqqIqIq9qIII9IIIqI999IIqIIIIIqI9qqIIIqIIqIIIIqI9qIqIIIqIqI9qIIIIq99IIIIIqIIIIIIqIII9IIIIIIIIIIIIIIIIIIIIIIIIIIIIIqIIIIIIIIIIIIIIIIIIIIIIIIIIIIIIIIIIIIIIIIIIII9IIIIIqII9IqI9IIIIIII9IIIIqIIIIIIq9IIIIIIIIIIIIIIIIIIIIIIIIqIIIIIIIIIIIIIIIIIIIIIqIIIIIIIIIIIIIIIIIII9IIIIIIIqIIIIII9IIqIIIIII9IIIIIIII…	0	0	6595	7	23239R-01-65_samtools	9.879802022081304
129985	303414	303414	5	34172332	N	5628	>><<<<><><<><>>><<>g$g$G$G$g$G$G$G$G$g$g$G$g$G$g$g$g$G$g$g$g$g$g$G$G$g$g$g$G$G$G$G$g$g$g$g$g$G$G$g$G$g$G$G$G$G$G$gGGGGGGGggGgggGGGGggGGGGGGgGgGggGG$gGGGGgGg$gGgGgGGgGgggggGGgGGgGggggGggGgGgGGggggGGGggggGGGgggGGggGgGgGgggGGGggggGGGgGggGgGGgggggggGgGgGGgggGGgGgGgggGgGggGGggggggggggggggGggggggggggggggggGggGgggggggggggggGggggggag$agGgGGgggggggggGGGGGGGGGGGggGGGGGGggGGgGgGGGGGGGGggggGgGGggGggggGGggGGg…	IqIIIIqIIIIIIIIIqIqIIqqIqqqqI9IIqIIIIIIIIIIIIIIIIIqIIIIIIIII9qIqIIIIIqqIqI9IqIIIqIIIIIIIqIqIIqIqIIIIIqqqIIIIIqIqIqIIIIIIIIIqIqIIIIIIIIIIqIIIqIIIIIqIIIIIIiI9IIIIIIIIIqIIIIIIIqIIIIqqqIqIIIIIIIIIIIIIqIIIqIIIIqqIIIIIIIIIIIIIIIIIIIIIIIIIIIIqIIIIIIIIIIIIIIIIqIIIIIIIIIIIIIIIIqIIIIIIIIIIqIIqIIIIIII9IIqIIqqqqIqIIIqI9IIIII9IIIIIqqqIIIqIqIII9IqIIIIIIIqIIIqIIIIIIIIIIIIIIIIIIIIIIIIIIIIIIIIIIIIIIIIIIIIIIIIIIII…	3	1	5599	6	23239R-01-58_samtools	9.865990963991836
114659	266932	266932	2	56553608	N	3722	><<<<a$a$a$a$a$a$a$a$a$a$a$a$a$a$a$a$a$a$a$a$a$a$a$a$a$a$a$a$a$a$a$a$a$a$a$a$a$a$a$a$a$a$a$a$A>AAaAaaaAAaAAa$aAaaa$AAaaaAaaaaaaaaaAAaaaaaaaAAaAa$<AAAAAAAaaAaaaAAAaAa$AaaaAaaaaaAaaaaAAaaaaaAaaaAaaaaAAAaAAAAAAAAAaAAAaaAAAAaaAaaAAAAaAAAaAAaaaAaAaaAaAAaaAaaAAAaaaAAAaAaAaAaAaaaaAAAAaAaaaaCaAaAAAaaaAaaAaAAAAAAaaaAAaAAAAaaaaAaAAAAAAaaaaaaaaaaaaaaaaaaaaaaaaaaaaaAaAaaaaaAaaaaAaaaAAAAaAaaAAAaAaaaAAaAAaaaaA…	IIqIIIIIIIIIIIIIIIIIIIIIIIIIIIIIIIIIII9IIIIIIIIIIqIIqIqIIIIqIIIIIIIIIqIIIIqIIIIIIIIIqIIIIIIIIqqIIIIq9IqqqIIIIIIII9IIqqIIIIIIIIIIqII9IqIIIII9IIIIqIIIIII9IIIIIIqIIqIqqIIIIIIqIIqII9qqqI9IIIIIIIIqIqIIqIIqIIIIIqIqIIIIIIIIIqIqI9IIIIqIIIIIIIII9IqIqIqIIIIIIIIqIIIqIIIIqq9qIqq99IIqIqIIqqqIIIIIIIIIIIIIIIIIIIIIIIIII9IIqIqIIIIIq9IIIqIIIqqqqIqIIIqIIqIIIIIIIqIIIqIIIIIIII9qqIIIIqIIqIqIIIIqqI9qqIqIIIIIIIIIIIIIIII…	3706	4	1	1	23239R-01-04_samtools	9.855647166027266
150113	352252	352252	10	15714449	N	2870	>>>>><><<g$g$g$g$g$G$g$G$G$g$g$g$g$G$G$g$G$g$g$G$g$g$G$G$G$g$G$G$G$G$g$G$G$g$g$g$g$g$g$g$G$G$g$g$g$g$g$g$G$g$g$g$G$g$g$g$g$g$G$G$g$G$G$g$g$G$g$g$G$g$g$g$g$g$g$g$g$g$g$g$g$g$g$g$G$g$G$g$g$G$g$g$g$G$g$g$g$g$g$g$g$G$G$g$g$G$G$G$G$g$G$g$g$g$gggggggggggggg$ggggggggggg$gg$ggggggggGgggggggGggggggg$ggggGgg$GggGgggggggGgggggggggggggg$ggcggggggg$Gggggggggggggggg$gg$ggggGgggggg$Ggg$ggggggg$gggg$ggggggggg$gc…	IIIIqIqIIIIIIIqIqqIIIIqqIq9IqIIqqqIqqqqIqqIIIIII9qqIIIIIIq9IIqIII9IqqIqqIIqIIqIII9IIIII9III9Iq9q9IqIIIqqIIIIIIqqIIqqqqIqIIIIIIIIIIIIIIIIIIIqIIIIIIIIIIIIIIIIIIqIIIIIIIqIIIIIIq9IIIqIIqIIqIIIIIIIqIIIIIIIIIIIIIIIIIIIIIIIIqIIIIIIIIIIIIIIIIIIIIIqIIIIIIqIIIIIIIIIIII9IIIIII9IIIIqqI9IIIqIqIIIqIIIIIIIIIIIqqqqqqqqqqqIIqq9qqIq9IqIqqqqqqqIIqIIIIIIIqIqIIqIqqqIqIIIqq9IIqqIIIIIIIIII9IqqqqIqIqIIIqqIqIq9IqIIIIIIII…	2	3	2765	3	23239R-01-22_samtools	9.848101264400913
231607	536297	536297	8	22900663	N	5531	>>>>C>c$c$c$c$c$c$c$C$c$c$C$c$C$c$c$c$c$C$c$c$c$C$c$C$ccccccc$cccccccccccccccCc$ccc$cccccccc$c$cccccccccccccccccccccccCccCcc$cccccAcccCccCcccCcccccccCccCCcccCCcC$CCcCccCCCcCcCcCCcccCCcCcCCCCCcCCCCCcCCcCccCCccccccCcCCCccCcCcccCCCCCCccCCcCCCCcCcccCCCCCcccCccCCcccCcCccCCccCcccccccCcCcccCcccCCCCcCCCCCCccCCccccCcccccCccccccc$ccc$cCccCcccCcCcccccCcccCcccCcccccCCcCccccccccCCCcCCCCCcCCccccccCcccCCCCCCCCC…	9I9Iqq9IIIIIIIIIIIqIIIIqIIIqIqIIIIIIIIIIIIIIIIIIIIII9IIIIIIIIIIII9IIII9IIIIIIIIIIIIIIIIIIIIIIIIIII9IIIIIqIIIIIIIIIIIIIIIIIqIIIIqIIIIqIIIIqIIIqIqIq9IIIqIIIIqqqI9qqqqIqIIqIqIIIqIIIIIIIIqqqIIIIIIIII99qiqIIIqIIIIIIqIIIqqIIIqIIIIIqqIIIIIqIIqIIIqIIIIIIII9IIIIIIIIIqqqIqqIqqIIIIIIIIIIIIIIIqIIIIIIIIIqIIIIIIIIqIIIIIIIqIII9IIIIIIIIIIIIIIIIII9IIQq9IIIIIIIIIIIIIIIqIIIIIIqIqqI9qqIqqII9IqIIIIqqIqIIIIIIqqqqIIqIq…	4	5514	0	6	23239R-01-42_samtools	9.843921051289035
308025	697723	697723	8	22900663	N	4601	>>><>c$C$c$C$c$C$c$c$c$C$C$C$cCcc$cCCccccccc$cc$ccCcccc$ccc$c$cccccccc$cccccc$ccc$ccccc$CcccccccCcc$cCcccCccCcCcccccccc$c$Ccc$ccCcccccccccccccccccccccCccCccCcccCCCCccCCCcccccccCcCccCCCCCccCCcCcCccCCCCCCcccCCCCCCCccCCccCcccccccccccCccCCcccCcccCCCCCCCcCCcCcccccccCCcccccccCCcccCcCCCCCCCCCCcCcccccccccccccCcccCccCccc$CcccccccccccCCccCccccccCccccccccccccccCCcccCCcCccCCCCCCCcCCCCCCCCCCCCCCCCCCCCCCCcCccc…	II9qIIIIqIIIIIIq9IqIIIIqIIIIIIIIIIIIIIIIIIIIIIIIIIIIIIIIIIIIIIIIIIIIIIIIIIq9IIqIII9IIqIqIIII9IIIIqIIIIIIIIIIIIIIIIIIIIIIIIIIqIIIIIqIIIIIqqIIqqq9IIIIIIqIqIIqqIqqIIiIIIIqIIIIqIIIIIIqqqIIqqIqIIIIqI9IIII9IIIIIIIII9IIq99IIIIIqIIIIqIqIIIIIIIq9IIIIIIIIIIIIqIqIqqIIqqqIIqIIIIIIIIIIIII9IIIqIIqIIIqIIIIII9IIIIqqIIIIIIIII9IIIIIIIIIIIqIIqIIIIII9qIIqIqq9qqIIqIqIIq9IqIqIqqq9IqqIqiIIIIIIIIIIqIIIIIIIIIIIIqIIIIIqII…	5	4585	0	4	23239R-01-25_samtools	9.840777923595054
32044	74812	74812	10	15714449	N	6547	><><<><<<<<><<><<<gG$g$g$g$g$g$g$G$g$G$g$g$g$G$G$G$g$g$G$G$G$g$G$g$g$g$g$g$G$G$g$g$g$G$g$G$g$G$G$g$G$g$G$G$g$g$g$G$g$G$G$G$G$g$G$g$G$G$G$g$G$g$g$G$G$g$g$g$g$G$G$g$G$g$G$G$G$g$G$G$g$g$g$G$G$g$g$G$g$g$g$g$G$G$g$G$G$G$g$G$G$g$G$G$g$G$G$g$g$g$G$g$g$G$g$g$G$g$g$g$G$G$g$g$g$g$g$g$g$G$G$g$G$g$G$G$g$G$g$g$g$G$G$g$g$G$G$G$G$G$g$g$g$g$G$g$G$g$g$g$g$g$G$g$G$G$G$g$G$g$G$g$G$g$g$g$g$g$g$g$G$g$g$G$G$g$G$g$G$g$…	IIIIIqIIqIIAIIqIIIIqI9IIIIqIqI9IqqII9qqqIq99II9qqI9III9IqqIIIIqIIIIIIIIIIIIqqIIIIIIIIIIIqIIqIqqIIIqI9IIqII99IIIqIIqqIIqIIqqIqqII9q99qI99IIIII9IIIIIIIqqI9qIII9IIqq99qIIqI9II9IIq9I9I9qIIIIIqI9IIIIIIII9EIIqIIIIIIIIIIIqqqIIqIIIIIIIIqIIIIIIII9IqIIIqIIIIIIIIIIIIIIIIII9IIIIIIIIIIIIqIIIIIIIIIIIIIqIIIIIIIIIII9IqIIIIIIIIIIIIIIIIIII9IIIIIIIIIIII9IIqIIIIIIIIqqIIIIII9IIIIIIIqIIIIIIIIIII9IIII9IIIIIIIIIIIIIIIII…	2	1	6398	7	23239R-01-61_samtools	9.83605035505807
153501	361149	361149	5	34172332	N	2740	<><<><<><<>><<>G$g$g$G$G$G$g$g$g$G$G$G$g$G$G$g$G$G$g$g$G$G$GGGggggGggGGGGGgGGGgg$GgGGgGGGgGGGGGgggggGGGggGggggggGgggggggGggggGggggggggggaggaggggggggggggggggggggggGGGGGGGGGGGgGGGGGGGGGgggggggggggggggggggggggggggggggggggggggggggggggggggggggggggggggggggggggggggggggggcggggggggggggggggggggggggggggggggggggggggggggggggggGgGggGgggggggGgGgggggGgGggggggggGGgggggggggggggggggggggggggggggggggggggggggggggggGgG…	IIIIIIIIIIIIIIII9IqI9IIIIIqIqqIqq9IqqqIqIIIIIIIqqIIqIqII9IqIqqI9qIIqqIqqIIIIIIIqIIIIIIIIIIIIIIIIIIII9IqIIIIIIIIIIIIIIIIIIIIIIIIIIIIIIIIIIIIqqqqqqIII9q9IqIIIIqIIIIIIIIIIIIIIIIIIIIIIIIIIIII9IIIIIIIqIIIIIIIIIIIIIIIIIIIIIIIIIIIIIIIIIIIqIIIIIIIIIIIIIIIIIIIIIIIIIIIIIIIIqIIIIIIIIIIII9IIII9IIIIIIIIIIIIIIIIIIIIIIIIIIIqIIIIqIIIqIIIIIIIIIIIIIIIIIIIIIIIIIIIIIIIIIIIIIIIIIIIIIIIIIIIIIIIqqqIqIIqIIIIIqIIIqIIIIqI…	2	1	2720	3	23239R-01-41_samtools	9.824428435416545
194683	453481	453481	5	34172332	N	2730	<<><>>>>g$g$g$g$G$g$G$G$G$g$G$G$g$g$g$g$G$g$g$g$G$g$g$G$G$g$gGgGGGGGGGgGgGggGGGGGGGggGGGGGgGgGGGGgGGgGGgGgGGGGGGGggggggGGGgGGGgGggGGGggggggggggggGGggggggggggggggggggggggggggGggggggggggggggggggggggGggGGgGGGgGGGGgGGgGggGGGGggggggggggggggggggggggggggggggggGgggggggggggggggggggggggggggggggggggggggggggggggggggggggggggggggggggggggggggggggggggggggggggggggggggggGggGggggggGgGgGGgggGgGggGGGggGGggggGgGgggggg…	I9IIIIIIIIIIIIqqIIqqIIIIqIIII9IqqIIIIqIIIqIIIIIIIIqqIqIII9IIqIIqIIIqqqIIqIIqqIqIIIIIqIqIIIIIIIqqIIIIIIIIqqq9II9IIIIIIIIqqIIIIIIIIIIIIIIIIIIIIIIIIIIIIIIIIIIIIIIIIIIIIIIIIIIIIIqIIIIIqIIIIIqIqIIqqIqIIIIIIIIIIIIIIIIIIIIIIIIIIIIIIIIqqIIIIIIIIIIIIIIIIIIIIIIIIqIIIIIIIIIIIIIIIIIIIIIIIIIIIIIIIIIII9IIIII9IIIIIIqIIIIIIIIIIIII9IIIIIIIII9IIIIIIIIIIIIIIIIIqIIIqIqIIIqIIIqIqIIIqIqIIIIIIIIq9IIIIIIIIIIIIqIIIIIIIII…	0	0	2719	3	23239R-01-36_samtools	9.823897935303604
63246	146730	146730	16	70963828	N	6320	><<<<<>C<TTCCCCCCCcCCCCCCCCCCCCCcCccCCCCcCCCCCCCcCCCcccCcCCCcCCcCcccCccccccCcCCCccCCccCCCCccCCCCCCCccccccCcCCCccCcccccccCccccccccccccccccccccccccCcccccccccccccccccccCcccCcccccccCcccccccccCcccccccCccccCccccccccccccCcccccccccCcccccCccccccccccccccccccccccccccccCcccccCccccccccccCcccccccCcccccccccccccccccccccCccccccccccccccccccCCcccccccCCCccccccccccccccccCCCCCCCCcCCCCCCCCCCcCCCccCCcCCCCCcCCCcCcCccCCcC…	I9IIIIqIIIIqIIIIIIIqIIIIIIIIIIIIIIIIIIqIIIIIIIIII9IqIIIIIIIIIIIIIIIIIIIIIIIIIIIIIIIIIII9IIIIIIIII9IIIIIIIIIIII9IIIIIIIIIqIIIIIIIIIIIIIIIIIIII9IIIIIIIIIIIIIIIIIIIIIIIII9IIIIIIIIII9IIIIIIIIIIIIIIIIIIIIIIIIIIIIIIIIIIIIIIIIIIIIII9IIIIIIIIIIIIIIIIIIIIIIIIIIIII9IIIIIIIIIII9IIIIIIIIIIIIIIIIIIIIIIIIIIIIIIIIII9II9IIIIIII9IIIIIII9IIIII9II9III9I9IIII9II9IIII9IIqqIIIIIqIqIIqIIIIIIIqqIqIIIIIIIIIIIIIIIIqIIIIII…	1	6302	0	7	23239R-01-63_samtools	9.814239116959936
10575	26082	26082	5	34172332	N	3577	<<<><<><>>>>><<><<G$g$g$g$G$g$G$g$g$g$g$G$g$g$g$g$G$g$G$G$g$G$G$g$G$g$g$g$gGGGGgGggGG$ggGgGGgg$gGGgGGGGGGGGGgGGGGgggGgGgGgGgGgggggGggggGgGgGGgGGGgGgggggGgGggGGgGggGGgGGgggGGgGGggggggggggggggggggggggggggggggggagggggggggggGgGgGaGGGGGGGGGGgGggGGgggGGgGGgGggggggggggggggggggggggggggggggggggggggggggggggggggggggggggGggggGggggggGggggggggggggggggggGgggggggggggggggggggggggggggggggggggGgGgggggGGggggggGggGGg…	IIIqIIIIqIqIIIqIIqqI9IqI9IIIIIIIIIIIqIIqqIIIIIIqqqIIqIIIIIIqIIqIIIIqIIqqIqqqIIIIIIqIIIqIqIIIIIIIIIIIqIIIIqI9Iqq9qIqIIIIIIIIIIIIIIIqIIqIIqIIIII9IIQIIIIIIIIIIIIIIIIIIIIIIIIIIIIIIIIIIIIIIIIIIIIIIIIqIqIIIqIIIqIIIIIIIIIIq99qqIqIIIIIIIIIIIIIIIIIIIIIIIIIIIIII9IIIIIIII9IIIIIIIIIIIIIIIIIIIIIIIIIIIIIIIIIIIIIIIIIIIII9IIIqIIIIIIIIIIIIIIIIIIII9IqIIIIII9IIIIIqIIIIIIIqqIIIIIIqIIIIIqqIqIIIIIIIIIIIIIIIqIIqIIIIIII…	3	0	3552	4	23239R-01-60_samtools	9.794415866350105
312338	707254	707254	5	34172332	N	5369	>><>><><<<>><><>><><><<<<><<<<<<<>><><>><><><><<G$g$G$G$G$g$g$G$g$G$G$g$G$G$G$G$G$G$g$g$g$g$G$G$g$G$G$G$G$g$G$g$g$g$g$G$g$G$g$g$g$G$g$g$G$g$g$GGGgGGGGGgGgGggGGGGGgggggGg$GGGGGGggGGgGGgGggggGggGGgGgGg$gGgGGgggggGGggggaGGGgGGgGgGGGGggGGGGG$GgGGGgggGgGgGGGgGgGggagGGggGGggGggGgGggGggGGGggG$ggGggGGGGgGGgGggggGggggggggggggggggggggggggggggggggggggggggggggggagggggggggggggggggGgggggG$GgGGGGggGGGGGgggGGGGg…	IqIIqIqIIIqIIIIIIIqIIIIIIqIIIIIIIIIqI9IqIIIIqIIqqIqII9IIIIqIqqIqIIIIIIqIIIIqIIqIIIIqIIIIIqIIqIIIqqIIIIIqIqIIIIqIqIIIIIIIIIIIIIIIIIqIIqqIqIIIIqIIIIIIII9IqIqIIIIIIIIIIIIIIIqIIqIqIqqqqIIqIIIIIIIqIIIIqIIIIIIIIIIIIIIqqIIqqIIqI9qIIIIIIIqIII9IIIIIIqIIqIq9IIII9IqIIIIIIIIIIIIIIIIIIIIIIIIIIIIIIIIIIIIIII9IIII9IIIIIIIIIIIIIIIIII9IIIIIIaIII9II9IqIIIIIIIIqqqIIIqIIIqIqqIqqqqIIqqIIIIIIIIIIIIIIIIqIqIIIIIIIIIIIIII…	4	1	5308	6	23239R-01-46_samtools	9.788990154649037
102967	239659	239659	19	27077158	N	6133	>>>>>>>>>><>G$g$G$G$G$G$gGgGgGGGGGGGGgGGGGGGGGGGGGGG$GGGGGGGGGGGGGGGGGGGGGGGGGGGGGGGGGGGGGGGGGGGGGGGGGGGGGgGGgGGGGgGGGGGGGGGGGGGGGgGGGGGGGGGGGGGGGGgGGGgGGGgGgGGGGGGGGGGGgGGGgGggggggggGgggggggGgggggGgggGggGggtGGgggggtggGggggggGGGGGgGGGGGGgGGGGGGgGGGGGGGggGgGgGGgGggGggGggGggGGggGggGgggggGgGGgggGgGgGgggggggGGGgGggggGggggggGgggggggggGggggGGGGggggggggggggggggggggggggGgggggggGgGgGgggggGggGGGgGgagggGggG…	I99I999II9IqqIqqIIIIIIIqqIIIIIII9qqIqIIIqqI99IqIIIqIqIqIIqIIqqqIIIqIIqIqIIIq9IIIiqqqIIIqIIqIqIIqIqqIII9IIqq9qIIIIIIqqIqIIIIIq9IIII9qIqqqIqqIIIIIIqqIIq9IqIIIII9IqIIIIqI9IIII9IIIII9IIIIIIIIII9qI9IqIIIII9IIIII9II99qIIII9IIIIIqIA9qIIIII9II9II9IIIq9IIIqIq9IIqI99III9IIqI99IIIIIIIIIIIIII9II99qIIIIII9III9IIIIIIIIIII9II99IIIIIIIIIIqIIIIqqqIIII9IIIIIIIIIIIIIIII9IIIIqIq9IIIqIIIqIIIIIIIIqIqIqIIIIIIIIIIqIIIII…	7	0	6109	5	23239R-01-39_samtools	9.76936560302264
25655	60328	60328	4	91886584	N	865	TTTtttTTTTtTTTTTTTTTTTTTtTTtTTTTTTttttttTtTtttTtTTTTttTtttttttTttttttttttttttttTtttTTTTCTTTttttTttttttttttttttttTtTttttttttTttTtttttTtttTtttttttttttttTtttttttttttttTTtTTTtTTTTTTtTttttttTttTtTTTTTTTTTTTTTTTTTTTtTTTtTttttTtTttTTTttttTTTtTTttttTtttTtttttttTttTtttTTTTTTtTTTTTTtTTttTTtTTtTtTtTtttTTtttttTtttTttTtTTTTTttTtTttttttTttTtttTTTTtTTTTTTTTTTTTttttttttttTTTTttTTtttttTTtTTtTttttttTtttttttTttTttt…	9I9II9IIIqIIqqqqIIqIIIIIIIIIIIqIIII99I9Iq9qIIIqIqqIIIIIIIIIIIIqIIIIIIIIIIIIIIIIqIIIqqIIqIqqIII9qIIIIIIIqIqIIIIIIIIIIIIIIII9IIIq99IIIqIIIIIII9III9IIIIIIIIIIIIIIIIIIIqIIqqIIIqqIIIIIqIIIIIqIIqIIqIqqIIqI9IqIIIIIIqIIIIIqIIqIIqIIIIqIIIIIIqIIqIIII9IIIIIqIqqIIIIIIIII9qIIIIqqIIIqqI9IIIIIqIIIII99IIIIIIqIIIIqIIIIqIIIIIIIIqIIIIIIIIIIIIIIIIIIIqIIIqIIIIqIIIqIIIIIIqI9IIIIIIIIIIIIIIIqII9qIqIqqIIIIIIIIIqIqI9IIIII…	0	1	0	864	23239R-01-29_samtools	9.754887502163468
21830	51697	51697	10	15714449	N	6923	>>>>>>>><<<>>><<>g$G$G$G$G$G$G$G$g$g$g$G$g$G$G$g$G$g$g$g$g$G$g$G$G$G$G$G$G$g$G$G$G$g$g$g$g$G$g$G$G$g$g$g$g$G$G$G$g$g$G$G$G$G$g$G$G$g$G$G$g$g$G$G$G$G$G$G$g$g$G$G$G$g$G$G$G$g$G$g$g$G$g$g$g$G$G$g$g$g$G$g$g$g$g$g$G$G$g$G$g$g$G$G$G$g$G$g$g$G$g$G$G$G$g$g$G$G$G$G$g$G$G$g$g$g$g$G$g$g$G$G$g$g$g$G$G$g$g$G$G$g$g$G$g$g$g$g$g$G$G$g$G$g$G$g$G$g$G$g$G$G$g$G$g$g$G$g$g$G$g$g$g$g$g$g$g$G$G$G$G$G$g$g$g$G$G$g$G$g$G$…	IIII99IIIIIqqqIIqIqIIqqIq9IIqIIqII9II9IIIqqIIIIIIII99IqIqIIIIIIII99IIII9IIIqqIIIIIqqqIIqIIIqIIIqI9IIIIIqIIII9II9IIqIqIIIIIIqIIqIII9I9qIIIIII9IIIII9IIIqIIqIIII9IIIIII9qI9I9IIIIqIIIIIIIIIIqI99IIIIqIqqI9II9IIIIqIII9II9I9IIIIIqqI99qIIIIIIqqIII9IIIIIIIIIIIIIIIIIIIIIIIIIII9IIIIIIIIIIIIIIIIqIIIIIIIIIIIIIIIIIIIIIIIIqqIIIIIIIqIIIIIIIIIIIIIIIIIIIIIIIqIIII9IIIIIIIIqIIIIIIIIIIIIIIIIII99IIIII9IIIIIIIIqIIIIIII…	4	0	6823	8	23239R-01-17_samtools	9.736190500960927
61090	141200	141200	4	91886584	N	847	TTTTTTTTTTTtTTTTTTTTCTTTTTTTTTTTTttttttttTttTtTTTTtttTttttttttttttttTttttttttttttttttttTTtTTtTtttTttTTTtttttTTtttTtttttTtttttTttttttttttttttttTtttttttTttttTttTttttTtttTTTTTtTTTtTTTtTtTTttttttTtttttTtTTTTTTTTTTTtTTtTtTTTTTTTtTTtttTttTttttttTTtTTtTtTTtTTTttTTttttTtTTttTttTTTTTTTtTtTTTTTTTTtTTtTTTTtttttTTTTtTTtTTTTttTtTtTtTTTTTTTTtTttttTTTTttttttttttttttTTTTttTTtTTtTTTtttTttTtttttTtTttTtTTTTtttttttt…	qqIqqIIIIqqIIIIqqIIqIIIIIIqIIqIqq9IIIIq9IIIIqIIqIqIIII9IIIII9IIIIIIIqI9IIIIII9IIIIIIIIIIqIqIIIIIIIIIqqIIIIIIIIIIIIIIIIIqIIIIIIIIIIIIIIIIIIIIIIIIIIIIIIqIIIIqIIIIIIIIIIIqqIIIIIIIqIIIIIIqqIqqIIIIIqIIIIIIqIIIqqqqqIIqIIIIIiqIIIqqqqIIIqIIIIIIIIIqIIIIqIIIIIqqqIIqIIIIIIIIII9IIIIIIIIqIIIII9qIqIIIIIIIIIIIIIq9IIIIqIIIIIIIIIIIIIIIIIIqIIIIq9IIIIIIII9IIIqIqIIIII9IIIqqIqqIIqIIqIIIIIIII9I9IIIII9IIIIIIIIIIIIIIIII…	0	1	0	846	23239R-01-63_samtools	9.72451385311995
168418	394390	394390	3	8827529	N	1115	<<<<<<<T><>>>>>ttttt<<<<<<tTTTTTTTT<<<<<<<t<<<<<<<<<<<<<<<<<<<<<<<<<<T$tttttTt>g<tttttttttttttttttttttttttttttttttttttttttTttTtttttttttttttttttttttttttttttttttttTttttttttttttttTtttTT$tttttTtttttttttttttTtttttttttttttttTttttt<Tttttttttttttttttttt<<<<<<<<><<<<<<<<<<<<<<<<<<<<<<<<<<<<>>><<<<<<<<<<><>>>>>><<<<<<<<<<<<<<<<<<<<<<<<<<<<<<<<<<<<<<<<<<<<<<<<<<<<><<><<<<<<<<<<<><<<<<>><><><<<<<<<<<<<<<<<<<…	II99IIIqq9qqqqqIIIIIqqqIIIIqqqqqqqqIIIIIqI9IIIIIIIIIIIIIIIIIIIIIIIqqqqIIIIIqIqII9IIII9IIIIIIIII9IIIIIIIIIIIIIIIIIIIIIIIIIqIIqIIIIIIqIIIIIIIIIIIIIIIIII9IIIIIIIIIqIIIIIIIIIIIIIIqII9qqIIIIIqIIII9IIIIIIIIqIIIqIIIqIIIIIIIqIIIIIIqIqIIIIIIqIIIqIIIIIqqIqIIIIqqqIqIIIIIIqIIIIIqIIII9IIIIIII9qqIIqqIIIIIIqIIqIIqIII9IIIIIIIIIIIIIIIIIIIIIIIIIIIII9IIIIIIIII9IIIqIIIIIqIIqIIIIIIII9IIqIIII9qqI9Iqq9IIIIIIIIIIIIII9II…	0	0	1	843	23239R-01-09_samtools	9.719388820942083
212769	493830	493830	19	27077158	N	5905	>><>>>>G$G$G$G$G$G$G$G$G$G$GgGGgGgGGG$GGGGGGGGGGGGGGGGGGGGGGGGgGGGGGGGGGGGGGGGGG$GGGGGGGGGGGGGGGGGGGGGGGGGGGGGGGGGGGGGGGGGGGGGgGGgGGGGGGGGgGGGGGGGGgGGGgGtGgggggGGgGGgggggggggggggggggggGggggGgggggggggggGgggGgggggggGgGGGgGGgGgGgGGtGGGGgGGGGggGGGGGGgGGGGgGGGGGGgGGGgGggggGGgGgGGGGGGGgGggGgGgGgGGggggGGgGgGgggggggggGgGgGgGgGggGGGgggGgGGgggggggggggGgGggggggGgggggGgggagggGgGGGgGggGgGGGggggGggGgGGggggGGga…	IIq9IIIqIIqIIIqIIIIIIIIIIIIIqqIIqIIIqI9qIIq9IqIqqqI9qqIqqIIIqIIqIIIIIIIIqIIqIIIqqqqIIIIIqqIIIqIIIqIIIIq9qIqqqIIIqIIII9IIqqIqIq9qIIIIIIqIqIIII9qIIIIIIIIIqII9I9I9III99I9II9IIq9IIIIII9III9IIIIIII9II9IIIIIIIIIq9II9I9qIII9IIqIIqqIqIIII9qqIIqIqqIqqIIIIIIqIqIIIIIIIIqIIIIIIqIIII9IIIIIIIIIIIIqqIIIqqIIIIIqIIqIqIIIIIII9qqIIqIIIII9IIII9I9IIIq9IIIIII99II9IIqIIIIIIIIIIIqIIIIq9IiIIIIIqqIIIIIIIIIqIIIqqIIIqIII9Iq…	6	0	5885	7	23239R-01-43_samtools	9.715471777868203
276922	637582	637582	4	91886584	N	840	><TTttTTTTTTTTTTTTTTTTTTTTTTtttTttTtttttTTtTTTtTTTTTtttTTtttttttttttttTttTtttttTtTTttTTttTTTgTttttttttttttttttttttttttttttttttTttttttTtttttttttttttTTtTtttttTttttTTTTTtttTTtTTTtTTTCTtattttttttTTTTTTTtTTTTTTTTTttTtTTttTtttttttTtTTTtTtTTTTtTttttttttTTTtTTTtTTTTTTTttTTtTTTTTtTtTtttTTtTtttttttTTTtTTTTtttTTTTTTTTtttTtttttTtttttttttttttttttttTTttTTTTTTTtTtTTTTtttttTTTTTTttttTttTttTttttttttttttttTttttttt…	IIIqIIIqIqqqI9qIqIIIIIIIIIIIIIIIIIIIIIIIIqIIIIIIqIIIIIqqIIIqIIIIIIIIIIqI9IIIIIIIqIqI9IIq9III9IIIIIIIIIIIIIII9IIIII9IIIIIIIIIIIIIIIIIIqIIIIq9II9IIIIIIIqI9IIIIIIII9qIqIIIIIIIIqIIIIIqqIIIIIIqIIIqqIIIIqIqIIIqqqqqIIIIIIIIIIIIIIIIIIIIqIIIIIIIIIIIIIIIIIIqqqIIIIqIIIIIqqIIqIIqIIIIIIqIqII9IqIIIIIIIIIqIIIIqIIIIIIIqIIIIIIqIII9qIIIIIIIIIqIIIIIq9IIIIqI9IIqIq9qIII9qIIIIIIIqIIIIqIIIIIIIIIIII9I9IIIIIIIIIIIII9IIqI…	1	1	1	835	23239R-01-18_samtools	9.705632387361415
327919	741852	741852	5	34172332	N	851	>><>><><><<<<<<G$G$G$g$G$GggggggGggGGgGggggggggGGGggggGggggGGGGGgggggggggggggggggggggGgggggggggggGgGggGGGgGGgggggGggggggggggggGggGgGgggGggggGGgggggggggggggggGggGggGgGGGGgGgGGgGgGGgggGGgGgGGGggggggggggggggggggggGgGgGGGGggGgggggggggGggGggggGgGgGggGGgGggggggggggGGggg$ggGGgggGgggggGGGgGGgggG$GggggGGGGggggGgGgGgGGGGGGgGGGGGG$gggGgggggGgGggGgGGgGGggggggGgggGggGGgGGGGGGGGGgGGGgGgGGggGGGgggggGgggggggGGgg…	IIIIIIIIIIIIIqIqIIIqIIIIIIIIIIIIIIIIIIIIIIIIIIIIIIIIIIIqI9IIIIIqIIIIIIIIIIIIIIqIqIIIIIII9IIIII9IIqqI9qIIIIIIqIIIIIIIIIIIIqIIqIIIIIIIIIIIIIIIIIIIIIIIII9IqIIqIIIIqqIqIIIIqIIIIIIIIqqIIqIIqIIIIIIIqIIIIIIIIIII9IIqIqIqIIIIIIIIIIIIIIIIIIIqIIIqIqIIIqIqIIIIIIIIIIIqIIIIIqIIIqIIIIIIqqIIqIIIIqIIIIqIIqIIIIqIIIIIqqIIIqqIIIIIIII9IIIIIIIIqIII9IIIIIqIIIIIIIIIIIIIIqIIIIIIIIIIIIIIIIq9qIIII9IIIqIIIIIIII9IIIIIIIIIIqI…	0	0	835	1	23239R-01-24_samtools	9.705632387361415
131070	306007	306007	10	15714449	N	5143	>><<<<<<><g$G$G$G$G$g$G$g$G$g$G$g$g$G$G$g$G$g$G$g$g$G$g$g$g$g$g$g$G$g$g$G$g$g$g$g$G$g$G$g$G$G$g$g$g$g$g$G$G$g$G$g$G$G$g$g$g$G$g$g$g$g$g$g$g$g$g$g$g$g$G$G$g$g$G$G$g$g$g$G$g$G$g$g$g$G$g$g$g$g$G$g$g$g$g$G$G$g$g$G$g$g$g$G$G$g$G$g$g$G$g$g$G$g$g$g$g$g$G$G$g$g$g$G$g$g$g$g$G$G$g$G$G$g$G$g$g$g$g$g$g$g$g$g$g$g$g$G$G$g$G$g$g$g$g$g$G$G$g$G$G$gggggggggggggg$ggGgggggggggggg$gggggg$ggggggggggggggggggggggggggggg…	qIIIIIIIqIIqqqqIY9qIqIIqqIqIq99qII999IqIIIIIIIqIq9qqIII9IqqIIIqqII9qI9IIII9II9IIqqIIqqIIIqIqIIIq9IIIq99IIqqIIqIIIIq9qIIqIIIIIIIIqIIIIqIIIIqI9IqIqIIII9I9I9II9qq9q9IIIIIIIqqIIIII9IIIIIIIIIIqIIIIIIIIIIIIIIIIIIIIIIIII9IIIIII9IIIIIIIIIIIIIIIIIIIIIqIIIIIIqIIIIIqIIIIqqIIIIIIIIIIIIIIIIIIIIIIIIIIIIIIIIIIIIIIII9IIIIIIIIIIIIIIIIIIIqIIIIIIIII9IIIIIIIIIIIIIqIIIIIIqIIIIqIIIIIII9IIIIIIqIIIIIIIqIqIIqIIIIqIIIIIqI…	5	0	4984	6	23239R-01-58_samtools	9.698125852302846
206000	479132	479132	10	15714449	N	6745	>>>>><<<><<<<><<G$g$g$G$g$g$g$g$g$G$g$g$G$g$G$G$g$g$G$G$g$G$g$G$G$g$g$G$G$g$g$G$G$G$G$g$g$g$g$G$g$G$g$G$g$g$G$g$g$g$g$G$G$g$G$G$G$G$G$g$g$g$g$g$g$g$G$G$g$G$G$G$G$g$G$G$g$G$g$G$g$G$G$g$gG$g$g$G$G$G$G$g$G$g$G$g$G$g$g$G$g$G$G$g$g$g$g$G$G$G$g$G$G$g$G$G$g$G$G$g$G$G$G$G$G$G$g$g$G$G$G$G$g$G$g$G$G$G$G$G$g$g$g$G$g$g$g$g$G$G$g$G$g$G$G$g$G$G$g$G$g$G$g$G$G$G$g$G$G$G$G$G$G$g$G$G$G$G$g$G$g$g$G$g$g$g$g$g$g$G$g$…	IIIIqqqIq9IIIqI9qIIII9IIIqIIIIqqIIIqIIIIIIIqIIIIqIIIIIII9IIqIIIIIIIqIIqIIqqII9IIIIqIIIIqIIII9IIIIqIIIIIIqIqIIqIIIIIIIIqII9IIIqq9Iq9qIIIIIIIIIIq99IIII9IIIqqIIIIIq9II9II9IIIqIqI9IIIIqaIIIIIIIIIIqIqIqI9qI99II9IIIIII9qI9Iqq999IIIIIIIIIIIIIqIIIIIIIIIIIIIIIIIIIIIIIIIIIIIIqIIIII9IIqIIIIIIIIIIIIIIIIIIIIIIqIIIIIIII9IIIIIIIIIIIIIIIIIIIIII9IIIIIIIIIIqIIIIIIIIIIIIIIII9IIIIIIIqIIIIIIIIIIIIIIII9IIqIIqqIIIIIIqI…	7	0	6582	8	23239R-01-56_samtools	9.68431031112435
273095	629025	629025	10	15714449	N	5071	><><><<<gG$g$g$G$g$G$g$g$g$g$G$G$g$g$g$g$g$g$G$g$G$g$g$g$g$g$g$G$G$g$G$g$G$G$G$G$G$g$g$G$g$g$g$g$G$G$G$g$g$g$g$g$g$G$G$g$g$g$g$G$g$g$G$g$g$g$g$g$g$g$g$g$g$g$g$G$g$g$g$G$g$g$G$g$g$g$g$G$G$g$G$G$g$g$g$g$G$g$g$g$g$g$g$G$G$g$g$g$g$G$G$g$g$G$g$g$G$g$g$G$g$g$G$G$g$g$g$G$G$g$G$g$G$G$ggG$ggggGgg$gggggggggggggggggggggggg$gggGg$ggggggggggg$ggggggGggg$g$gggg$ggggg$ggggg$gggG$gggggGgggggggggggggg$gggtgg$gggg…	IIqqIIIIIqIIqIqIIIIqqIIIIq9q9qIIIIIIqqIqIqqqqqIIII9IIqqqIIIII9qII9IIqIIq9II9II9II99IqIIIqIIq9I99qq9qq9I9IqIIIIIIqq999IqII9qIIIIIq9IqqI9IqqIq9IqIIqIIIIqIIIIIIIIIIIIIIIIIIIIIIIIIIIIIqIIIIIIIIIIIIIIIIIIqIIIIIIIIIIIIIIIIIIIIIqIIIIIIIIIIIIIIIIIIIqIIIIIIIIIIIIIIIIIIIIIIIIIIIIIIIIIIIIIIIIIIIIIIIqII9IqIIIIIIIIIII9IIII9IIqIIqIqIqqqqqqqqqqIqqqqqqqqIqq9IIqIqqqIIqqIIIIIIqqqqIqIqIqIqI9IIIIII9qIIII9qIIIIIIIIII…	1	0	4930	6	23239R-01-26_samtools	9.682409430544118
19752	47348	47348	2	56553608	N	4109	A>a$a$a$a$a$a$a$a$a$a$a$a$a$a$a$a$a$a$a$a$a$a$a$a$a$a$a$a$a$a$a$A$a$a$a$a$a$a$a$a$AAaAAA$a$aAaAAAAaAa$aa$AaA$aaaAa$AaaaaAaaaAaaaaAaaAAaAAaaaaaaaaAaaAAaaaaaAAAAAAAAAAAaaAAAaAAaaaaAAAaaAaaAAaaaAAAaaaaaaaaaaaaAAaAaaaaaaAaaACaAaAAAAAAAAAAAAAaAAAAAAAAaAaAaAaaAAAaaaaaAaAaAAAAAAaaAAAaAAaaaaAaaAaAAaaaAaAaAaAaAaAaAAaAAAaAAAAaAAAAAAaAaaAAAAaAAaaaaaaaaaaaaaaaaaaaaaaaaaaaaaaaaaaaaaaaaaaAaaAaaaAAaaaAaaaAaaAaA…	q9III9IIIIII9IIIIIIIIIIIIIII9IIIII9I9III9IqqIIqqIIqIIIIIIIII9qIIIII9IIIIIIIIIIIIIIIqIIIIIIIIIIIIIIIIIIIqIIIIIqI9qqIIIqII9IIqIIIIIIIIIqqIIIIIIIIIIIqIIIII9IIIIIIIIIIIIIIIIII9IIIIqIqqIIqIqIqqqqIIqIIqq9qIIIIIIIIIq9IIIIIIqIqIIIIIqII9IIqIqIIIIIqIII9IIIIIIIIIIIqIqIIIIqIII9IqqIIIIIIqIqIqIIqqqqIqIIIIIIIIII9IIIIII9IIqIIIIIIIIIIIIII9IIIIIIIIIIIIIIqqIIIIIIIII9qIIIIIqIIqIII9IIIIIIIqIII9IqI9IIIIqIIqIIIIIIqqIqI…	4102	5	0	1	23239R-01-17_samtools	9.68018368159249
105420	245450	245450	5	34172332	N	3299	<>><>>>><<G><<<g$g$G$g$G$gG$g$g$G$G$g$g$g$G$g$g$G$g$g$g$g$g$g$G$g$G$g$g$G$g$G$g$G$g$g$g$G$G$g$g$G$gGggGGGGGGGgggGG$gggg$ggGggGgGg$GGGGGggGGGgggGgGGgGGggggGGgGggGgggggGgggGgggGggaggGGggggggGgGgggggggggggggggggggggggggggggggggggggggggggggggggGgggggggggggggggGGGGGgGGgggGgggGGGgGGgGGGggggggggGgggggggggggggggggggggGggggggggggggggggGgggggGggggggggggggggggggggggggggggggggggggggGggggggggggggggggggggggggg…	IIqIIIIII9qIIIII9qIIIqIIIqIIIII9IIIIIIIIIIIIIIIIIIIIqIIIqIqIIIIIqqIqIIIqIIIIIIIIIIqIqIqqqIqIIIIqIIIIIIqIqIIII9qqIqIIqIIIIIqIIIIIIIqIIIIIIIIIIIII9IqIIIIIIIIIIIIIIIIIIIIIIIIIIIIIIIIIIIIIIIqIIIIIIIIIqIIIIIIIIIIIIIIIqIqqqIIIIIIIIqIqIqIqqIIqIIIIIIIIIIIIIIIIIIIIIIIIIIIIIIIqIIIIIIIIIIIIIqIIqIIIIIII9IIIIIIIIIIIIIIIIIIIIIIIIIIIIIIIIIIIIIIIIIIIIIIIIIqIIIIIIIIIII9IIIIIIIIIIIIIIIIIIIIIIIqIIqIIIqqIIIqIIIIIqII…	2	0	3278	4	23239R-01-07_samtools	9.678600139099458
185651	433026	433026	10	15714449	N	6728	<G>><>>>>>><<<<<<<><G<><g$G$g$G$g$g$g$g$g$G$g$g$g$g$G$G$g$G$g$g$G$G$G$g$G$g$G$G$g$G$G$G$g$g$G$G$g$g$G$g$g$G$g$g$g$g$G$g$g$g$g$g$G$G$G$g$g$g$G$g$G$G$G$g$g$g$G$g$g$g$g$g$g$g$g$G$g$G$G$G$G$g$g$G$g$g$g$g$g$g$g$g$G$G$G$G$G$g$G$g$g$g$g$G$G$g$g$G$g$g$g$g$g$G$G$G$g$G$g$g$G$g$g$g$g$g$g$g$G$g$G$g$g$g$g$g$g$G$g$g$G$G$G$G$g$g$G$G$G$g$G$G$g$G$G$g$G$g$g$G$g$g$G$G$g$G$g$G$G$G$G$G$g$g$G$G$g$g$G$g$g$G$G$G$G$g$g$g…	q9I99IIIIIqqIIIIqIIIqIqIIqIqIIII9qIIIIqqIIIIIIIIIIIIIqqI9IqII9IIIqI9III9IIIIIIqI9II9IqqII9qII9III9IqIqIqIIIIIIIII9I99IIqqIE9IIIqIIIq9II9IqIqIIIIqIIIIIIIqIIIIIII9qIIqIqq9IIIIIIq9qI9IIIIIIqqIIIqI9IIIIqqIIqIIIqIIIII9IIIIIqqIIqII9qq9IIIqIqIIIIEIIIIIIIIIIIIIIIIIIIIIIIIIIIIIIIIIIIIIIIIIIIIIIIIIIIIIIIIIIIIII9IIIIIIIIIIIIIIIIIIII9IIIIqIIIIIIIIIIIIIIIqIIIIIIIIIIIqIIIIIIIIIIIIIIIIIIIIIIIIIIIIIII9I9IIIIII9I…	3	2	6556	8	23239R-01-08_samtools	9.678600139099458
241704	559270	559270	8	22900663	N	5745	>c$C$c$C$c$C$c$c$C$c$c$C$c$C$c$c$c$c$C$ccc$CccCc$cccccC$ccccccc$cccc$cc$ccCc$cccccccCC$c$ccc$c$c$c$c$cccCccc$ccccc$cCcC$Ccccccccccc$cccccc$ccccCcCccccc$c$Ccc$ccCcCcCc$cc$ccccCCc$ccccccccccccccccccccccCcCccCcCCcCccccCcccccCcccCCCcCcCc$CCcCCCCCCCCCcCCCcCCCCCCcCCCCCCCcCCCCCcccccCccCCccccccccCcCcCcccCcCcCcCCccccCcCCcCcCcCccCCCcccccccccCccccccCcccccccCCccCcCCCCcCCCCcccCC$CCcCCccccCCcCccCCccCcccCcccccc…	IIqIIIqIIIIIIIIIIII9IIIqIIIIIIIIIIIIII9IIIIIIIIIIqIII9IIIIIqIIIIIIIII9I9IIIIIIIIIqIIIIIIIIIIIIIIIII9IIIIIqIIIIIIIIIIIIIIIqIIIIIIIIIqI9IIIIIIIIIIIIIIII9IIIIIqIII9IIqqIqIIIIIIIIIIqIIIqqIIqIqIIIIq9qqIqIIqIIqqIIIIqIqIqIII9IqI9IqqqIIIIIqIIIqIIIIIIIIqIqIqIIIIIqIIIIIIIIIqIqqIqIIIqIIqIqIIIIIIIIIqIIIIIIIIIIIIIIIIIIqIqq9IIqIqqIIIIqIqIqqIIIIIIIIIIIqIIqIIIIIIIIIIqIIIIIIIqIIIIIIIIII9IIIIIqqII9IIqqIIII9IIqqIII…	7	5735	0	1	23239R-01-19_samtools	9.678222848845584
75316	176221	176221	5	34172332	N	4119	>><><<<<<><<<><<>><>><><>>><<><G$G$G$g$g$g$g$G$g$G$G$G$G$G$g$g$G$G$G$G$g$G$G$G$g$G$g$g$G$g$g$g$G$G$G$gGGgGGGgGGGgg$gGgGgGGGGGgGGGGGGgGGGGGggGggggGGGggGgggGggggGggggG$ggGgggGGGggGGgggGggggGGgggggggggGGggGgggGggGggGGggggGG$ggggggggggggagggggggggggggggaggggggggggggggggggGggggggggggggGgGGGGGGGgGGGggggGggGGgGgGggGGggggggggGgggggggggggggggGgggggggggggggggggGggggggggggggggggggggggggggggggggggGgGgggggggg…	IIIIIIIIIqIIIIIIIIIIIIqIIIIIIqqIIIIIIIqIqIIIIIIIqIqIqIqIqI9IIIIIqqIqIIIqIIqqIIIIqIIIIIqqqIqIqqqqIqqqqqIIqIIIIqqIIIqIIIIIIIIqIIIIIIIqIIIIIIIIqIIIIIIqIIIIIIIIIIIIIIIIIIIqIIIIIIIIIIIIII9IIIIIIIIIIIIIIIIIIIIIIIIIIIIIIIII9IIIIIIIIIIIIIqII9IIII99IIIIIqIqIIqIIqII9IIIIIIIIIqIqIIqIIIIIIIII9IIIIIqIIIIIIIIIIIIIIIIIIIIIIIqIIIqIIIIIIIIIIIIIIIIIIIIIIIIIIIIIIIIIIIIIIIIIIIIIIIIIIIIIIIIIIIIIIIIIIqIIIIIqIIIIIIIIII…	2	2	4079	5	23239R-01-13_samtools	9.67207169690516
302975	686745	686745	10	15714449	N	5025	>>>>>><>><<<<<g$G$g$g$g$G$G$g$g$G$g$g$g$g$G$G$g$g$g$g$g$G$g$g$G$g$g$G$g$g$G$G$g$G$G$g$g$G$G$g$G$g$g$G$g$gg$g$g$g$G$G$g$g$g$g$G$g$g$g$g$g$g$g$g$g$G$g$g$G$g$g$g$g$G$g$g$G$g$g$g$G$G$g$g$g$G$G$g$g$g$G$g$g$g$g$g$G$g$g$g$g$g$g$g$G$g$G$g$g$G$G$G$G$g$g$G$g$G$g$g$g$g$g$g$g$g$G$g$g$g$g$g$G$g$G$g$G$g$G$g$G$g$g$g$g$G$G$G$g$g$g$G$G$ggggggggggGgg$ggggggg$gg$gggggggggGgg$gGggGgg$ggggggggGG$gggGgggg$g$ggg$Ggggg$…	II9II9IqqIIIIIIqIIIqqIIqIIIIqqIIIIIIIIIIIq99qIIqq9IqqIIIIqIII9IIqqIII9qIII9I9IIIqI9qI9IIIIIqIIIIqIIIIq9IIIIIIIIIIIIII99qIqIIqqqq9IqIqIIIIIIII9IIIIIIIIIqIIIqII99qqII9IIqIIIIIIIIIIqIIIIIIIIIIIIIIIIIIIIqIIIqIIqIIIIIIIIIIIIIIIIIIIIqII9qIIIIIIIIIIqIIIqIIII9IIIIIIIIIqIIqIqIIIII9IIIIIIIIIIIIIIIIIIqIIIIIIIIIIIIIIIIIIIIIIIIIIIIIIIIIIIIIIIIIIIIIIIIIqIIIIIIIIIIIqIIIIIqIIIIIIqIIIIIIIIIIIIIIIqII9IqIqqqqIIqqqq…	3	1	4886	6	23239R-01-30_samtools	9.6694756475461
96361	225000	225000	10	15714449	N	3334	>>>>g$G$G$G$g$G$G$g$G$G$g$G$g$g$G$g$g$G$G$G$g$g$g$g$G$G$G$G$g$g$g$g$G$g$g$G$G$g$g$g$G$G$G$G$g$G$g$G$g$g$g$g$g$G$g$g$g$G$G$g$G$g$G$g$g$G$G$G$g$g$g$g$g$g$G$g$G$g$G$G$g$g$G$G$g$G$g$g$g$g$G$g$G$G$g$G$G$g$g$G$G$g$g$gg$ggggggggGgggGggggggggg$gggggggggggggggggggggg$ggggGgggGggGggg$gggGggggggg$ggg$ggggggggggG$gGgggggcggggggggggg$g$g$gggggggg$ggg$acggggGgGgggggggaggggggggAggggggagGgg$GgGGGGGGGGGGGGGgGgGGG…	II9IIqqqIqqIqqIq9IqIIqqqIIIIqqqq999IqIIqqIIIqqqqIqIqIIIIIqI9IqIIq9UIIqqqIIIII9qIq9qqIIqqI9IIIIqIqqIqqIIqqIIIIIIIIIIIIqIIIqIIII9IIIIIIIIIIIIIIIIIIIIII9IIIIIIIqIIIq9IqIIIIIIqIIIIII9IIIIIIIIIIIIIqIqIIIIIIIIIIIIIIIIIIIIIIIIIIIIIIIIIIIIqIqIIIIIIIIIIIIqIqIIIIIIIIIIqIIqIqqqqqqqqqqqqqIqIqIq9qIIqIqIIqIIqqqqqqqqq9IIIIIIIIIIIIIIIqqIq9qIIII9q9IqIIIIIIIqqqqI9IIIIIqqIAIqqqqqIqIIIIIIIIqIIIIIIIII9IIIIIIIIIIIIIII…	4	2	3239	2	23239R-01-12_samtools	9.661332752795186
80011	187352	187352	4	91886584	N	810	>C$c$CcCCCcC$CCCccCCCCCCCCCCCCCCCCCCCCCCcCCCccCcCccCcccccccCcCcCcCCCcccCccccccCcccCcccCcccccccccccccccccccccccccccCccccccCccccccCcccccccccccCCcccCCccCCCcCcCccccccCccccCcccCcccccCccccccccccccccCccccCCCccccccccccccccCCcccccccCCcCCCCCCCCCCccCcccccCcCCCCCcCCCCCCCCCCCCCccctcCCCccCcccCCCCCCcCCCcCccccccCCcccCCCCCCCCCCCCccCcCCcCcCCccccccCccCccCcCCCCCCCcCccCCcccCccccccCCCCcCcCCCcccccCCCcccCcccCCccCccCcccc…	IqIqIqI9IqqIqIIIIIIqqIIqIqIIIIIIqqqIIIIIqIIqIIIIIIIIIIIIIIqIIIqIIIIIqIIIIIIIIIIqIIIqIIIIIIIIIIIIIIIIIIIqI9IIIIIIIIIIIIIqII9IIIIIIIIIIIIIIIIIIIIIIIIIIIqIIIIIIqIIIIIIIIIIqIIIIIIIIIIIIIIIIIIIIqIIIIqqIIIIIIIIIIIIIIIIqIII9qIIqIIIqII9IqIIqIqqqIIIIIIIIIIqIIqIIIIIIIIIqqIIIIqIIIIIIIqIIIIIIIIIIIqIIIIIIIIqIIIIIIIIqIIIIIIIIIIIqIIqIIIIIIIIIIIIIIIqIIIqIIIIIIIIIIIIIIIIII9IIIIIIIIIIIIIIIqIIIIIIIqIIIqqIIIIIIIIIqI…	0	808	0	1	23239R-01-06_samtools	9.658211482751796
262731	606016	606016	10	15714449	N	4133	G>>><<<<<<<<g$G$g$g$g$G$g$g$G$G$g$G$g$G$g$g$G$g$G$G$G$G$g$g$G$G$g$G$g$G$g$G$g$g$g$G$G$g$g$g$g$g$G$G$g$g$g$g$G$g$g$g$G$g$g$g$g$g$G$G$g$G$G$g$g$G$G$g$G$g$g$g$G$G$g$g$g$g$g$g$g$G$g$g$g$g$G$G$g$g$g$g$G$g$g$g$G$g$g$G$G$g$g$g$G$g$g$G$g$G$g$ggg$gggggggg$gggggg$Ggggggggggg$g<gggG$gg$gggggg$ggGGg$ggggggGggggggGgggGggGG$ggggggggggggg$gggggggggg$gGggGggg$ggg$gGgg$gg$ggg$gg$Gggggg$ggg$gg$g$gggGggggGggggggggg…	IIIqIIIIIIIq9qIIIqIIqqIq9qIIqIqqqq9IqqIqIqIqI9Iqq9IIIIqqII99qI99q9I9IIqqIqII9qq9qI9IqqIII9IIIIIIIIqIIIIIqIIIII9qIIIIqI9qIIIIIIIIIIIIIIIIIIIIqIIIIIIIIIIIIIIIIIIIIIIIIIIqq9IIIIIIqIIIIIIqIIIqIIq9IIIIIIIIIIIIIIIIIIIIIII9qIIqIIIIIIIqII9IIIIIIqIIII9IIIIIIIIIqIIIIqIIIIIIIIIIqIIIqIIIIIIIIIIIIIIIIqIIIIIIqqqqqqIIqqqqqqIqqqIqIqIIIIqqIqqIIqqIIIqqIqIIq99IIIIIqIqIIIIIIIIqIIIIIIIIqqIq9IIIqqIqqIqIIqIIIIIIIqIIqI9…	2	0	4034	5	23239R-01-51_samtools	9.656067273725599
16547	39616	39616	8	22900663	N	2412	>C$C$c$C$C$c$c$C$c$C$C$C$ccCccccCcccCc$ccCccCcccccccccccc$c$ccc$Cccccccc$cc$c$ccc$ccc$c$c$cccccccccccccCccCcCccccccccccCCcCCcCCcCcCCccCCccCCccccccccccCcccccCccCCcccCcccccCccCcCcccCCccCccccCCCCCcCCCCtCCCTccccccccccccccCccccccCccCccCccCccCcCCcCCCCCcccCCCcCcCCCCccCcCccCCCcCCccCCCcccCCCccCCcccccccccCCCcCCCcccCcCccCcCCCCCCCcCCCCCccccCcCCccccccccccccccccccccccccccccccccCcccccCccccCcCccCccCccccccccccccC…	9IIIiqIIqIqqqIIIIIIIqIIIqIIIqIIIIIIIIIIIIIIIII9IqII9I99IIIII9IIIIII9IIIIIIIIIIIIqIIqIIIII9IIIIIIqqIqqIqIIqIqIIIIqIIIIIIIIIIIIII9IIIIIIIIqIIIIIIIIIIqIIqIIIIIIqqIII99II9IIIIIIIIIqIIqqIIIII9IIIII9IqIIIIIIIIIqIqI9IIIIIIIqIII9qIIIIqIIIqIqI9IIIIIIIIIIIIIqIIqqIIIIqqIIIqqIII9IIIIIqiIIIqqIIIqIIIIIqIIqIIIqIIIII9IIIIqIqqIIIIIIIIIIIIIIIIIIIqIIIIIIIIIIIIqIIqIIqIIIIqIIIIIII9IIIIIIIIIIIIIIIIIqqIIIIIIIIIIIIIIIII…	1	2407	0	3	23239R-01-03_samtools	9.64805792575334
166336	389963	389963	19	27077158	N	3223	>>>>g<<>G$G$GGGGGGGGGGGGGGGGGGGGGGGGGgGGGGGGGGGGggGGGGGGggGGGGGGGgGggggggggggggggggGggggggggggGggGGGGGGgGGGGGGGgGgGggGgggggggGGGGGgggGGGGgggGGgggggGGgggggggggggGggggGGggggGGggGgGggGGgggGgGggggGGgGgGggGGGGGGGgGgGggggggggggggggggggggggggggggGgggggggGgGGgGGgGggggGGgGGGgaggGGggGGGGggGGgGGgGGgGgGgGgGGGGgGGggGGgggGggggggGGgGGgGGgggGGGGGGGgGGGgGgggGGGGGGGGgggggggggggggGGggaggGggGGgGGGGggGGGggGggGggGgGgg…	IIIqIIqIqqqqqIIqqqIIqIIIIIIIqqqqqqIIIIqIIq99q9IIIIIIIIIIqqIIIIIIIqI9IIII9IIIIIIIIIIII9IIIIIIIIIIiIIqIIqIIqIqIIqIIIII9II9II9IIIqIIIIIIIIIIIIqIIIIIIIIIIIIIIIIII99IIIqIIIIIIII9IIIIIIqIIIIIIIIIIIIIIIqIIIIq9IqqI9IqIIII9IIII9IIII9IIIIIIII9II9IIIII99IIIIqIqqIIIq9III9IqIIIIIIIq9IqIIqIIqIIIIIqIIqIIIIIIqIIIIII9II9I9IIIIIqIIqIIIII99IIIIII9IqIIIIII9IIIIIIIq9q9IIIIIIIIIIIIIIIIIIIIIIIIIIqIIIIqIIIIIIIIIII9I9III…	3	0	3209	4	23239R-01-37_samtools	9.647908074281807
6906	16531	16531	8	22900663	N	5527	>>>>><Cc$C$c$c$c$C$c$c$c$c$c$C$C$c$c$c$C$C$C$c$ccCcccCcccc$ccccccccc$ccc$cCccccccc$Ccccccc$ccccc$cccc$cccc$c$c$cCcccccccccCccCcccccCCCC$cC$c$cccccccccccccccc$cccccc$ccCcCccCcc$Ccccccccc$c$cccccccCcCccccccccc$cccc$ccccccCCCCcCCcCCCcCccccCcccCCccCcccCCCCCCCCCCCc$CCcCCCCCCCCCCCCcCCccCccccCCCCCCCCCCCCcCCccCccCccccCccCcccCCccCccCcCccCCcccCccCCCCCCCccccccCCCCccCcccccccCCcCccccccCcCCCCcCCccccCcccCCccCcC…	IIII9qqIqIIIIIIIIIqqIIIqIqIIIIIIIqIIIIIIIIIIIIIIIIIIIIIIIIIIIIIIII9IIIIIIIIIIIIIIIqIIIIIIIIIqIIqIIIIIIIqqIIIIIIIIIIIIIII9IIIIIIIIIII9IqIIqIIqIIIIIIIII9IIIIIIIIqIIIIIIIIIII9IIIIIIIqIqqIIIIqIqIIIIIIqIIIqqIIIIIIIIqqII9IIIIIIIIqqIqIIIqIIqIIqqIIII9IIIqqqIqI9qqq9IqqIIqIIqIIIIq9IIIIIIIIIIIIIIqIIqq9IIIIIIqqqIIqIIIIIIIqqIIIIIIIqIIIIqIIIIIIIIqIIqIIIIIIIIIIIqIqqIIqIIIIqqqIqIIIIII9IIIIIIIIqIIIIqIIqIIIqIIIII9…	2	5511	0	7	23239R-01-16_samtools	9.620743489774902
323827	732357	732357	8	22896094	N	2358	>>G>GGGGGGGGGGGGGGGGGGGGGGGG$GGG$G$G$G$G$GGGGGG$GgGGGGGGGGGGGGGGGGGGGGGGGGGGGGGGGGGGGG$GGGGGGGGGGGGGGGGGGGGGGGGGGGGGGGGGGGGgGGGGGGGGGGGGGGGGGGGGGGGGGGGGGGGGGGGGGGGGGGGGGGGGGGgGgGGGGgGGGGGGGGGGGGGGGGgGGGGGGGGGGGGGGGGGgGGGGG>GGGGGGGGGGGGGGGGgGGGGgGGGGGGgGGgGGGGGGgGGGGgGGGGGGGGGGGGGGGGGGGGGGGgGGGGGGGGGGGGGGGGGGgGGGGGGGGGGGGGGGGGGGGGGGgGgGGGGGGGGGGGGGGGGGGGGGGGGGGGGGGGGGGGGGGGGGGGgGGGGGGGGGGGgGGGGGGG…	IIqIIqqqqIIqqIqIIqqqIIqqI9IIqqqqIIIqIIq9iIqIIIIqIIIIqqIIIqIIqqqIIIqIIIIIIIIIIqqqqqqIIqIIIIqIqIqqIIIIqIIqqII9IqqIqIqqIIIqIIIIIIIqqI9IIIqqIIqIq9qIIqqIIIIqIIII9IIIIIIIIqqqIIIqqqIIqqqIqqIII9II9Iq9IqqIqIqqqqqIIIqqqqIIqIIIIIIIqIIqqqIIIqIqIIqIqqqqIqIqIIqIqIIIIqIIqqqIIIIIIIIIqIIIIIIIIIqIIIqqqqIIIIIIqqqIIIIIIqIIqIqIIIIIIIqqIIIIIIIIqqqqIqIIIIIIIIIIIqIIqIIqIIIIIqIIqqIIIqIIIIIIIIIqIIIIIqIIIIIq9IqqIIIqIIqqIqI…	3	0	2350	0	23239R-01-31_samtools	9.613482540731207
324059	732921	732921	10	15714449	N	3985	G>><<<<<<<>g<g$G$g$g$G$G$g$g$G$G$G$g$G$g$g$g$g$g$g$g$g$G$g$g$g$g$G$g$g$G$G$g$g$g$g$g$G$G$g$g$G$g$g$g$g$g$g$G$G$G$G$g$g$G$G$G$g$g$g$G$G$G$g$g$g$G$G$g$g$G$g$g$g$g$g$g$G$G$g$G$G$G$g$g$g$g$G$G$G$g$G$g$g$g$g$G$g$G$g$g$g$G$G$g$g$g$g$g$G$g$g$g$g$g$g$g$g$G$g$g$g$g$g$g$G$G$g$g$g$gggggGggg$gg$gggggggggggggggggGGgggggggggggG$gggG$gggggggggggggGggggggggggggggggGggggggggGgggggg$ggGggggggggggggagg$ggg$gggggggg…	qIIII9I99IqIIIqIIqI9IqqqIqIIIIIIIIqIII9qIIqqIIIIIqqI9q9IIII9qqqqIIqqqIIIqqqIIIqqIIqIIIIIIIq9qII99IIqqqII9I9IqIqIIIIqIIIIIqIIIIIIIIqIIII9IqIIIIIIIIIqIIIIqIIIIIIIIIIIIIIIIIqqIIIIIIIIIIIqIIIqIIIIIIIIIIIIIqIIIIIIII9IIIIIIIqIIIIIIIIqIIIIIIIIqIIIIIIIIIIIIIIIIIIII9IIIIIqIIIIqIIIIIIIIIIIIIIIIIIIqIIIIqII9IIqIIIIIIIII9III9IqIIqIqqqIIqqI9qqIqqqqqqqqqqIIIqqqIqqIIIIIqqqqqIIIIIII9IIqIIIqIIIq9qIIIIIIIIIqIqIIIII…	2	0	3879	5	23239R-01-31_samtools	9.599540965644048
122515	286062	286062	19	27077158	N	6980	>>G>>>>>>>>>>><<G$g$G$g$G$G$g$g$G$G$G$G$G$G$G$g$G$G$G$g$G$G$ggGG$gGggGGGggGGggGggggGGgGGgGGgGGGGGGGGG$GGGGGGGGGGGGGGGAGGGGGgGGGGGgGGGGGGGGGGGGgGGGGGGGGGGGGGGGGGGGGGGGGGGGGGGGGGGGGGGGGGGGGGGGgGGGGGGGGGGGGGGGGGGGGGGGGGGGGGGGGGGGGGGGGGGGGGGGGGGGGGGGGGGGGGGGGGgGGGGGgGGG$GGGGGGGGGGGGGGGGGGGGGGGGGGGgGGGGGGGGGGGGGGGGGGGGgGGGGGGGGGgGgGgGGGGggGGGGGGGGGGGGgGggGGGGgGGGGGGgGGGgGGGGGGgGGGGGGGGGGGGGgGgGGgGGGgg…	9IIIII99I9IIIIIIIIIIIIIIIIqIIqIIIIIII9IIqEIIIIIIIIIIIIIqIIIIIIIIIIIIIIqIIIIIqIIIIIIIIIIIIqIqIqqIqIIII99IIIIIIIIIIIIIIIIIIIIqIIIIqIIqIIIIIIIIIII9IIIIIIIqIIIqIqIIIIIIIIIIqIIIIIIIIII9IqIqIIIIIIIqIqIIIIIIIIqIIqIqIqI9IIIIqIIIIIIIIqIIIIIqIIIIIIIqIIIIIIqIqIIIqIIIqIIIIIIIIIIIIIIIIII9qIIIIIIIqIIIII9III99IIqIIIIIIII99IIIIIqIIIIIIIqIII9IqIq9qIIIIIIIII9IIIIqI9IqIq9IIIIqIqqII9IqIIII9IIIIII9IIqIIqIIIIIIIIIIIII…	9	0	6949	6	23239R-01-59_samtools	9.592664664100257
177018	413084	413084	19	27077158	N	6886	>>>>>>><G$G$G$G$G$gG$g$G$GggGGGgGGGGggGGgGgGGGGGGGGGGGGGGGGGGGGGGGGGGGGGGGGGGGGGGGGGGGGGGGGGGGGGGGGGGGGGGGGGGGGGGGGGGGGGGGGGGGGGGGGGGGGGGGGGGGGGGGGGGGgGGGgGGGGGGGGGGGGGGgGGGGGGGgGGGGGGGGGGGgGGGGGGGgGGGGGggGGGGGgGGGGGgGGGGGGGGGgGGGGGGgGgGgGGGggGGgGgGGgGgGGggggggggggggggtggGggGgggggggggggggGaGgGgggggGggggggggGGtgggggGGGgGGGgGGGGGGGGGGGGggGGGGtgGGGGGGggGGGGGGGgGGGGGgGggGGGggGGGGgGGGgGgGGgGgggGGGgggg…	9IIIIIqIIIIqqIqIIIIIIqIIIIIIIIIIIqIqqIqqIqqIIqIIIIIIIIIIqIIIqI9IIIqIqIqIIIII9III9IIIqIIIqqqII9IIqIII9IIqqIqIIIqIIqIqIIqqIIIIIqqIII9IIqqIIqqIqqIIIqIIqqIIIqIIIIIIIIIIIIqIIIIqIII9qIqIIIIqIIqIqIIIIII9IqIIII9IqI9qIqI9IIIIIIIIqII9IIIIIIIIII9II9IIIIIIIII99I9IIIIIIIIII9IIIIIIIIIIII9IIIIIIIIIIIIIIIII9qIIII9IqI9IIIIIIIIIIIIIIIIqIqIqIIIIIIqIIIIIIqIqIIIIIq9IqIIIIIIIqIqIIqI9IIqqqIIIIIIIqIII9qI9qIII9IIII9IIIII…	9	0	6862	7	23239R-01-23_samtools	9.574488409115343
248684	574519	574519	19	27077158	N	6882	>>>>>>><>>>>>>>G$G$G$G$G$G$G$G$g$G$G$G$ggGggGGGG$GGGGgGGggGGGGGGGGGGGGGGGGGGGGGGGGGGGGGGGGGGGGTGGGGGGGGGGGGGGGGGGGGGGGGGGGGGGGGGGGGGGGGGGGGGGGGGGGGGGgGGGGGGGgGGGGGGGGGGGGGGGGGGGGGGGGGGGGGGAGgGGGgGGGgGGGGGgGGGGGGGGGGGGGGgGGGgGGGGGGGGGGGGGGgGGGGGGGGGGGGGGGGGgGGGGGggGGgGGGGGGGGgGGGGGGGGGGgGGGGGgggggGGGgggggGgggGgggggggggggggggGgggggggggggGggggagggggGggggggggggggggggggGGgggggGgggGgggttgGGggggGGGgGGgG…	IIIIIIIqIIqIIIqIIqIIIIqIIIqIIIIIIqqIIIqI9I9IIIIIIIqIIIIIIIIIIIIqqqIq9qIqIqIIIqIIq9qIIqIIqIIIIIIIqIqqqIIIqIqIIIIIIIIIqIIIqIIIIIqqIIqIIIIIIIIqIIII9III9IqIqI9IIIqIIIIIIIqIIIIII9I9I9qIIIIqqIIIIqIIIIqIIIIqIIIIII9IIqIIIIIIIIIIqIIIqIIIqqqIqI9IIIIIIqIIqqIII9IIIIqIqIIIII9II9IIqIIIIIII9IIIIIIIIIEIIIIIIIIIIII9IIIIIIIIIIIIIII99IIq9qIII9I9IIII9IIIII9IIIIIIIIIIIIIqIIIIII9IIIII9III99IIIIIIIIIqIII9IIIIIIIIIIIIII…	9	0	6852	6	23239R-01-44_samtools	9.572384434641688
253812	586072	586072	19	27077158	N	5338	>>>G>>><<G$g$G$G$gggg$GGGGGGGGGGGGGGGGGGGGGGGGGGGGGGGGGgGGGGGGGGGGGGGGGGGGGGGGGGGGGGGGGgGGGGGGGGGGGGGGGGGGGGggGgGGGGGGGGGGggGgggggGgggggggggggGgggggggggggggggggggggggggGggggggggggggggtggggGGGgGGGggGGGGGgGgggGGGGGGgggggGGGGggGgGGgGgGgGGGGGgGggggGgggGgggGGggggggggggGggGgGgggggagGgggggggggggGgGggggggGggggggggggggGGgGgggGGgggGGGgggggGGGGGggggGGgGGGGggggGGggGGGgGgGgGggGgGgGGGGGGGGGGGGGGGggggggggGggggg…	III99qIqIIIqqIIIIIIIIIqqIqqIqIIIIIqqIqqIIIqqIIIIIIIq9IIIIqIIqIIIIqIqIIIqqIIII9IIqIIqIqqIIIqqII9IIIIIqqIIIIIIqIIIIqIqIqq9IIIIIII99IIII9II9IIIIIIIIIIIIIII9III9II9IIIqIII9IIIIIIII9I99IIIIII9II9IIqqqII9IIIIIqI9qqIIIIIqIIq9IqIII9III9IiaiIII99I9IIII9III9III999IIIIIqIIq9IIIqIIIIqIIIIIIqIIIIIIII9IIIIIIIIIIIIIIIIIqqIIIIIIIIIIqqII9IIIqIIIIIIqIIIIIIqqIIIIqIIIIqIIIIqIIIIIIq9IIIIqqqIIIqIqqII9IIIIIIIIIIIII9III…	7	0	5317	6	23239R-01-27_samtools	9.569041829025236
202266	470736	470736	19	27077158	N	6024	<>>>>>G$G$G$G$G$ggGGGG$gGGGGGGGGGGGGGGGGGGGGGGGGGGGGGGGGGGGGGGGGGGGGGGGGGGGGGGGGGGGGGgGGGGGGGGGGGGGGGGGGGGGGggGGgGGGGGGGGGGGGGGGGgGGGgGGGGGGGgggGgGgGGGGGGGGgggggggggggggggggggGgGgggggggggggggGGggggggggggGgggggggggGGGGgGGgggGGGGGgGGGGGGGGgGGGGGGGGGGggGGGGgggGGGGgggggggGgggGgGGGgGgGgGggggggggggagggGgggGggGgggggggggggggggGggGgGgggggGggGggGgggGggggGGgGggGGgGgGGGGGGgGGgggggggGgGgGGgGGGGgggGgGGggGggGgg…	qIII99qqIIIIIqqIIIIIIIIIqIIIIqIIqIIIqqIIqIIIqqIqqIIqIIIIIIIqIIIqIIqqIIIIIIIIqUqIIIIIIqqIIIIqIqqIIqIqqII9IIIIqqqqqIIIqI9II9q9qqIIqIIqIqIII9qII9qqIIqqqIIIII9I9II9II99IIIIIIIIIII9IIIIIIIIIqqIIIII9IIII9999I9III9IIIIIIIIIIqIIIqIIq9qIqqqIIIqIqI9III9IqIIIIIIqIIqI99IIIIIIIIIIqqII9IIIqIIIII9II9IIIII9III9IIIIIIIIIIII9IIIIIIIIqIIIIIIIIIIIqIqI9IqI9IIIqIIIIqIIIIIIIIqIIIIIIIIIIIIIIIqqIqIIIIIIIIqqIIIIIII9IIII9I…	8	1	6006	3	23239R-01-35_samtools	9.552188759557149
65754	153138	153138	5	34172332	N	6733	<>>>>>><>>><<<<<<<<<><<<>>>>>><><<<<<<g$G$g$g$g$G$G$g$G$g$g$G$G$G$g$G$g$g$G$G$G$G$g$G$g$G$G$G$g$G$g$g$g$G$G$G$G$G$g$G$G$G$G$g$g$G$G$G$g$g$G$G$G$g$G$g$G$G$G$g$G$G$g$g$G$G$g$G$G$g$g$g$G$gGgGgGgGG$GGGGG$GGGgGGGGGgGggGGGGggGGG$gGgGGgg$ggG$g$GGGGGGggGgGGGGgG$ggGggGGGGgGgGggG$GGgggG$ggGgggGGGgGgGGgggGGGGGggggGggGGggggGGgGGGgGGg$gggGgGGgGgGggggGGggGGgggGggGggGgGgGggggggggGgGGGGgggggggGgg$ggGgggggggggggg…	IIIIqIqII9qII9IIIIIIIIIIIIqIIIIIIqqqIIIIIIIIqIII9IIqIIIIqqqIII9qIIIIIIIqIIIqIIIqIIIIqIIIIqqIqIqqIIqqIIqI9IIIIIqIqIqIqqIqq9IIq9IqIqIIqqIIIIIIIqIIqIIIqIqIIIIIIIqqIIIqIIIIIIqqIqIIIIIIIIIIqIIIIIIIIIIqIIIIIIII9I9IIqIIIqqqIIIIIIqIIIIIIIIqqI9IqIq9IIIIIIqqIIIqIIIIIIIIIqIIIqIIqIIIIIqIIIIIIIIIII99IIIIIIIIIqIqIIIIIIIII9IIIIIIII99IIIIIIIIIIIIIIIIIIIIIIIIII9IIIIIqIIIIIIIIIIIIIIII9IIIIIIIIIIIIII99IIIIIIIIIIIII…	2	4	6680	9	23239R-01-15_samtools	9.535707385919101
284339	652108	652108	10	15714449	N	6021	>G>><<<<g$G$g$G$G$G$g$G$g$g$G$G$g$g$g$g$G$G$G$G$G$g$g$G$g$G$g$G$g$G$G$g$g$G$G$g$G$G$g$G$g$G$g$G$g$g$G$g$g$g$g$g$G$G$G$g$G$g$G$G$G$G$G$G$g$G$g$g$G$G$G$g$g$G$g$G$G$g$G$G$g$G$g$g$G$G$g$g$g$g$G$G$G$G$G$g$G$G$G$g$G$G$G$g$G$g$G$g$g$G$g$G$G$g$G$g$g$G$g$G$G$g$g$G$g$g$g$g$G$G$g$g$g$G$gg$G$g$g$g$G$G$G$g$g$g$g$G$G$G$g$G$G$G$G$g$g$G$G$G$g$g$G$g$g$gggggggG$G$ggggggggg$G$ggggggggGggggggggggGgggggGggGGggggG$gG$…	IIqIIIIIIqIqqIIqIIqqIIIIqIIqIIIq9III9IqI9IqIqqIq9qIqIIqI9IIIqIIIq9qqqqqqIq9IIqIIIIIqqIIIIIIIIqIIIIqqIIqIqqqIIIqIqIqIIIIqqIIIIqIIqIIqI99Iq9IIIqIIIIIIIqqI9IIIII9IqIq9I9II9IqIIIIIIIII9IIIIIIIIIIqIIIqIIIIIIIIIIIIIIIqIIIIIIIIIqIIIIqIIIIIIqIIIIIIIqIIIIIIIUIIIIIIIIIIIIIIIIIIIIIIIIIIIIIIIIIIIIIIIIIIIIIIIIIIIIIIIIIIqqIqIIIIIIIIIIIIIIqIIqqIIIIIAIIqI9IIIqIIqIIIIIqIIIqIIqqqIIqIIqqIqqqq9qIqiqIqq9IqIIIIqqII9qI…	1	0	5913	8	23239R-01-33_samtools	9.529674561764642
25803	60681	60681	5	34172332	N	747	><><><><<<g$g$G$G$g$G$g$G$g$G$GgGGGGGggGgGGGggGggGgggggggggggggggggggGggGgGGGggggggggggggggggggggggggggggggggGgGggGGGgggggggggggggggGgGgggggggGgggggGgggGggggggggggggggggGGggggGgggggGGgGGGgGggggGggggggggggggggggggggggGGGGGGgGggGgGGgggGgGGGgggGgGggggggggGgGggggggggggggggggggGGggGgGGgGggGGGGGgggGGgggGgggggGgGGggGgGGgggGGGgGGggGgGGGgGGGGGGgggggggggggGggggGgGggggggggggggGGGgGGGGGgGGggGggggGggGgGGggggg…	9IIIIIIIIIIIqqIIIqIqqIqIqqIIIqIIqIIIqIIIIIIIIIIIIIIIIIIIIIIqIIIIIqqIIIIIIIIIIII9IIIIIIIIIIIIII99I9Iq9IIIIIIIIqIIIIIIIIIIIIqIIIIIIIIIIIIIIIIIIIqIIIIIIIIIIIqIIIIqIIIIIIIIIIIIIIqIIIqIIqI9IqIIIIIIIIIIIIIIIIIIIIIqqIIqIqIIqII9IIIIIIIqIIIII9IIIIIIIIIIIqI9IIIIIIIIIIIIIIII9IIIII9IIIIIqIIqIIIIqIIIIIIIIIqIqIIIIqIIIIIIIIIIqIqqIIIIIIqIIqIqqIIIIIIIIIIIIqiIqqIIIIIIIIIIIIIIIIIIIIqIIIIIIIIIIIqqIIIqIIIIIIIIIIIIIqq…	0	1	736	0	23239R-01-29_samtools	9.523561956057012
46840	108967	108967	8	22900663	N	5812	>CCC$c$C$c$C$c$c$C$c$C$C$c$C$c$C$c$C$C$c$cccccccc$CccccccccccccccCcc$c$c$ccCCC$ccc$cccccccCccccCcC$c$ccCccCcccc$cccc$ccccccccccccccccccc$cccCcCcccCcccc$cccccc$CCc$cc$Cc$c$cctcccccccccccCcccccCCCcccccccCcCcCccccCcCCcCcCccCCccCCCCCCCcCcCCCCcCCCcCccCCCCCCCCccCcCcCCCcCCCcCcCcccCCcccccccccccCCccCCCcCcCCCcCcCCcCCCCCcCCCCcCccccCcccCcCCCCcccccccCCCcCCCcCCcCCCCcccCcCCccCccccCCCCCCCCCcccccCcccccccccCccCccc…	9IIqIIIq9IIIII9qIqIIqIIIIIIIIIIIIIIIIIIIIIIIIIIIIIII9qqIIIIII9IIIIIIIIIIIIIIIIIqIIIIIIIIIIIIIIII9IIIIIIIIIIIIIqI9IIIqIIIIIIII9IIqIIIIIIIIIIIIIIIIIIIIqIIIIIIIIIIIII9IqIqIqIIIIqIqIIqIqIIIqIIqIqI9IqIIIqqIIIqIqIIIIqqIqIqqqII9I9IqIqIqqIIIIqIIIqqIIIIIIII9II9IIIqIIIqIIIqIIIqIIIiIIIIIqqqIIIIIIIIIIqIqqqIIIIIIIIIqqIIIIIIqIqq9IIIIqIqqII9IIIIIqIIIqIIqIIIIIIIIIIIIqIIIIIIIIIIIIIqIIIq9IIIqIIIIIIqIIIIIIII9IIIIIq…	5	5797	0	8	23239R-01-62_samtools	9.501090770274512
134638	314597	314597	4	91886584	N	722	TTTtTTTTTTTTTTTTTTTTTTttttTttttTtTTTtTTttttTtTTttttTtttttttttttTttTttttTTtttttTtTTttTTTtTtTTtTttttttttttttTttttttttttttttttTtttttttttttttTttttttTTTTTTttTtTTTtTTTtTtttttttttTtTtTTTTTTtTTTTTTTTtTTTtTTTttttTttttTttTTTTTTTTTTTTtTTTTTtttttTTTTtttttTTTTTTTTTtTTTtTtTTttttttTtttTTTTTTtTTtTTTTttttTtttTttTtttttTTTtttTTTTTTtTTtTTTttTtttTTTTttTttttttTtttttttttttTTtttttTTttTTTTTTtttttttttttttttttttTtttttttttT…	qqIIIqqII9IIIIIqqIqIIIIIIIIIIIIIIIqIIqIIIIIIIqII9IIqIIqIIIIIII9IIIqI9IIqIIIIqIII9IIIIIqqqIII9qIIIIqIIIIIIIIIIIIqIIIIIII9IIIIIIIIIIqII9IIIII99IIIqqqIIIIIIIIIqIIqIIqIIqqIIIIIIIIIIIIqIqIIIqIqIIIIIIIIII9IIIIIIIIIIIIqIIIIIIIIIIIIqIIqIIIIIIIIIqIIIIQIIIIIqIIIIIIIqI99IIIIIIqIIIIIqIIIqIIIqIIIIqIIIqIIIIIIIIIIIIIIIIIIqIqIIq9qIIIqqIIIIqIIIIIIqIIIIIIIIIIIIIIIIIIIIIqIIIIIIqIIqIqIIIIIIIIIIIIIIIIIIIIIqIIIqqIq9II…	0	1	0	721	23239R-01-66_samtools	9.493855449240822
56502	130038	130038	5	34172332	N	2885	><G>>>>>><>>><g$g$G$G$g$g$G$G$g$G$G$G$G$g$G$g$g$g$g$G$g$g$g$G$g$g$G$g$g$gGGgggGGGGGGGgggGGgGGgGgGGGg$g$GGgG$gggGGgggGGgG$ggGGGGgGgGggGGggggggGgggggggGgGGGggggggggggggggggggggggggggggggggggggggaggggGgggggggggggggggGggGGGGGggGGGGGGGGGggGgGgggggggggggggggggggggggggggggggggggggggggggggggggggggggggggggggggGggggGggggggggggggggggggggggggggggggggggggGGgGggGgggGgGGgggGGGgGGGgGggggggGggggggGggggggggggggggg…	9IqqqqqIIIIIIqIIIqIIIIIIIIIIIIIIIIIIIIIIq9IIq9IIIIIqqIIqIIIIqIIIIIIIqqIIqIIIIIIqqIIIqIIIIIIqqI9IIIIIIIIIIIIIIIII9IIIIIqqIIIIIIIIIIIIIIIIIIIIIIIIIIIIIIIIIIIIIIIIIIIIqIIIIIIIIIIIIIIIIIIIqqqIIIIqIqIqIqqIIIIIIIIIIIIIIIIIIIIIIIIIIII9IIIIIIIIIIIIIIIII9IIIIIIII9IIIIIIIIIIIIIIqIIIIqIIIIIIIIII9IqIIIIIIIIIIIIIIIqIIqIIIIIIIIIIqIIIqIqqI9IqqIIqI9IIIIIIIIIIIIIIIqIIIIIIIIIIIIIIIIIIIIIIIIIIIIIII9IIIIIIIIIIIIIIII…	1	0	2867	4	23239R-01-14_samtools	9.485326189240524
50679	117119	117119	3	8827529	N	2078	<><<<<<>>>>ttttttttttttttttttttttttttTtttttttttttTttttttttttttttttttttttgtttttttttttttttttttttttttttttttttttttttttttttttttttttttttttttttttttttttttttttttttt<<<<tttttttttttttttttttttttttttttTtTttTtTttttttttttttTttttttttTtttttTtttttTTTTtTTtTTTTTTttTttTTTtTttTTttttttTtttttttttTtttttttttttttttttttTttttTtttttttTttttttttttttttttttttttTtttttt<<<<<<<<<<<<<<<<<<<<<<<<<<<<<TtT<<<<<<<<<<<<<<<<<<<<<<<<<<<<<<<…	9qII9IIqqqqIIII9IIIIIIIIIIIIIIIIIIIIIqIIIIIIIIIIIqIIIIIIIIIIIIIIIIIIIIII9IIIIIIIIIIIIIIIIIIIIIIIIIIIIIIIIIIIIIIIIIIIIIIIIIIIIIqIIIIIIIIIIIIIIIIIIIII9IIIIIIqqqqIIIIIIIIIIIII9IIIIIIIIIII9IIIqIqIIqIqIIIIIIIIIIIIqIII9IIIIqIIIIIqIIIIIqqqqIqqIqqqqqqIIqI9qqqqqIqYqqIIIIIqIIIIIIIqIqI9IIIIIIIIII9IqIIIIqIII9qIIIIIIIqIIIIIqIIIIIIIIIIIIIIIIqqIqqIqIIIIIIIIIIIIIIIIIIIIIIIIII99qq9qIII9IIIIIIIIIIIIIIIIII9qIIqIqII…	0	1	2	1426	23239R-01-49_samtools	9.477758266443889
296556	672624	672624	5	34172332	N	2867	<<<<><<<<<<<<<><>><<<<><g$G$G$g$g$g$G$G$G$G$G$g$g$G$G$G$g$g$g$G$g$G$g$gG$gg$G$G$g$GGGGGGgGGGgggGgGgGGGGgGGggGggGggggGgGgGGGgGggggggggaggGGgGGGGggGGGggggggggggGggggggggggggggggagggggggggggggggggggggggGG$GGGGgGgGGGGgGgGGggGGggggggggggggggggggggggggggggggggggggggggggggggggggGggggggggggggggggggggggggggggggggggggggggggggggGgggggggggggGggggggGgggGgggGggggggGGGggGGGGggG$ggggggggggggggggggGggggGggGgggggg…	qIIIqIIII9IIIIIIIIIIIIIIIIIIIIqqIIIIIIIIIIIIIIIIqIIIq9qqqqqII9IqIIIIIIIqqIqIIIIIIIIqIIIIqIqII9qIqIIIIIIIIIIIIIIqIIIIIIIIIIIIIIIIIIqIIIIIIIIIIIIIIIIIIIIIIIII9IIIIIIIII9IIII9IqqIIIqIqIII9IIIqIIIIIIIIIIIIIIIIIIIIII9IIIIIIIIIIqIIIIIIIIIIIIIIIIIIIIqIIIIIIIIIIIIIqIIIIIIIIIIIIIIIIIIIIIIIII9IIIIIIII9IIIIIIIIIIIIIqIIIIIIqIIIIIIIIIIIIqIIIqqIIIqIIIIIIIIIII9IqIIIIqIIIIqIIIIIIIIIIIIIIIIIqIIIIIqIqIIIIIqIIIIII9…	2	0	2837	4	23239R-01-53_samtools	9.470150435274359
290274	661080	661080	5	34172332	N	5680	><>><<<><<<<<<<<<<<<<><<><g$g$g$g$g$g$g$g$g$G$g$g$G$G$G$G$G$G$g$g$G$G$G$g$G$g$G$G$G$G$G$g$G$G$G$g$g$GGGGgGg$GGGggGggggggGGgGGGGGGggGgggGGGGGgGGGGGGGGGGgGg$GgGGgGgGGGggGGGggggGgGgGgGgggGGGgggGGGggGGggGGgGGgGggGgGGgGggggGggGGgggGGggggggGggggGGGgGG$GggggGGggGGgGggGgggggggggggggggggggggggggggggggggggggggaggggggggggggggggggggggGgggggggggggGggGGGgGgGGGGGGGgGGGGGggGGgGGggGgggggggGgGggggggggggggggggggggg…	IIIqIIIIqIIIIqqIIqII9IqIIqIIIIIIIIIqIIIqIIIIIIIIIIIIIIIqqIqIqI9qIIqIIIqIIIIIIIIIIII9IqIIIIIIIIIIIIIqqIIqIqqIIIIIIIqIqIqIIIIIqIIIqIIIIIIIIIIqI9IIIIqqIIIIIIIIIIIIqqIIIIqIIqIqqIqIIIIqIIqIIIIIIIIIIIIIIIIIIIIII9qIIIIIIIIIIIqIIqIIIIIIIIIIIIqIIIIIIIIIIIIIIIIIIIIIIIIIIIIIIIII9IIIIIIIIIIIIIIIIIIIIIIIIIIIqIIqIIIIIIIqqIIqI9IIqIIqqIIIIIIII9IIIIqIIqIIIIIIIIqIIIIIIIIIIIIIIIIIIIIIIIIIIIIIIqIIIIIIIIIIIIIIIIIIIII…	1	1	5643	8	23239R-01-50_samtools	9.462246634244352
139562	326530	326530	5	34172332	N	7134	<<<><<<<><>>><<><<<>><<><<<<<<>>><<<><<<<<<<>>>><<<>>>>><<>>><<<<<>><><g$g$g$G$g$G$g$G$g$g$G$G$G$g$G$G$g$G$g$g$g$G$g$g$g$G$G$g$g$G$g$G$g$g$G$g$g$g$G$G$G$g$g$G$g$G$G$g$G$G$G$G$g$g$G$G$G$G$G$G$g$G$G$G$G$G$G$g$G$G$g$g$g$G$g$g$G$g$g$G$G$g$g$g$G$g$g$g$G$G$G$G$g$G$g$g$ggGGgGggGG$gGgGGgGGggGGGGGGGgGGg$gGgGGGGgGggGGGGggg$gGGgggGgGgGggGGgGgGGgGgGGGGgGGgGgG$ggggGgGgG$gGGggggGGGGgGgg$gGGGggggGGGggggGgggG$gg…	qIqIqqIIqqAqqqIqIII9qqIIIIIIIIIIII9IIIIIIqI9qIIqIIIIIIIIIIIIIIIq9IIIqIIIIIIIIIqIIqIIIIqIIIIIIIIIqqIIII9IIIIIIIqqIIq9IIIIIIqIIIIqqIqIqqIIIIIIqIII9IIIIIIIIIIIIIIIIII9qIIIIqqIIIIqIIqIIqIIIIIIIqIIIqIIqIIIIIqIIIIIIIIIIIIIIqIIIIIIIIqIIIIIqIIIIIIIIIqIIIIIIIIIIIIIqIIIqIIIIIIqIIIqIIIIqIIIIIIIIIIIIqIIIqIIIIIIqIqI9IIIIIqI99IIIIIIIIIIIIIIIIIIIIIIIIIIIIIqIIqIIIIIIIIIIIIIIIIIIIIIIIIIIqIIq9IIIIIIIIIIIIII9qIIIIq…	7	0	7044	10	23239R-01-05_samtools	9.460251098943846
52551	121096	121096	10	15714449	N	6419	>>><<<<<<<g$g$G$g$G$G$g$G$G$g$g$G$g$g$G$g$g$g$G$g$G$g$G$g$G$g$g$g$G$g$g$g$g$g$G$G$g$g$G$g$G$G$g$G$g$g$G$g$g$g$g$g$G$g$g$g$G$G$G$g$g$g$G$G$G$g$g$G$g$G$g$g$g$g$g$g$G$G$G$G$G$g$g$G$g$g$G$g$g$g$G$G$G$g$g$G$g$g$G$G$g$g$G$G$g$G$G$G$G$g$g$g$g$g$G$G$G$g$g$g$G$G$g$g$g$G$g$g$G$G$G$g$G$g$g$g$g$G$G$G$g$g$G$G$G$g$g$G$G$g$G$G$g$g$g$G$G$g$g$G$G$g$g$G$G$g$G$G$g$G$gggggggggggGGggggg$ggggggG$ggggggg$gggggggggG$ggg…	IIIIqIIIII9IqIq9IqIIIqIqqII9q9qIIIqIIIq9IIIIIqI9IIIIIqIIqIIIIIqI9IIIIIIIIqqIIqIIIIIIIIqqqqq9IqIIqIIIqIqIIq99IIII9IIqIqq9IIIIIIIIIIqII9IqIIIqI9qI9IIqIqIIIq9IIIqIq99I9IqIIIqI9q9IqqIqIIIIIIIIIIIqIIIIIIIIIIIIIIIIIIIIIIIIIIIIIIIIIIII9IIIqIIIIIIIIIIIIIIIII9IIIIIIIIIqIIIIIIIIIIII9IIIIIII9IIIIIIIIIIIIIIIIIIIIIIqIIIIIIIIIIIIIIIIIIIIIIIIIIIIIIIIIIIqIIIqIIIIIIIIIIIIIIIIIIIIqIIIIIIIIIIIIIIII9IIqIIIIIIIIIIIqI…	4	0	6285	9	23239R-01-49_samtools	9.447772027865557
135817	316991	316991	8	22900663	N	5583	><>c$ccccccc$CccCccccCccccc$c$ccccccc$cc$c$cccccccCccccccccccccccC$ccC$ccC$cccccc$cccCccccCcC$C$c$ccccccccc$Cc$c$cccCcccC$cC$C$C$c$cccccc$ccccc$C$cccccCcccCC$c$ccCcCc$ccC$ccc$cccccccccccccccccccccccccccCcc$ccccCCCcCC$ccCcCcCcCcccCCccCCCccCcccCCccCcCcCcccCCCccCCCccccCCcc$cCcCCCCCCCCCcCCCCCCccccCCCcCCCCcccCcCCcCCccCCCCCCCCCCCCCCCccCCCCCcCCCccCCcccCcccccCccCCccCccccCCCCccCCCcCCCCCCCCcCCcCCCccCcCcCcc…	9IIIIIIIIIIqIIIII9IIIIIIIIIIIIIIIII9IIIIIIIqIIIIIIIIIIIIIIIIIIIIqIIIIIqIIIIIIIIIIIqIIIIIIIIIIIIIIIIIIIIqIqIqIIIIIIIIIIIIqIIIIIIIII9qIIIqIqIIIqIIIIIIIIIIIIIIIIIIIIIIIIIIIIIIIIIIIIIqqqIqIIIIIqIqIIIIIIIIIIIqIIqqIIIIIIIIqIIIIIIIqIIIqqIIII9qIIII9IIqIIqqIIIqqIqIqIIIIqIqIIqIIIIIqIIIIIIIIIIIIqqIIq9qqqqIIIIqIqIIIIIIIqIIIIqIIIIIqIIqqIIqIIIIIIIqIIqIqIqqIIIqqq9IqIIIqIIIIqI9IIII9qIIIIIII9IqIIqqqIIIqIIIIIIqqIq…	4	5567	0	8	23239R-01-66_samtools	9.442684367865834
235803	545767	545767	5	34172332	N	2089	><>><>>g$g$g$G$G$g$g$G$G$g$g$G$G$g$GGgGgGGggGGG$GgggGgGgGgGgGGgggGGgaGGgGGGgggggGgggGGgGGGGgggggggggggggggggggggggggggggggggggggGGGGGGGgGGgGGGGGGGGGGgGGggggggggggggggggggggggggggggggggggggggggggggggggggggggggggggGgggggggggggggggggggggggggGGggGggggGgGgGgGgggGGgGggggggggggGgggggggGggggggggggGgggggggGgggggggggggGgGgGggggGgGggggggggGggggGgggGggggGggGgggGGgggGgggGgGgggggggggggggggggGgggggGgggggggggggg…	IIIIIIIIIIqI9IqqIII9IIIIIIqqIIIqqIIIIIIqIqIqIIIIIIIqIIIqIIIqIIIIIqIIIIIIIIIqIIIIIIIIIIIIIIIIIIIIIIIIIIIIIIIIIIII9IIqIqqI9qIIIIIIqIqIII9qqIIIIIIIIIIIIIIIIIIII9IIIII9IIIIIIIIIIIIIIIIIIIIIIIIIIIIIIIIIIIIIIIIIIIIIIIIIIIIIIIII9IqqIIIIIIIIIqIIIIIIIqqIIIIIIIIIIIIqIIIIIIIqIIIIIIIIIIIIIIqI9IIIIIIIIIIIIIIIIIIIIIIqI9II9IIIIIqIIIIIIIIIIIIIIIIqIIqIIIIIIIIIIIIqIIIIIIIIIIIIIIIIIIIIIIIIIIIII9I99IIqIIIIIqIqIqIqII…	2	0	2077	3	23239R-01-21_samtools	9.435323000123491
332250	751734	751734	2	56553608	N	4145	<a$a$a$a$a$a$a$a$a$a$a$a$a$a$a$a$a$a$a$a$a$a$a$a$a$a$a$a$a$a$a$a$a$a$a$a$a$a$AAaAaaaa$Aaaaaaaaaaaaaaaaaaaaa$aAAaAAaaaaAAaaAAAAaaaaAAAaaAAaAaaaAAAAaAaAaAaAAAAAaaAaaaaAaaAaAAaAaaAaaaaaaaa$aaaAaaAAAAaAAaaAAaaaaAaaAAAAaaAaaAAaAaAaaAAAaaaAAAaAaaaAAaaaAaaaaaaaAaaAaaAaaAAAAaaAAAAaaAAaAAAAaAAAaAAAAAAAAAAAAAaaaaaAAAaAAAAaaaAaaaAaaAaaaaaaaaaaaaaaaaaaaaaaaaaAaAaaaaAaaaaAaaaaaAaaaAAaAAaaaAAaaaaaaAaAAaAaAaaaa…	IIIIIIIIIIIIIII9I9IIIIIIIIIIIIIIIIIIIIIqI9IIIIIqIIIIIIIIIIIIIII9IIIIII9IIIIIIIqIIIqqIIIIIIIqIIqqIIIIIIIIIqIQIqIq99IqqqIIIIIIIqIIqIII9IIIIIIIIIIIIIIIqIIqqIIIIIIII9IIIIqII9IqqIIIII9IIIIIIIIqqIIIIqqIqIIIIqIIIIIIIIIIIqIIqIIqIIIIqqIIIqqIIIIII9q9III9qIIqqIqqIqIqqq9IIIIIIIIIqqIIIIIqI9IIIIqIIIIIIIIIIIIIqIIIIIIIIIIIqIqIIIII9IIIqIIIIIqI9II9IqqIIIIqIIIIIIqIIqIIIIIIIIIqIIIIIIIIqqIqIIIIIIIqIIIIIIIIII9IIqiIIII…	4136	6	1	1	23239R-01-47_samtools	9.429057969593778
207497	482307	482307	19	27077158	N	6194	>>>>G$G$G$G$G$G$G$G$G$GGGGGGGGGGgGGgGGGGgGGGGGgGGGGGGGGGGGGGGGGGGGGGGGGGGGGGgGGGGGGGGGGGgGGGGGGGGGGGGGGgGGGGGGgGGgGGGGGGg$GGGGGGgGGGGgGGGGGGGgGgGGgGGggggggggggggggGgggggGggggggggggGgggGgggggGgggGgggGGGGGgGGGGGGgGGGgGGGgGGGGGGGGGGGGGgGGGgGgGgggGGgGGGGGGGGgGgGggGgGGGGGGgggGgggGggGgaggggggggGgGgggGggGgGGggggGGGggGGGgggGgggGgggggggGgGggGgggGggGggGgggggggggGgggGggggGgGggGggGgGGgGgGGGGgggggGGggGGGGggGg…	9qI9IIqIqIqIqIIIIqIIqIIIIiIqIqIIIqIqIIIIIIqqIIIIqqIIIqqI9qIIqIIIqII9IqIqIqiqqqq9IIIIIqIIqIqqqIIqqIqII9IIIqIqqIIIqIqIIqIIqIqIIIqqI9qIIIqIIIqIIII9IIII9IIII9II9IIIII999IIII9IIIIIIII9IIIIIqIIIqqIII9IqIIqI9III9IIIIqIqqq9IIqq9III9qIIIIqI9IIqIIIIIIIIIIII9IIIII9IIIII99I99IIII99II9IIII9III9IIIIII9IIIIIIIqIIIIIIqII9qII9IIIIII99IIIIqqIIIqIIqIIIIqIIII9IIqIII9IIIIqIIIIqIIIIqIIIIIIIqIIIIIIIIIqqqIIIq9IqIIIIIIqI…	7	0	6174	9	23239R-01-56_samtools	9.422064766172813
332995	753444	753444	5	34172332	N	6198	>><<<>><<<><<><>><<<><><<>>>><<<<<G$g$G$G$g$g$G$g$G$G$G$G$G$g$g$g$G$g$G$G$G$g$g$g$g$g$G$g$g$G$G$G$g$G$G$g$g$G$g$g$G$g$G$G$G$G$g$g$g$g$G$G$g$g$g$g$Gggggg$gGGGGGGGgGGggGgGG$GGGGgGGGgGGGGGgGGGgg$ggGgGgGggGggGGgGgGgG$gGGGGGGgGGgGgGgGgGgggGGGGggggGgGGGGggGgGgGgGgGgggGggGgggggGgGgGG$GggGggggggggGgGGggggGggGggGggggggggggggggggggggggggggggGgggggggggggggggggggggggG$ggGggggggggGggggggggggGGgggGGGGgGGGGGGgG…	IIIIIIIIIIIIIIIqIIIIqIIqIIIIIqqqiIIIIqIIqIIqqIIIIIq9qqqIII9IIIIIqIIqIIIIIII99IIqIIIIIIIIIIqIIIIqIqIIIIIqIIqIIIIq99I9IIIIIIqIqqIIIIqIIIIqIqIqIIIIIqqIII9IIIIIqqqIIIqIqIIIqIq9IIqqqqIIIIIIqIIIIIqIqIIIIIqIIqIIIqIIIIIqIIIqqqIIqIIIIIIIIIIqIIIIIqIIqIIIIIIIIIIIIIIIIIIIIIIIIIIIqIIIIIIIIIIIIIIIIIIIIIIIIIIIIIIqIIIIIIIIqI9IIIIIIIIIqIIIqqIIIII9qqIIqIqqIII9IIq9II9qIIIIIIIqIIIqqIIIIq9qI9IIqIIIIII9IIIIIIIIIIIIIII…	0	0	6155	9	23239R-01-47_samtools	9.417618139929507
327751	741497	741497	4	91886584	N	685	>TttTTTTTTTTTTTtTTttTtttttttTTTtTTTTttttttttttttttttTtttTTtTTTTtTTtTTTTTTtTTttttttttttttttttttttttttttttTctttttttttttTTttttTTTTTTTttttttttttttTTtTTTtTttTTTTTTTTTTTtttTttTttTtTTttttttTttTTTTtTttTtttttttTtttTtTttTtttTTTTTTTTtTTTTttttTttTtTTtTtTttTtTTTTTTTTTTttTtTttttTTtTtttttTTttttttTTTTTTTttttTTttttTTTTttTtTttttttttttttttttTttttTttTTTTtTTttttTttttttttttttttttttttTTTttTttttttttttttttttttttttTTtTtTT…	IIIIIIIIIIqqIIqIIqII9IIIIIIIIIIIIIIIIIIIIIIIIIIIIIIIqI9IIqIIIIIIIqIqIqIqqIqIIIqIII9IIqIIIIIIIIqIIIIIII9IqqIIIIIIIIIIIIIIIIIqIIIqIIIIIIIIIIIIIIqIIIIIIIIIqqqqIIIIIIIIIIIqIqIIIqIIIIIIIIIIIqIIIIIIIqIIqIIIIIqqIIIIIIqIIIqIIqIIqIIIqIIIIIIIIIIqIIqIIIIIIIIIIqqIqIIIIIIIIIIqIIqIIII9IIIIIqIq9IIIIIqIIIIIIIIIIIIIIIIqIIIIIIIqIIIIIIII9IIIIIIIIIIIIIIIIIIIIIIIIqIIIIqIIIIIIIIIqIIIIIIIII99IIIqqIqqIIIIIIIIIIqIIIqIqII…	0	1	0	683	23239R-01-24_samtools	9.41574176829009
240753	557252	557252	5	34172332	N	2760	>>><><><<<<>>><<<<><<<<G$G$G$G$G$G$G$G$G$G$g$g$g$g$g$g$g$g$G$g$g$G$gGGGGggGgGggGGGG$GgGGGGGGGGGggggg$ggGGgggggggggGgGGgG$gGGGGgGGG$GGgGgGGgGgGggggGggggggggggggggggggggggggggggggggggggggggGGgggagGgggGGGGGGgggGggggggggggggggggggggggggggGgggggggggggggggggggggggGgggggGggggGgggggggggggggggggggggggggggggggggggggggggGggggggggggGggggggggGgggGgGgggggggGgGgGgGGgGGGGggGgGgggggggggGgggggGgggggggggggggggggggg…	qIIIqIqqIqIIIIIIqIIqI9IqIIIIqIIqIIIIIIIII9IIqIqqIIIIIIIIIIIIqqIqqIIqIIqIIIIIIIIIIIIIIIIIIIIIIIIIIqqIIIIIIIIIIIqIIqIIIIIIIIIIIIIqIIIIIIIIIIIIIIIIIIIIIIIIIII9IIIIIIIIIIIIIIIIIIIqIIIII9IIIIIIIIIqIIIIIIIIIIIIIIIIq99IIIIIIIIIIIIIIIIIIIIIqIIIIIqIIIIqIIIIIIIIIIIIIIIIIIIIIIIIII9IIIIIIIIIIIIIIIIIIIIIIIIIqIIIIIIIIIIIIIIqIIIIIIIIIqIIIqIIq9IIIIIIqIIIIIIIIIqIIIIIIIIIIIIIIIIIIIIIIIIIIII9IIIII9IIIIII9IIIIIIIIII…	1	3	2729	4	23239R-01-19_samtools	9.414156679274141
233283	540008	540008	19	27077158	N	5420	>><>>>><>G$G$G$G$G$G$G$GGGGGGgGggg$GGGGGGGGGGGGGGGGGGGGGGGGGGGGGGGGGGGGGGGGGGGGGGGGGGGGGGGGGGGGgGGGGggGGGgGGGGGgGGGGGGGGGgGGGGGGgGgGggggGgggggggggGggGggggggggggggggGgGGGGGGGGGGGGGGGGGGGGgGGGGgGGGGGGGGGGgggGgGGgggggGGgGGGgggggGgGgggGggggggggggggagggggGgggggggggggggGgggGaGgGGggGGGgGggggggggGGgggGggGgGgggGGggGGGggGgGGGgggGgGGGGgGgggGggggGGGgGGgGGgGggggggGggggggggggggGgggggggggggggggggggggGtggggggggg…	IIq9IIIIIIqIII9IIIqqIIIqIIIqqIIIIIIqIq9Iq9IIIIIIIIqIIqqIIIIIIIIqIIIIqIIIIqqqIIqIqIIqqqIIqqII9III9IIqIIII9IIIIIIqq9IIIII99qIIIIII9IIII9IIIIqI9III9IIIIIIIIIII9IIIIIIqIIqIIIIqIIqIIIIIqIqIIqqIqqqIIqIIIIIIIIIIII9IIIIqI9IIIqIIIIIIIII9III9I99IIIIIIIqIIIIIIIIIIII9IIIIq9qIIqIIIqIIqIIIIIIIIIIIIIII9IIqIIqqII9IqqIIqIqqqIIIIIqqIIIqIIqIIIIIIII9IIIIq9IIIIIIIq9III9II9II9II9II9IIIIIIqI9II9I99IqI9III9IIIIqIIIIIqqI…	5	0	5397	8	23239R-01-42_samtools	9.397941971972639
23202	54878	54878	19	27077158	N	6728	>>>>>>>>>>><>G$G$G$g$G$G$G$G$G$ggg$gGGgG$gg$GggggGGGGAGGGGGGGGGGGGGGGGGGGGGGGGGGGGGGGGGGGGGGGGGGGGGGGGGGGGGGGGGGGGgGGGGGGGGGGGGGGGGGGGGGGGGGGGgGGGgGGGGGGGGGGGGGGGgGGGGGGGGGGgGGGGGggGGgGGGGGGGGGGGGgGGGGGGgGGgGGGGGGgGggGggggggGggGGGGggggggggggggggggggGgggggggggggggggggGggggggggggggggggggGgGgGgggGGgGggGGGgGgGGGGGGGgGGGGGGGgGGgGggGggGGGGggggGgGGGGgGggGGGgGGggggGGgGgggGGgggGGggGGgGGGGggGGGGggGgGggGggg…	III9IIIIIIIqIIIIIIIIqIIIIIIIIIIIqIIIIIIIIqIIIIIIIII9IIqqq9qIIIIIIIIIIIIIqIIIIqqIIIIqIqIIII9IIqqqIIIIqIIIIIIIIII9qIIIII9IIIII9qIIIIIIIIIqIq9II9IqIIqIqIIIIIIIIIIIIIqII9I9IqI9IIIIIqIqIIII9IIIIIIIIIIIIIIqIIIIIIII9I99I9IIIIIIIIIIIIII9II99IIII9IIIIII99I9IIIII9II9IIIIIIIII9I99IIIIqII9I9III9IIIIIIIII99IIIIIIIIIIIIqIIIII9I9IIIIIIqIqIIqIIIIIII9IqIqIIqIIIIqI9IIIIqqIIIIIIIIqI9IIqI9IqI9IIIIIIIqI9IIqqIIIIIIIII…	7	0	6698	10	23239R-01-17_samtools	9.387586565819353
257504	594474	594474	10	15714449	N	6755	>>>>>>>G<G><><<<<g$G$g$G$g$g$g$G$g$G$G$G$G$G$G$g$G$G$g$G$G$g$g$G$g$G$G$g$g$g$G$g$G$g$g$g$g$g$g$G$g$g$g$g$g$G$G$g$G$g$G$G$G$g$g$g$g$G$g$G$g$G$G$G$G$g$g$g$G$g$G$g$G$g$g$g$G$G$g$G$g$G$g$g$g$g$G$g$g$g$g$G$g$g$G$g$G$g$g$g$G$g$G$G$g$g$G$g$G$G$g$G$G$G$g$g$g$g$G$g$g$G$g$G$g$g$g$G$g$g$G$g$G$g$G$g$g$G$g$G$g$g$G$G$g$G$g$g$g$g$g$G$g$g$g$G$G$G$G$G$g$g$G$g$G$G$g$g$g$G$G$g$g$g$G$G$G$G$G$g$g$G$g$g$g$g$g$g$g$G$G$…	III9III9qIqIq9I9IIq9I99Iq9IqIqIII9I9IqIIqIqq9III9q999IIIqIIIIIqqIqIqII9IIIIII9qIIqIIIqIIIII99I9IqII9IIIqI9I9qIIIIq9III9IqIIqIIq9qqqIIIIIIII9qIIII99qIII9IIqIIIIqqIII9IIIq99IqqIQII9IIII9I9IIIIIqIqqIIIIIIIIII999qI9IIIIIIIIIIIIIIIIIIIIIIIIIIIIIIIIIIIIIIIIIIIIIIIIIIIIIIIqIIIIYIIIIIqIIIIIIqIIqIIIIIIIIIIIIqIqIIIIIIIIIqIII9qIIIIIIIIIIIIIIIIIqIIIIIIIIIIIIIIIIIIIIqIIIIIIqIIIIIq9IIIIIIIIIIIIIIIII9IIIIII9III…	6	0	6617	10	23239R-01-32_samtools	9.370033469329424
149048	349649	349649	5	34172332	N	3326	<<<<<<<><<><G$G$g$G$g$g$G$g$g$G$g$G$g$g$g$G$G$g$G$G$g$g$g$G$g$G$g$G$G$g$G$G$GGgGGGGgGGGgG$ggGGgGgGGggggGGgggGGggGGgggGgGGGggGGGGGgggGG$gG$GGGgGGggggGGGGgggggGgGGGgGGgggggggggaggggggggggggggggggggggggggggggggggggggggggggggGgGGGGgGGgGggGGGgGGGgGggggggggggggggggGgGGgggggGggggggggggggggggggggggGggggggggggggggggGggggggggggggggggggggggggggggGggggggGgggggggggggggGggggggGgggggggggggggggggggggGGGggggGGggG…	IIIIIIIqIIIIIIIIIIIIIIIqIIIqqIqIII9IIqIIqIIIqqIIIqIIIIIIIIIIIIqIqqIqIIqIIIIqqIIqqIIIIIqIIIIiIIIIIII9IIIqqIIIIII9qIqqIIIIIIIIIqqIIqI9IIIIIIIIIIIIIIIIIII9IIIIIIIIIIIIIIIIIIIIIIIIIIIIIIIIIIIIIIqIIIqIIIIIIIIIqqIqIIIIIIIIIIIIIIIIqIIIIIIIIII9IIIIIIIIIII9IIIIIIIIIIIII9IIIIIIIIIIIqIIIIIIIIIIIIIIIIIIIIIIIIIIIIqIqIIIIqIIIIIIIIIIIIIIIIIIIIIIIIIIIIIIIIIIIIIIIIIIIIqIIIIIqIIqIIqIIIIqIIIIIIIIIIIIqIqIqq9IqI9IIII…	1	0	3307	5	23239R-01-22_samtools	9.369379235303752
225440	522708	522708	5	34172332	N	3975	><<<<<<><>><><<<<><<<<<GG$g$G$g$G$g$g$g$g$G$G$g$G$g$g$G$G$g$g$G$G$G$G$g$g$G$G$G$G$g$g$GgGGGgGgGGgGGgggGgGgGggGgGGgGGGgGggGgGgG$gGGGGgG$GGG$GgG$GgG$gGGGGgGgGGGGGGgg$gGGgG$gGgggggggGgGGgGggGGGGgggGggGggGggggggggGgggggggggggggggggggggggggggggggggggGgggggggggggggGGgggggggggggggggGgGGgGGGGGGgGgGGGgGGGGGGGgGggggggggggggggggggggggggggggGggggggggggggggGgggggGgggggggggggggggggggggggggggggggggggggggggGggGg…	IIIIIIIqIIIqIIIIIIIqqqIqIIqIqIIIIqIIIIIIqIIIII9I9IqIIIIIIqqqIII9IIIIIIIqIqIqIqIIqqIqIqIIIIqIqI9IIIqqIIIqIIIIqIq9IqIIIqIqIqIIqIIII9IIIq9IIIIIIIIIqIIIIIqIIIIIqIIqIIIIIIIIIIIIIIIIIIII9II9IIIIIIIIIIIIIIIIIIIIIIIIIIIIIIIIIIIII9IIIIIIIIIIIIIIIIIIqIIqqIqIIIIIIIqIIIqqq9IIIII9IIIIIIIIIIIIIIIIIIIIIIIIIIIIIIIIIIIIIIIIIIIIIIqIII99IIIqIIIIIIIIIIIIIIIIIIIIIIIIIIIIIIIIIIIqIIIIIIIIIIIIIIIIIIIIIIIIIIIIIqIIIqIIIII…	0	1	3945	6	23239R-01-57_samtools	9.360847084179664
125878	293902	293902	8	22900663	N	4564	>>>>><C$c$C$c$C$c$C$C$C$c$cc$ccc$CcccccCc$cCcc$ccccc$ccccccccccCcc$cccC$ccccccc$ccccCcCccccC$CcCccccCccccccc$cc$ccCc$ccc$cc$ccccc$ccc$cccccc$cccc$CcCCcccCccccccccCCcCCcCCCCcCCccccCCcCCCccccCCCCCcCccCcccCccccCCccccccccccccCCCCcCCCcccCCcccCcCcCccccCcccccCCCcCccCCCcCcCCcCCccCCcccCcccccccccccccccccCCCCcccccCcCCCCCcCCCcCCCCcccCcCccCcCCCCCCCCCCCCCCCCCCCcCCCcCCccccccccccccccccccccCcccccccccCccccccccccCc…	99IIIIqIqIqIIaI9IIIIIIII9IIqIIIIIIIIIIIIIIIIIIIIIIIIIIqIIIIIIIIIIIIIqIIIIIIII9IIIIIIIIIIIIIIIqIIIIII9IIIIII9IIIIIIIIIIqIIqIIIIIIIIII9IqqIIqIqIqq9qIIIIIqIIqqqIIIIII9qqIIIIIIIIIIIIIIqIIIIIIIIIIII9IqIIqqqII9IIIIIIIIIq9IIIqIIII9qqqIIIIIqIIq9qIIIqI99qIIIqIIIIIIIIIIIqIIIIIIq9qIIIIIII99Iq9Iq9qIqqqqIIIIIIIIqIqIIIIIIqq9IIqqIIqII9IqIIIIIIIIIIIIIIIIIIIIIIIIIIIIIII9IIIIIIIIIIIIIqIIIIIIII9IIIIIIIIqIIIIIqIIIqI…	2	4548	0	7	23239R-01-11_samtools	9.343661616834643
58884	135770	135770	19	27077158	N	6461	>G><>>>>>>>G><>>><G$G$G$G$G$G$G$G$ggGGgggGGGGgGGGGGGGGGgGGGGGGGGGGGGGGGGGGGGGGGGGGGGGGGGGGGGGGGGgGGGGGGGGGGGGGGGGGGGGGGGgGGGGGGGGGGGGGgGgGgGGGGGGGGGGgGGGGGGGGGGgGGGGGGGGgGGgGGGGgGGGGgGgGgggggggggGggggggggtgGGggggggaggGGgggGggGgGggGgGGgGggggGGGGgGGGGGGggGGGgGGGGGGggGggGGGGgGGGgggGggGGggGGgGgGgggGGGGGggggGggggggGGggGGGggGggggggGgGggGggGgggggGggggggggggGgggggggggGgggGGgggggggggGggGGGggGgggGggGGGgggg…	IIIqIIII9II99IIIIIIIIIqIIqIIII9IIIIqqIqqqIqqIIqIqqI99qIIqIqqIIIIqIIqqqqIqIIIqqIIIqIqqqIII9IIIqqIIIqIIqqIIIIIIIqqIIqqIIIqIqqqqIII99IIqIqIIqqIIIqII9qIqIIIIIqIIqIIIIqqIqIIIIIIqIIIIIIIIII9IIII99II9III9IIIIIIII9IIIIqIIIIIIq9IIIIIII9qIIIIIIIIIqI9IqI9IqIqIqIqqqI9IqIIIIIIIIqqIIII99IIIIIIIqIqIIIIIqIqIIIIIIIIIIIIIIIIIqII9II9IIIIIIIIIIIIIIIIIqIIIIIIIIqIqIIIIIIIIIqIIIqqIIII9II9IIIIqqqIIIIIIII9III9IIIIqIIIIIq…	7	0	6428	10	23239R-01-14_samtools	9.32822611878773
101651	236497	236497	10	15714449	N	6611	>><>>>>>>>G><<<G<<<<>><<<g$G$g$g$g$g$g$g$G$G$g$g$g$g$g$G$G$g$G$g$G$g$g$G$G$G$G$G$g$G$G$g$G$g$g$G$g$g$g$g$G$G$g$g$G$g$G$g$g$g$G$g$G$G$g$g$G$G$G$G$G$G$g$G$g$G$G$g$g$g$g$G$g$G$g$G$g$G$g$g$G$G$g$g$G$g$g$g$g$g$g$G$G$G$G$G$g$G$g$G$g$G$g$g$g$g$g$g$g$G$G$G$G$G$G$g$G$g$g$g$g$G$G$g$g$g$g$g$g$g$G$g$g$g$g$g$g$G$g$g$g$g$G$g$g$g$G$G$g$G$G$g$G$g$g$g$G$g$g$g$g$g$g$G$g$g$G$G$g$g$g$g$G$G$G$G$g$G$G$G$G$g$g$g$g$G$g$…	IIqIIIIIIqqqIIIII9IIIIIq9III9IIIIIqII9IIqqIIIqIIqIqqIIIq9qIIIIIIIII9IqIII99qIqqIIqqIIqI9IIqIIIIIqIIIqIIIIIqIIqIIIIIIIqI9I9IIIIqIIIII9IqIqqqqIqI9IIIqIIIIII9iIIIIIIqIII9qIIIqIIqqIIIIIqIIII9IqIIIqIIIIII9IIqIqqIIIII9IIII9IqIIIqIqIIIqI9IIIIIIIIIIIIIIIIIIIIIIIIIIIIIIIIIIIIIIIqIII9IIqIIIIIIIqIIIqIIIIIIIIIIIIIIIIIIIIIIIqIIIqqIIIIIIII9IIIII9IIIIIIIIIIIIqIIIIqIIIIIIIII9IIIIII9IIII9IIII9IIIIIIIIIIqIIIqIIIII…	6	2	6426	10	23239R-01-39_samtools	9.32777717058405
81146	189751	189751	8	22900663	N	5734	<C$c$c$C$c$C$ccccCcccccCCcccc$cccccc$ccc$Cccc$c$Ccccccc$c$ccccccc$cC$ccccc$ccccCccccC$ccccc$c$C$c$ccccccccc$cC$C$ccccC$ccc$Cccccccc$c$cC$ccc$c$CCcCCC$Cc$ccccC$C$cccC$cc$ccc$ccc$cCcccCcccccCccCcccccCcccccCcCccccCCCCCCcCcCcCCcCCcCcCcCccCccCccCccccccccCCCCcCCccCCCCCCCCCccCCCCCCCcCCCCCCCccCCCCcCcCcCCCcccCCcCccccccCCCCCCCCCtCCCCCCcccCCCccCCcccccccccccCcCCcCCcCCCCccCcccCcccCcCCCcCcCCCTCcCccccccCCccCccc…	IqIIIIqIIII9IIIIIIIIIIIIIIIIIIIIIIIIIqIIIIIII9IIIIIIIqIIIIIIIIIqIIIIIIIIIIIqIIII9IIIIIIqIIIIIIIIIqI9IIIIIIIIIIIIqqIIqqqI9IIIqqIIIq9IIIIIIIIIIIIIIIIIIqIIIIIIIIqIIIIIqIqIIIIIIqIIqIqI99qqIqqIIIIIqIIqII9IIqIIIIIIIIqqqI9I9II9IIqIIIII9IIqq9IqIIIIqIIIqII9qq9IIIqIq9q99IIIIqIIIIIIIqIIqIIqqIq9IqqIIIIIqqIIqqIIIIIIIIIIIIIq9IIIIIIqqIIIIII9IIIIIqIqIqIIqqIIIqIIIIIIqqIIqIIIIII9qIIqIqqIIIqIIIIIIIIIIIIIIIIIIIIII9I…	3	5721	0	9	23239R-01-06_samtools	9.3121266275916
297745	675217	675217	10	15714449	N	5211	<>>g<<<<<<<G$G$G$G$G$g$G$G$G$G$G$g$G$G$g$g$g$G$g$G$G$g$g$g$g$G$g$g$g$g$g$G$g$g$G$g$g$g$g$G$g$g$g$G$G$g$g$g$G$g$g$g$G$G$g$g$G$g$G$g$g$g$g$g$G$g$g$g$g$G$g$G$g$g$g$g$G$g$G$g$g$g$g$g$G$g$G$G$G$G$g$g$G$G$g$G$G$g$G$g$G$g$G$g$g$G$G$G$g$G$g$G$g$g$g$G$G$G$G$g$g$G$g$G$G$G$G$g$G$G$G$g$g$g$gggggggggggggg$ggG$ggggggggggggg$ggg$ggggGg$G$Ggggggg$gggGggg$gggggg$gg$g$GggggGggggggGggggggg$GggG$G$gggg$g$ggGg<gggggg…	9IqIIIIIIIIqqqqqIqqqqqIqqI99qIqq9IIIqI9I9IqIIIII9IIII9qq9IIqI99qqIIqIqIIIIIq9IIIqIqIIIIqIqII9IIqIqIqqIIIIIIIIqIIIqIIqqqIIIIIIIIqqI9IqIIq9IIqII9IIIIIIIIIIIIIIIIIIqIIIIIIIIIIIIIIIIIIIIqIIIIIIIIIIIIqIIIIIIqIIIIIqIIIIqIIIIIIqIIIIIIIIIIIqIIIIIIIqIqIIIIIIIIIIIIIqIIIIIIIIIIIqIIIIIIIIIIIIIIIIIIIIIIIIIIIIqIIIIIIIIIIIII9IIIIqIIIIIIIIIIIIIIIIIIIqqIqIIqqqIIqqAIqqqqIqIIqqIIIqqIIqqIqIIqqIqIqIIIIIIIqIIqIqIqII9q…	2	0	5079	8	23239R-01-53_samtools	9.310328758616798
121304	282895	282895	10	15714449	N	5853	>>><><<<<Gg<<<g$g$g$G$g$g$g$G$G$g$G$G$G$g$g$g$g$g$G$g$G$G$G$G$g$G$G$G$g$g$g$G$g$G$g$g$G$G$G$G$g$g$g$G$G$g$g$G$g$G$G$g$g$g$G$G$G$g$G$g$G$G$g$g$g$g$G$g$G$g$g$G$g$g$g$g$G$G$G$g$G$g$g$g$G$g$g$g$g$g$G$g$G$g$G$G$g$g$g$G$g$G$G$g$g$g$g$g$g$g$g$G$g$G$g$g$g$G$g$g$G$G$g$G$g$g$G$g$g$g$G$G$g$g$g$g$g$g$g$g$g$g$g$G$G$g$g$G$g$G$g$g$G$g$G$g$g$g$g$G$g$GG$g$g$g$G$g$g$G$G$g$g$g$g$g$g$g$g$G$g$G$G$G$G$g$G$G$G$g$g$g$g$…	II9IqIIIqqIIIIIIIqI9IqqIqqqII99IqIqqqqIqqIIIIqIIIIIqqqI9IqqI9q9qIIIIIqqIqIqII9IIqIqIIqIIIIqIIIqIIIq9IIIII9qIIIIIIIIIqIIIIIIIIqIIIIIIIIIq9IIII9IIIqII9IIIIII9IqqI9U9qII9IIqIIIIIIqIIIII99qIII9I9IIIIIIqqI9IIIIIIIIqqIIIIIIIIIIIIIqIIIIIIIIIIIIIIIIIqIIIIIIIIIIIIIIIIIIIIIIIIqIIIIIIIIIIqIIqIIIIIIqIIIqIIIIIIIIqIIIIIqIIIIIIIIIIIIqIIIIIIIIIIIIIIIIIIIIIIIIIIIIIIqIIqIIIIIqIIIIIIII9IIIIIIIIIIIIIIIIIIIIIII9IIIII…	6	1	5709	9	23239R-01-59_samtools	9.309097345552866
70281	164667	164667	5	34172332	N	6397	G<>><<<><>><>><<>><><><<>><<<><<<><>>><>><><<<<><><<<<G$G$G$G$g$g$g$g$G$g$g$G$g$g$G$G$g$g$g$G$G$G$g$G$g$G$g$g$g$g$G$G$G$g$G$g$g$G$G$g$g$G$g$g$G$g$g$G$g$g$g$g$G$g$g$G$g$G$g$GGGGGGGGGGGgGGggGGGgGGGGGGGgggGgGggG$GGgggGgg$GGgGggGGGGGgGgggGgGgggGgGggGGggGGggGgGGGGgGGGg$GGG$G$Gg$ggGgGGggggGgggGgggggggGggGgGGggGggGggGGGgGggggGggggGgGGggGGGggGGgGGgGGgggggGGgggGgggggggggggggggggggggggggggGgggggggggggggggg…	IqIIIIIIIIqIIIqIqIIqIIIIIIqIIIIIIIIIIIIIIIIqIIqqqIqII9IqIqIIIIIIIqIIqqIIIqIIIqIIIIIIqqqIqIIqII9I9IqI9IIIIIII9I9qIIIqIIIqqqIIIqqIIIIIIIqqIqqIIIIqIIIIIqqIIIIIIIqIIIIIIIqIIIIIqqIqIIIqIqIIqqIIqIIIIIqIqIIIIqIIqIIqIIIIIqIIIIIqIIIIIIIIIIIqIIIIqqIIIIIIIIIIIIqIIIIqIIII9IqqIIIqIII9IIqqIqqIII9IqqIIIqIIIIIIqIIIIIIIIIIIIIIIIIIIIqIIIIIIIIIIqIIIIIIIII9IIIIIIIIII9IIIII9IIIIIIIIIIIIIIIIIIIIqIIIIqIII9IIIqqIIIqqIII…	4	1	6328	10	23239R-01-48_samtools	9.30560578958543
136009	317556	317556	10	15714449	N	6435	>><<<<<<<<g$G$g$G$g$G$G$g$g$g$g$G$g$G$G$G$g$G$g$g$G$G$g$G$g$G$g$G$g$G$G$G$G$G$G$g$G$G$G$g$G$G$G$G$g$G$g$G$G$G$G$g$g$G$g$g$G$G$g$G$g$G$g$g$G$g$g$G$g$G$G$G$g$G$g$g$g$G$G$G$G$G$g$G$g$g$g$g$g$g$G$G$g$G$G$G$g$g$g$G$G$g$G$G$G$g$g$g$G$g$g$g$<g$g$g$g$g$g$G$G$G$g$G$g$g$G$gG$G$G$g$G$g$g$g$G$g$g$g$g$g$g$g$G$G$G$g$g$G$g$G$g$g$g$>g$g$g$G$g$g$g$g$g$g$G$G$G$G$G$gg$ggg$ggggggggggggggggg$ggGggggggG$gggGgGgGg$gggg…	IIqqIIIIIIIqIqIqq9IIIqIIqqIIIIqq9qIqIqIIqqqqqIqqqIqqIIIIIqIqqI9qI9IIIqIqIIqIIqIIqIIIII9IqIqqIq9IIIIIIq9IIII9IIIIqqqIIIII9IqII999IqIIIqI9IIqIqII9IIIIIII9IIIqqIIIIIIIIII9IIIIIIIIIqIqqIIIIIIIIIIIIIIIIIIIIIIIIqIIIIIIqIIIqIqIIIIIIIIIIIqIIIIIIIIIIqIIIIIIIIIIIIIIIIIIIIIIYIIIIIqIIIIIq9IIIIEII9IIIIIIIIIIIIIIIIIIIII9IIIIIIIIIIIIIIIIIIIIIIIIIIIIIIqIIIIIIIIqIIIIIqII9IIIIIIIIIqIIIqIIIIIqIIIIIIIqqIIIIIIIIIqIII…	5	1	6309	10	23239R-01-66_samtools	9.301267540565574
76500	178791	178791	10	15714449	N	3245	><<gG<<><g$g$g$G$g$g$g$g$G$g$g$g$G$g$g$g$g$g$G$g$g$g$G$g$g$g$g$g$G$g$G$g$g$G$g$g$G$G$g$g$g$G$g$g$g$G$g$g$g$g$g$g$G$g$G$G$G$g$g$g$g$g$G$g$g$g$G$G$g$G$g$G$g$G$g$g$g$G$g$g$g$G$g$G$G$G$g$G$g$g$G$g$g$G$g$>G$g$g$G$G$g$G$G$g$g$g$g$G$g$>g$G$g$g$g$G$G$g$G$G$g$g$g$g$g$g$G$gggggggg$ggggGgggggggggggg$gggggGgggggggggggggggggGggGggggggggggggg$ggggggggG$gg$ggggg$gg$gggggg$g$ggggggggggggGgggg$ggggg$gggggg$ggg$gg…	IIqIqIIqIIIIqIIIIqIIIq9I9IIqIIIqIIIIIqIqIIqIIqq9I9qIIIq9IIIIIqIqqqIIIIIqII9qqIqIqIqII9qIIIqIqqqIqIIqIIqIqqIIIqIqUIIIIqIq9qIIIqiIqqIIIIIIqI9IIIIIIIIIIqIIIIIIIIIIIIIIIIIqIIIIIIIIIIIIIIIIIqIIqIIIIIIIIIIIIIIIIIIIIIqIIIIII9IIIIIIIIIIIIIIIIIIIIIqIIIIIIIIIIIIII9IqIIIIqIIIIIIqIIIIIIIII9IIIIIIIqIIIIIIIIIIIIIIIIIIqqIqIqqqqqIIqIqIIqqqIIqqIqIIAqqqIqqqqqqqIqIIIIIIIIIIIqIIIIII9IqIIIIIIIqqqIIIII9IIqqIIIqIqIIIqq…	1	0	3135	5	23239R-01-13_samtools	9.29232163280204
216387	502189	502189	10	15714449	N	3218	><>>>>><>g$g$g$g$G$g$G$G$G$G$g$g$g$G$G$G$G$g$g$g$g$g$g$g$g$G$g$g$G$g$G$g$g$g$G$g$G$g$g$g$g$g$g$g$G$g$g$g$g$G$g$G$g$g$g$G$G$G$G$g$g$G$G$g$g$G$g$g$G$G$g$g$g$G$g$g$G$g$G$G$g$g$G$G$g$g$g$g$G$G$G$G$g$g$g$G$g$g$G$G$G$g$g$G$g$g$G$g$g$g$g$G$gg$gggg$gGgggggggg$ggggggggggggggggggGggggggggggggggggggGggGggggggggG$gGgggggggg$gggg$gggg$gggggggg$gg$ggggag$gggggggg$gggGggggg$gg$g$g$gGgggggggggGgggggg$gg$gGgGGGGG…	9qIIIIIqqII99qIqqqqIIIqqqqIIIIIII9qIIqIqIIIqIqI99qII9qIII9IIqI9IIqqqIIqqIIqII9IIIIqIIqIqq9Iqq9I9IIqqq9I9qIIqqqIIqIIqIII9qIIIIIIIqIIIIIIIIIIIIIIqIIIIIIIIIIIqIIIIIIIIIIIIIIIIIIqIIqIIIIIIIIqIqIIIII9IIIIIIIIIIIIIIIIIIIIIIIqIIIIIIIIIIIIIqIIIIIIIIIIqIIIIIIIIIqIIIIIIIIIqIqqqqqqqqqqIqIqEIIIqq9IIIIqIqIIIqqqqqIII9IIIIIqIIIqIIqIIIaIIIIIqIIIIqIqIIIIq9IIIIIqIqIIIqqqIIIIqqIqIqIIIqqIqIIIIIIqIIIIIIIIqIIIIIIIIIII…	2	0	3134	5	23239R-01-20_samtools	9.291861369585218
318772	721406	721406	10	15714449	N	5161	>>G>>>>><>><<<<><><<><g$g$g$g$G$g$g$g$G$G$G$g$g$G$g$G$g$g$g$G$G$g$g$g$G$g$G$g$g$G$g$G$g$g$G$G$G$g$g$g$G$g$g$G$g$g$g$G$g$g$g$g$g$G$g$g$g$G$g$G$g$g$g$g$g$g$G$G$G$g$G$g$g$g$G$G$g$G$G$g$g$g$g$G$G$g$g$g$G$g$g$G$G$g$g$g$g$G$g$g$g$g$g$g$G$G$G$g$g$g$G$g$g$g$g$g$g$G$g$g$g$G$g$g$G$ggg$gggggg$ggggggggggg$ggggggggG$gg$ggggggggggggggggggggggggggggggggggggggggggG$g$gggggGggggggg$gggg$gGgggGGgG$ggggggggggg$gg$g…	IIqIIIIIIqIIIIIIIIIIIII99IIIIIqqqIIqIqIIIqqII9qIqI9q9IIIqIqII9qIIqI9IqIII9IqIIIqIqIIIII9qqqqqIIIqq9qqIIIIqqIIIqIIq9IIIIqIII9IIqqqI99qI9IIIIUIIIqIIIIIIIIIIII9IIIIIIIIq9IIIIIIIIIIIIIIIIIIIIIIIIIIIIIIIIIII9IIIIIIIIIIIIIIIIIqIIIIIIqIIIIIIIIIIIIqIIIqqIqIIIIIIIIIIIIIIIIIIIIIIIIIIqIIqqIqIIIIIIIqIIIIIIIII9IIIIIqIIIIIqIIIIIIIIIIIIIIIIIqqIIIIIIIIIIIIIIII9I9I9qIIIqIqIqqqqIqIaIqqqqq9I9qIqIIqqIIqIIIIqqIqqqIqI…	1	0	5000	8	23239R-01-52_samtools	9.287712379549449
27122	63271	63271	10	15714449	N	4464	>>>>g<<<<>>><<G$G$g$g$G$g$g$g$G$G$G$g$g$G$G$g$g$g$G$g$G$g$g$G$G$g$g$G$g$G$g$g$G$G$G$g$g$g$g$G$g$G$G$g$g$G$G$g$g$g$g$g$g$G$g$g$G$G$g$g$G$G$g$G$G$G$g$g$g$G$g$<g$G$g$g$g$g$G$g$g$g$G$g$G$G$G$g$g$G$g$g$g$G$G$G$g$g$G$g$g$g$g$g$>G$g$g$g$g$G$g$G$g$g$G$G$G$gggggG$ggggggggggg$gggGggggggggG$g$GgggggGgggggggggg$gggggg$ggggggggggGggggggggggGGgggg$ggg$gg$ggggggg$ggggggggggggggggGggggggggGggg$gg$ggggg$gg$g$gtgg…	II9IIIIqIqIqqqqq9IqIIIqqqIIqqIIIqIqIIqqIIqIqIIqqqIIIIqIqq9IqIIII9I9qIIIqI9IqIqqqIIIqIIIqIII9q9IIqIqqqIIqI9Iq9IIIq9IIIIIII9IIqIqIIqiqIIIIIqIIIIIIIIIIIIIIqIIIIIIIIqIqIIIIIqIIIIIIIIIIIIIIIIII9IIIIIIIqIIIIIIIIIIqqIIIIII9IIIIIIIIIII9IIIIIIIIIIIIII9IIII9IIqIIIIIIIIIIIIIIIII9IqIIIIIIIIIIqIIIIqIIIIIIIIIIIIIIqqqqIqqqqIIIqIqIqqIqIIIqIqqIIqIqqqqqIqIqIIIIIIIq9IIq9IIIIIIqqIIIII9IIIqIIIIIIIIIIIIIIqIIIIIqIIqqII…	1	0	4362	7	23239R-01-29_samtools	9.283419132583147
189615	441971	441971	5	34172332	N	3135	><<><<><<<<><<>><<G$G$g$G$G$g$g$G$G$g$G$G$G$G$G$G$G$G$G$G$G$G$g$g$G$g$g$G$G$G$G$G$g$gGggGGGGGgGgGGGgGGg$ggggGGGg$GgggGGgGGgG$ggg$gGGgGgggGGggGgGGGGGgGGgGGGgGGGggGGGGggggGGgGggggggggggagggggggggggggggggggggGggggggggggggGggggGGGGGGgGGGGGGgGGgggGGGggggggGggggggggggggggggggggggggggggggggggggggGggggggggggggggggggggggggggggggggggGgggggggggggggggggggggcggggggggggtggggggGgggggGgggGggggggGgGgGgggggGgggggg…	9IIqIIIIIIIIIIIIIIIqIIqIIqqIIIIIqIIqIqqIIIqIIqIIqIIIIIIIqqqqIqIqqqIIIIIIIIqIIIqIIIqIIqqI9IIIIII9IIIIqqIIqIqqqIIIqII9IIIqIIIIqIIIII9IqqIIIIIIIIIIIIIIIIIIII9IIIIIIIIIIIIIqIIIIIqIIIIIIIIIII9IIIIIIqIqIIIIIqIIIqqIIIIIIIqIIIIIIIIIqIIIIIIIIII9IIIIII99IIIIIIIIIIIIIIIIIIIIIIIIIIIIIIIIIIIIIIIIIIIIqIIIIIIIIIIIIII9IIIIIIIIII9IIIIII9IIIIIIIIIIIIIIIIIIIIIIIqIIIIIIIIIIIIIIIIIIqIqqIIIIIIIIIIIIIIIIIIIqIIIIIIIIIII…	1	1	3110	5	23239R-01-55_samtools	9.280770770130603
309673	701471	701471	19	27077158	N	6867	>>>>>>g$g$G$G$G$G$g$G$G$G$G$G$G$G$G$G$ggGggggGggGGgGGGGGGgGGGGGGGGGGGGGGGGGGGGGGGGGGGGGGGGGGGGGGGGGGGGGGGGGGGGGGGGGGGGGGGGGGGGGGGGGGGGGGGGgGGGGGGGgGGGGGGGGGGGGGGGGGGGGGGGGGgGGGgGGGGGgAGGGGGGGGGGGGGGGGGGGGGGgGGGGGGGGGgGGGGGGGGgGGGGGgGGGGGgGGGGGGGgGgGGGtGGGGGGgG>GGGGGGGgGGGGGGGGGGGGGGGGggGGGgGgggGGGggggggGgggggggggggggggggggggggggggggggGGgGgGgggGgggGggGgggGgggggtGtgggGGGagGGGgGgGGGGGGGGGGgGgGGGgGGG…	IIIIIqIIIqIIIqIIqIIqqIIIqIIIIIIIIIIIIIIqqIIIIqqqIIIIIIqIIIIIIIIIIIIIIIqIqIIIIIIIIqIqqqIIIqEIIIIqIIqIIIII9IIqqIqIIIII99IIIq9IIqIqIIIqIqqIII9EIqIIIIIIqIqIIqqI9IIII9qIqqIqIqqIIqqIIIIqIq9IIq9IIqIIIIqIIqIIIqqIIIqIIIIqIqqIIIIqIIIIEIIIIIIIqqI99IIqqIIIIIIIIqIIIqIIIqIIqIqIIIIIIIIIIIIIIIIIqIIIIIIIIII9IIII9IIIIIIIIIIII9IIIII9IIIIIIIIIIIIIII9IqIIqIIqqI9III9I9I9IIIqIIIqIIIIIIIIIqIIIIIIIIIIIIIIIqqII9IIIIqIIIII…	11	0	6838	11	23239R-01-25_samtools	9.279927088796097
116571	271265	271265	10	15714449	N	6273	><<>>><<<<<><<<G$g$g$G$g$G$G$G$g$g$g$g$G$G$g$g$G$G$g$g$G$G$G$g$g$G$g$g$g$G$g$G$G$G$G$g$G$G$G$g$g$G$G$G$G$g$G$G$G$g$G$G$G$G$g$G$G$G$g$g$g$G$g$g$g$G$g$g$g$g$G$g$G$G$G$G$G$g$G$g$G$g$G$G$G$g$g$G$G$G$G$G$G$g$g$G$G$g$G$G$g$g$g$g$G$G$G$G$g$g$G$g$G$G$g$G$G$g$g$G$g$G$G$G$G$g$g$g$G$G$G$G$g$G$g$G$G$g$g$g$g$g$G$g$g$G$G$G$g$g$G$g$g$G$g$G$G$G$G$g$G$g$g$g$G$g$ggggggggggggggggGgGgg$gggGggGgggGgG$ggggggGgGGggGggg…	9I9IIIIIIIIqIIIqIIq9IIIIIIIIqIIIIIIqIq9IqIIqqIqIIqIqqIIIIqIIIqIIIqqqIIIIIIIIq9IIqI9I9qI9IqqI9II9IqIIIIIIqqqII9IIIIII9I9IIIqIIqIIIIqqI9q9qqIqI99qqqQII99qI9II9IIIIIqI9q9IIIIqI9IqIII9IIIIIIIIIIIIIIIIIIIIIIIIIqIIIIIIIIqIIIIIIqIIIIIqIIIIIqqIIIIIIIIIIqqIIIIqIIIIIIIIIIIIqIIIIIIIIIIIIIIIIIII9IIIIIIIIqIIII99IIIIIIIIIIIIIIIIIIIIIIIII9IIIIIIIIIIqIIIIqIqIIaIIIqIIqIIqqIqqIIqqIq9I9IqqIIqIIqq9Iqq9Ia9IIqIIqIIIqI…	1	0	6150	10	23239R-01-04_samtools	9.264442600226602
238330	551494	551494	19	27077158	N	6106	>>>>>>>>>>G$G$G$G$g$G$GggGGGGGGGGGGGGGGGGGGGGGGGGGGGGGGGGGGGGGGGGGGGGGGGGGGGGGGGGGGGGGGGGGGGGGGGGggGGGGGGggGGGGGGgGGgGGGGgGGgGGGgGGgGgGGGGGGGGGGGGGGgggGgGggggggGggggggggggG*gggggggggGggGggGggGggaggggggGGGGgGGGGGGGGGGGggGGGGGGGGGGGGGGGGGGGGgGGgggGGggGggggggGgGGgGgggGgGGggggGgGGGggGgGggggggGggggggGgggggggggggGGgggggggggggGgggggggggggGggggGGGgggGGGggagGgGGggggGgGgGgGgggGgGGGGGGGgGGGGGgGgGGggGGggGGGg…	I9IIIIIqqIIIIIIIIIIqIqqqIIIqqIqqIIqIqIIqIIIqqIqqqI9IqqIIIIIII99IIqIqIIIIqIqqIIIIqqIq9qqIq9II9IIqIqIIIIIqIqIIqIIqIIIIII9IqIIIIIIIqII9IIqII9q9qIIIIqIIIIII9III99IIIII9III9I9IIIII9IIIIIII9IIIII9IIII9qIqqIIIIqIIqIqIIII9qIIqIIqqqqqIIIqIIIIIIqIIIqIIIIIIIII9qIIIIqI9IIIIIIIIIIIIIIIIqIIqIIIIIIIIIqI9IIIIIIII9II9IIIIIIIIIIIIIIqIIIIII9II9IqIII9IqIIIIIIIIIIqIqqIIIIIIIIIIqIIIIIqqIIIqqqqIIII9IIIIIIIIIIIIIIIqIq9q…	10	0	6080	5	23239R-01-21_samtools	9.247927513443585
106574	248106	248106	10	15714449	N	6208	G<G>>G<<<<<<GG<<<<<<g$g$G$g$G$G$g$g$g$g$g$G$g$g$g$G$G$g$g$G$g$g$g$g$G$G$g$G$g$G$G$G$G$g$G$g$G$g$G$g$g$G$g$g$g$G$G$G$g$g$g$G$g$G$G$g$G$g$G$G$g$g$G$g$G$G$g$G$G$G$g$G$g$G$G$g$g$G$g$g$g$g$G$G$g$G$g$G$G$G$g$g$G$G$g$G$g$G$G$g$G$G$g$G$g$g$G$g$G$g$g$g$g$G$G$G$g$g$G$g$G$g$G$G$G$g$G$G$g$g$G$g$G$g$g$G$G$G$g$G$g$G$Gg$G$G$G$G$G$g$G$g$g$G$g$G$G$g$g$g$g$g$g$G$G$g$g$g$g$G$G$G$g$Gg$G$G$G$G$g$g$g$g$g$gggggggggG$gg…	IIII9IqqIIIIqqIIIIIq9IIIIqII9IIqIIIIqIIqIIIIqIIqIqqqIIqIIIIIIIIIIqqqIIII9qIIqIqqIII9qqIqqqIqIaIIIqIIIIIqIqIqIIIIIIIqIIqIIqIIIIIIqII9IIIII9q9qIIqI9q99IIIIIII9qIIII9IqqqIqIq9IIIqIIIIII9qIIIIIq9qIIIIIIqIIIIIIIIIIIIqIqIIIIIIIIIIIIIIIIIqIIIIIqIIIIIIIIIIIIIIIIIIIIqIIIIIIIIIIIIIIIIIIIIIIIIIIIIIIIIIIiIIIIIqIIIIIIIIIIIIIIIIIIIIIIIIIIIIIIIIIIIIIIIIIIIIIIIIIIIIIIIIIIIIIIIIIIIIIIIIIIIII9IIIIIIIIIIIIIqIIIIIqI…	6	1	6066	10	23239R-01-07_samtools	9.24460168773681
164916	386809	386809	10	15714449	N	6769	>>>>>>><<<<<<<<G$G$g$g$g$g$g$g$g$g$g$g$g$g$g$g$G$g$g$G$g$G$g$g$G$g$g$G$g$g$g$g$G$g$g$G$G$g$g$g$G$G$G$G$g$G$G$g$G$G$g$G$G$g$g$G$G$g$g$G$G$g$G$G$g$g$g$G$g$g$g$G$g$g$g$G$g$g$g$G$g$g$G$G$G$G$G$g$G$g$G$g$G$G$G$g$G$g$g$G$g$g$g$G$g$G$g$g$G$g$g$G$G$G$G$G$g$G$g$G$G$G$g$g$G$G$g$g$G$G$G$g$G$G$g$G$G$g$g$g$G$g$g$g$G$g$g$G$g$g$G$g$g$G$g$G$G$G$G$g$g$G$g$G$G$g$G$g$g$g$g$g$G$G$g$G$g$G$G$g$g$G$G$g$g$g$G$G$G$G$g$G$…	IIIIIIIIIIIIIIIqqII99IqIII9IIIIIIIqIqIII99qIII9IIIIIII9qqIIIII9Iq9II99qI9Iqq9qqIIIqI9IqI9IqII9qIIIqqIqII9q9qqIII9IIIIIIIqIIqIIqIIIIII9IIIIIqIIIqIIIqIIIqII9qIIIqIIqIIIIIqIqIII99I9aq9qIIIIIIIIqI9IIIIIIIIqIqqIqqI9qI9I9IIIIIIIIIIIIIqIIIIIIIIIIIIIIIIIIIIIqIIIIIIIIIIIIqIIIIIqIIIIIIIIIIIIIIIIIIIIIIIIIIIIIII9IIIII9IIIIIqIIIqIIIIIqIIIIIIIIIIIIIqIIIIqIIIqI9IIIIIIIIIIIII9IIIIIIIIqIIIIII9IIIIIIIIIIIIqII9IIII…	3	0	6647	11	23239R-01-37_samtools	9.239056019920394
313353	709304	709304	8	22900663	N	5441	<<<C$C$C$c$C$c$c$c$c$C$c$c$C$c$c$c$C$C$C$cc$ccCccCcccc$c$CC$ccccc$cccCcccc$cCccccccccccccc$cCcccccCccc$cccccCcccc$ccccccc$ccCcCccC$ccccCccccccccccccccc$cccccccccc$C$c$cCc$cc$c$c$cc$cccccc$c$cccccccccccccccccccC$ccccccccccCcCcCccCCcccCcccccccccCCcCCccccCccCCCCcCCcCCCCCCCccCccCcccccCcCcccCccccccCCcccCcCccccCCccccccCccCCccCCCcCCCCCCCCccCccCCccCcCcCccCCcCccccCcCCCCCccCCcCCccCcccCCCcCCcCCCccCccccCCccC…	IIIq9IIqIIIIqIIqIIIIqI9IIIIIIqIIIIIqqIIII9IIIaIIIIIqIIIIIIIIIIIIIIqIIIIIIIIIIIIIIq9IIIIIIIIIIIIqIIIIIIqII9IIIIIIIIIIIIIIIIIIIIIIIII9IIqIIIIIIIIIIIIIIIIIIIIIIIIIIIIIIIII9IIIIIIIIIIqIqIqIIIqIIIqIIIIIIIIIqIIqqIIIIqIIIqqqIIqIIIIIqqqIIqIIqIIIIIqIqIIIIIIIIIIIIIIIIIqIIIIIIIIIIII9IIqIIIqIqIqIIIIqIqIIIIIIqIIIIIIqIIIIIqIIIIIIqIIqIIIIqIqIqIIIIIq99IqqIIIqII9IIIIq9IIq99IIIIIIIIqIIIIIIqIIIIqqIIIIIIIIIIIIIIqIII…	0	5424	0	9	23239R-01-46_samtools	9.235216461694032
217438	504719	504719	16	70963828	N	6515	C<<<<<<<<<T$cCCCcCCTcCCCCcCccCCCCCCCCCCccCCCCCCCcccCccCccCCCcccccCCCCCccCccCCCCCcCcCcCccccccccccCccccccccccccccccccccccccccccccccccCcccccccCccccccccccccccccccCcCcccccccCCccc<cccCcccccCccccccccccccCCccccccCcccccccCCccccCccccCcCccccCcccccCccccccCcccccccCcccccCccccccccCCccccccccccCCCccCccccCCCCCccCCcCCcCCCCCCCCCCCCCcCCCCCCCCCCCCCCCCCCCCCCCCCCCCCCCcCCCCCcCCCCCCCCCCCccCCCCCCCcCCCcCcCcCCCcCCCcCCccCCCcC…	IIIIIIIIIIIIIIIIIIqIIIIIIIIIIIIIIIIIIIIIIIIqIqIIIIIIIIIIIIIIIIIIIIIIIIIIIIIIIIqIIIqIIIIIIIIIIIIIIIIIIIIIIIIIIIIIIIII9IIIIIIIIIIIIIIIIIIIIIqIIIIIIIIIIIIIIIIIIIIIIIIIIIIIIIII9IIIIIIIIIIIIIIIII9IIIIIIIIIIIIIIIIIIIIIIIIIIIIIIIIIIIIIIIIIIIIIIIIIIIIIIIIII9I9IIIIIIIIIIIIIIIIIIII9IIIIIII9III9IIqqIqIIIIqIIqIIIIIqIIqqIIqqIIIIIIIqqIqIIIIIIIIqIIIIqIIqIIIqIqIIIIIIIIIIIIIIII99IIIIIIIIIIIIIIqIIIIIqIIIIIIqIII9II…	1	6488	0	11	23239R-01-20_samtools	9.204126485579977
38266	89540	89540	19	27077158	N	4140	>>>>>>>>><<G$G$ggGGGGGGGGGGGGGGGGGGGGGGGGGGGGGGGGGG$GGGGGGGGGgGGGGGGGGGGGGGGGgGGGGGGGGGGGGGGGgGGAGGgGGGGgGGgGgggGgggggggggggGggggggggggggggGggGggggggGGgGGGGgGGGGgGGGgGGGGGGggGggggGgGgGGggGGggGGgggggggGggggggGgggggggGggGgGggggggggggggggggGgggGgggggGgGGgGggggGGGgggGgggggGGggGGgggggGGgggGgGgGggGGggggGGGggaGgGgGGGGgggggggggggggggGGggGggggggggGggggggggggggggGgggggGggGgGgGGGGgGGGggggggggGggggGGGgGGGggg…	I9IIIqI9IIIqIIIIqIqIqqIIIqqII9qIIIqIqIIIIqIqqI9I9qIIII9qIII9IqIIIqIqqqIIIIIqIq9IqIIIIIIIqIII9IIIIIIqqIII9I9IIIIIII9II9IIIqIII9III9IIIIIIqIIIII99IIqIIqIIqIIIIIIIIIIIqIIqqIIIIIIIqIIIqIIqIqIIqq9IIIIIqqIIII9IIIIIIII9I9IIIII9IIIIIIII9I99IIIIIIIIIq9IqIIIIIIIIqqIIIIIqIIIIIqIIIqIIIIIIqIIIII9IIIIIIqIIIIqII9qIqIIIIIqIIIIIIIIIIIII9IIIIIIIIIIIqI9IIIIIIIII9IIIIIIIII9IIIIIIIqIIIqqIqqIqIIIIIIIqII9IIqIIqqI9IIIII…	3	0	4118	7	23239R-01-02_samtools	9.20037319257465
92788	216646	216646	19	27077158	N	6485	>>>>>>G$G$G$G$G$G$G$GggGGGGggggGgGGGGGGGGGGGGGGGGGGAGGGGGGGGGGGGGGGGGGGGGGGGGGGGGGGGGGGGGGGGGGGGGGGGgGGGGGGGGGGGggggGGGGGggGGgGGGGGGGGGGGGGgGGGGGGGGgGGGGGGgGGgGGGGGGGggGGGGgagggggggggggggtgggggggggggggggggggggggggggggggggggGgGgGGGgGGGGGGGGGGGGGgGGGGGgGGgGGGgGgGGGGgGggGgggGgGgGGgGGgGGGgGgGgGggggggGGgGggGGGGggGgGGgggGGGggGgggggGggGggggGgggaGGGtGGGggggggggGggggggggggggGggggggGgGgGgGGggggggggggggggGG…	I9IIIIIIIqIIQIIIIII9II9I9IIqqIIqIqq9IqqqqqqqqIIIIIIIIIIIIIqqIIqqIq9IIIIIIIqqIqIqIIIIIIIqIIIqqIqIqIIqqIqqIIII9IIIII9IIqIII99IqIIqIIqqIqqqIIqII9IqqIqIIIIIIqIIIqqIIII9IIIIIIIII9IIIIII9IIIIIIIIII9IIIIII9III9I9IIIII9I9II9qIIIqIIIIqIIIqIIIqqIIIIIIqIIqIIIqqI999IqqIIIIIIIIIIIIIqII9Iqqq9qIqIq9II9IIIqIII9IIIII9IIqIIIIIIII9I9IIIIIIIIIIIIII9IIIII9IIq9II9IIIIqq9IIIIIIIIIIIIIIIIIIIIqIIqqII99IIIIIIIIIIIqII9IIII…	6	0	6462	11	23239R-01-38_samtools	9.198333416628067
36938	86364	86364	10	15714449	N	6575	G>>>><<><GgG$g$G$G$G$G$G$G$g$g$g$G$g$G$G$G$G$G$g$g$g$g$g$g$G$g$G$g$g$g$g$g$G$g$g$G$g$G$G$G$g$g$G$g$g$g$G$g$g$G$g$g$G$G$g$g$g$G$g$g$g$g$g$g$G$g$G$G$G$G$G$G$G$g$g$g$g$G$g$g$G$g$g$g$g$g$G$g$g$g$g$G$g$g$g$g$G$g$G$g$G$g$g$g$g$G$g$g$g$G$G$G$G$G$G$g$g$g$g$G$g$G$g$g$G$g$G$G$g$G$g$g$g$G$G$g$G$g$G$g$g$g$G$g$g$g$G$g$G$g$g$g$g$g$G$G$g$g$G$G$g$G$g$G$g$g$G$G$g$G$G$g$g$G$g$g$g$G$g$G$G$G$g$g$g$G$g$g$g$g$g$g$g$g$…	III9IqqqIqIqIIqIq9qIIIIIIqqIqIIIIIIqIq9IIIIqIIqIIqIIIIIIIIIIIIIqqIIIqII9IIIqIIqqqqqqIIIIIIIqIIII9I9IIIII9IIIIIIIIIIIIIIIIIIqIIIIII9IqIIqIqIIqII9qqIIIqII9qIIIIIIIIIIIqIIIIIIIIIIIIqIqI9IIII9I9IIq9IIIIIIIIIIIIIII9qIqI9IIIqIIIIq9IqII99YIII9qIIIIIIIIIIIIIIIIIIIIIIIIIIIIIIIqIIIIIqIIIIIIIIIq9II9IIIIIIIIIIIIIIIIIIIIIIIIIqIIIIqIIIIIIIIIIIIIIIIIIIIIIIIIIqIIIIqIIIIqIqIIII9IIIIIIIIIqIIIIIIII9IIIIIIIIIIIIIIII…	8	1	6424	11	23239R-01-02_samtools	9.189824558880018
151291	355384	355384	19	27077158	N	7039	>>>>G>G<><>><<<>>>>>><g$G$G$G$G$g$G$G$G$G$G$G$G$G$G$G$G$G$G$G$G$GggGGggGGggGgggGGGGGgGGGGGGggGGGGggg$GGGGGGGGGgGGGGGGGggGGGGGGGGGGGGGGGGGGGGGGGGGGGGGGGGgGGGGGGGGGGGGGGGGGGGGGGGGGGGGGGGGGGGGGGGGGGGGGGGGGGGGGGGGGGGGGGGGGGGGGGGGGGGGGGGGGGGGGGGGGGGGGGGGGGGGGGGGGGGGGGGGGGGGGGGGGGGGGGGGGGGGGgGGGGGgGGGGGGGGgGGGGGGGGGGGGGGGGGGGGGGGGGGGGGGGGGgGGGGGGGGGGGGGGGGGGgGGGGGGGGgGggGGGgGGGGGgGGgGGGgGgGGGGGGGGGGGGG…	I99I99IqIq9IqqI9III99IIIIIIIIIIIIIIIIIqIIIIIIIIIIIIIIIIIIIIIIIIIIIqIqI9IIIIII9IIIIqqIIIqIqIIIIIqqIIqIIIIIIII9IqIIqqIIIIIIIIIIqqIqII9IIIIIIIIIIIIqIIIqIIIIIIIIIIIIIIqIII99IIIIIII9IqIIIIIIqIIIIIIIIIII99IIIIIqqIII9IIIIqIIqI9II9qIIIIIIIIIIIIIIIIIIIIIIIIIIIIIIIIIIIqIqqIIIIIIIIIIIqIIIIIIIqqIIIIIIIIIIIIIIIIIqIIqIIIIIIqqII9qqIIIqqIIII9qIII9IIIIIqqII9IIIII9IIIII9IIIqIIIIIIqIIIIIIIIIqIIIIIIIIIIIIqIIqIIIqIII…	12	0	7002	5	23239R-01-22_samtools	9.188588845707349
13235	31843	31843	19	27077158	N	6406	>>>G<g$G$G$G$G$G$G$G$ggGGGggGggG$GGGGGGGGGGgGGGGGGGGGGGGGGGgGGGGGGGG$GGGGGGGGGGGGGGGGGGGGGGGGGGGGGGGGGGGGGGggGGGGGgGGgGGgggGgGgGGGGGGGGGgGGGgGggGGGGGggggGgGGGGgGggGggggggggggggGggggggGgGggggggGggggggGgggGggggggggggGggGGGGgGGGGgGGgGGGGGGGgGgGGgGGGGGGGGgGGgGGgggggggGgGggGGgGggGggggGgggggGggggggggGgggggGGgggGGGgGGGggggGaggggggggggggGGgggggGGgGgGggggggggggGGggggGGgGggGgaGGGgggggGGgGGgggGgggGgGgGGggGG…	III9qIqIIqIIqIIIqqIIqIIIqII9IIIqIqIqqIqIIqIqIIIIIIIiIIqIqI9aqqIiqqIIIIIIqqqIqI9IqIIIqqqqqqqEqIIqIIIIIqIIIqI9IIIIIIIIIqqqIqIIII9IqIIIIIII9IIIIIIII99qIIIIII9IIIIIIIIIIIY9IIIIIIII9IIIIIIIIIIIII9IqIIIII9I9IIIqIIqIIqIqIqIIII9IIIqqIqIIIIIIqIIII9IIIqI9qIII9I9IIIIIIIIIIq9III9II9IqIIIqIIIIIIIIqIII99qqI9IIqII9I9IIIIIIIIIIIqIIIIIIqIIIIIIII9IqqIIIIIq99IIqIIIIIqIIIIIqIIIIIIIIqIqq9qIIIIIIIIqIqIIqIIIqIIIIIIqIq9…	8	0	6383	11	23239R-01-60_samtools	9.180587313818489
110055	256586	256586	4	58685767	N	582	<ttttttttttttttttttttTTtttttttttttTTtttttttttTTtTtTTttttttTttctTTTTTttTTtTtTttTtttTtTTTTTTTTTTTTTTTTTTttTTTttTTttttttttTTTTTttttttttTtTTtTTTTTtTTTTtTtTtTttTTTTTTTTtTTTTTTTTTTTTTTTttTTttTttttTttttTTTTttTTTTtTTtTTTTTTtTTTtttTTTTTtTttttttTtttttttTTTTTTTTTTTTTTTTTTTTTtTTTTTTTTTtTTtTTTTTTTTTTTTTtTtTtTTTtTTTTTTTtTTTtTTTTTTtTTTTtTTttttTTttTtttttttttttttTTTtTTTttttTTTTTttttttTTTTTTTTTTTttTTTTTTTtTTTtTttt…	IIIIIIIIIIIIIIIIIIIIIIqIIII9I9IIIIIqIIIIIIIIIqqIqIIqIIIIIIqI9IIIIqIIIqIqIIIq9IIIIII9IIqIIqIqqIqIq9IIIIqIIqIIIIIII9qIIIIqIqIIIIqIIIIIqIIIqIIIIIqIqIIqIIIIIIIIIqIIIqqIIIIIqIIIqIqIIqqIIIII9IIIIIIIIIIIIqIIIIIIIIIIqIIIqIIIIqIqIIIIIIIIqII9q9IIIIIIIIIIIIIIIqIIqIIIIqIIIIIIIqIIIIIIIIIIIqIIIIIIIqIIIIIqIqIIqIIIIIqIIIIIIIIIIqqIIIIIIIIqIIIIIIqAIIIIqIqIIIIIIqqIIqqIqIIIqIqIIqIIqIqIIqI9qIIqIIIIIIIIIIIIqIqIIIIII9q…	0	1	0	580	23239R-01-64_samtools	9.179909090014934
276333	636228	636228	2	56553608	N	5215	A<>a$a$a$a$a$a$a$a$a$a$a$a$a$a$a$a$a$a$a$a$a$a$a$a$a$a$a$a$a$a$a$a$a$a$a$a$a$a$a$a$a$a$a$a$a$a$a$a$a$a$a$a$a$a$AaAAaaaaAaaaAAaAAAAAaaA$aAAa$aa$Aa$AA$Aa$AaaaaaaaaaaaaaAAaaaaa$aaaaaAAaaAaaaa$AaaAAAAAAAAAAAaAaAaAaAAaAAAaaaAaAAAAAAAAaaAAaaAaaaaAaaaaAaAAAAAaaAaaaaaaaaaaaAaCaaCAaaaAaAAaAAaAAAAaCAAAAAAAaAAAAAAAaAaaaAAAaaAaaAAaAAaaAaaaaAAaaAaAAaaAAAaaAaAAAAaAaAaaaaaaaAAAaaAaAaAAaAaAAaaaaAAAAAaaAAAaAaAAAA…	99IIIIIIIIIIIIIIIIIIIIIII99IIIIII9IIII9IIIIIIIIIIIII9IIIIIIIIIIIIII9IqIIqqIIqIIqIqIII9I9IqI9III9IIIIIII9IIqIIIIIII9I9IqqIIqIIIIqIIIII9qqIqIIqIqIqI9IqIIqIIIIIIIIIIq9qiqIqqIIIIIIIIIIIIIIIIIIIII9qIIIIIIIIIIII999I1qIIIIIIIIqIIIqII99IqIIIIqIqI9IIIqIIqIIIIIIIIIIqqI9IIIIIIIIqIIIqIqqIIIIIIIqIqIIIIIIqIIIIIII9IIIIIIIIIqII9III9III99qqII9IqIqIIqIq9qqqII9qIIIIqqqI9IIIIqIqIqIIIqIIIIIIIIIIIIIIIIIq9I9Iq9IqIq9III…	5202	9	1	0	23239R-01-18_samtools	9.174925682500678
243228	562991	562991	19	27077158	N	6355	>G>>G>>G>>>>>g$G$G$G$G$G$G$G$ggGGgggGGgGGGGGGGGGGGGGGGGGGGGGGGGGGGGGGGGGGGGGGGGGGGGGGGGGGGGGGGGGGGGGGGGGGgGGGGGGGGGgGGGGGGGGGgGgGGgGGGgGGGGGGGGgGgGgGGGGGgGGGGGGGGGGggGGGggggggggggggggggggGggggggggggggGgGggGgGgGgggggGgGGgGGGGgGGGGgGGGGGGGGgGggGGGGGGGGggGGGGGGGgggGGGGGggGgGGGTGGGgGgGgGggggggGggGgGGGggGGgggggGGGagGgggggggGgGGgaaGggggGagGGgggggGgGggggGggggggGGgGgGGgggggGGggGGgggGgggagggggGGgGGgggGGgG…	I9IIII999IIqIII9qqII9IIIIIIIIIIIIqqIIIII9qIIIqIIqIIIqIIIIqqIIIIqqIIqIIqIqqIIqqIIIIIIIIq9Iqqqqq9IIIIIIqI9IIqIIIIIIqqIIII9IIIIIqIIqqIqIqqII9IIIIIqqIIqqiI9qq9qI99Iq9III9I99999IIIIII9IIIIIIIIIIIIIIIqIIIIIIq99II9qI9qI9qIIIqIIIIIqII9IIIIqIIq9qIIIIqIIq9IIqIqIIIIIqIIIIqIqqI9IIIIIIqI9I9IIIIII9qIII9999IIIIIIIqIIIqIIIIIII9IqIIIIII9IIqIIqIIIIIIIIII99IqIIIIIqqIIIIIqI99IIIIIIIIIIIqIIIIIIIIIqqIqIIIIqqIIIIIIIqqq…	11	0	6328	6	23239R-01-19_samtools	9.168102265835495
330447	747660	747660	19	27077158	N	6933	>>>>>>>>>G>>>>>><G$G$G$G$G$G$G$G$G$G$g$G$G$gggggGggggGGgGgGGGGGGGGGGGGGgGGGGGGGG$GGGGGGGGGGGGGGGGGgGGGGGGGGGGGGGGGGGGGGGGGGGGGGGGGGGGGGGGGGGGGGGGGGGGGGGGggGGGGGGgGGGGGGGGGGGGgGGGGGGGGGGGgGGggGGGGGgGGgGGGGGGGGGGGGGGGGGGGGGGGGGGGGGGGGGgGGGGGGGGggGGGGGgGGGGgGgggGgGGGgGgggggggggggggggggggggggggGgGgggggGgGggggggggGgggggGggggggggggGggaggggGggggGgGGgGGagGGGGGgGGgGGGgGGGGGGGGGGGGgGGGGgGGGGGGgGGGGGgGgGGgG…	IIqII99IIqIIIIIIIIIIIIqIqqIIIIIIII9IIIIIqII9IIIIIIqI9IIII9IIIqqIIqIIIqIqIIIIqqIIqqqqIIqIIIIIIIIIqIIIIIqIIIqqIqIIqIIIIII9qIIqIqIIIIqqIIIIIIIIIIIIIqIIII9IIqqIqII9IqIqIIIIII9qIIIIIIIqIII9qIIqIqIIIIIIIIIIqIqIIqI9IIIIIIIIIIIIIIIIIqII9qIqIIq9IIIIIIIIIIIIII9IIII99I9III9IIIII9IIIIIIIIIIII9IIIIIqIIIIIIIIIIIII9II9IIIIIIIIqI9IIIIIII9IIqIq9IIIIIIIIIIIIIIIIIIIIqIqIII9IIIIIIIIIIIIIIIIIqqIIIIIIIIIqIII9IIIIqIIII…	12	0	6900	5	23239R-01-24_samtools	9.167418145831737
159937	375302	375302	10	15714449	N	3537	>>>>><<<<<>>><g$G$g$G$g$g$g$g$G$g$G$G$g$G$g$G$g$g$G$g$g$g$g$G$g$G$g$g$g$G$G$g$g$G$G$g$g$g$g$g$g$g$G$g$g$G$g$G$g$G$G$G$G$G$g$g$G$G$G$g$g$G$G$G$g$g$<G$G$g$g$g$g$g$G$G$G$G$g$g$g$g$G$gg$gggggGgggggggggggggGggggggggggggggggggggggggg$ggggggggggggg$gggggggggggggggg$gggggggg$gggggggggg$gggggggggAggg$gggGGgg$g$gGgGgggggggggggG<GGGGGGGGGGGgGgggGGGggggggGGGggGGgGggGGggggggggggGgggggggggggggggggggGGGgggggggg…	IIIIqIIIIIIqIIIqIqII99qqqqIqIq9IqIIIIqIqII9qq9Iqq99III9Iq9IqI9IqqqqqIIqqqIIqqqIIqqqIIIIIqqqqIIIIqIIIIIIIqIIIIIIIIIIIIIqIII9IIIIIIIIIIIIIIIIIIIIIIIIIIIIIIIIIIIIIIIIIIIIIIIqIIIIIIIIIIIIIIIIIIIIIIIIIIIIIIIIIIqIqqIIIIIIqIIIIIIIIIIIqIqqqqqqqqqqq9qI9IqqqIIIIIIqqqIIqqIqIIqqIIIIIIIIIIqIIIIIIII9IIII9IIIIIqqqII99IIIIIIIqIIqqIIqqIIIqqiIqq9IIIIIIIIIIIIII9IIIIIIIIIIIIIIIIIIIIIIIIIII9IIIIIII9IIIIIIIIIIIII9IIII…	3	0	3425	6	23239R-01-54_samtools	9.156925772014095
334145	756038	756038	10	15714449	N	3475	><>>>><<><<<><<g<<<G$g$g$G$g$G$g$g$g$g$G$g$g$G$g$g$g$G$G$g$g$g$g$g$g$g$g$G$G$g$G$g$g$g$G$G$g$G$G$g$g$g$g$G$G$G$G$g$G$g$G$g$g$G$g$G$G$G$G$g$g$G$g$G$g$G$g$G$g$G$G$gg$g$G$g$g$g$g$G$gg$g$G$G$G$g$g$G$g$g$g$g$g$G$g$gg$gg$ggGggggggGgggggggggggGgggggggggggg$gggG$gggggggGg$ggggggggggggggGGggggg$ggggg$gGggggg$gggg$g$ggg$gggggggggagggggg$ggggggg<ggggggggggggggggggggg$gGGGGgGGGGG$GGGgGGGGGGgggGGGgGGGgGgggggg…	IIIIIIIIqIIIIIIIIIIqIIqIqIIIIqIIqIIIqqIIIIIIIIqqIqIIIqqIqq9IIIqqqq9q9II9qIIqqqIIq9qIqIqIqqIIIqIIIIqIIIqqiI9qI9III9IIIIIIIqIIIIIIqIIIIIIIIIIIqIIIIIIIIIIIIIIIIIIIIIIIq9IIIIIIIIIIIIIIqqIIIIIIIIIIIqIIIIIIIIIIIIIIIIIIIIIIIIIII9IIIIIIIIIIIIIIIIIIIIIIIIIIIII99qqqqIqqqqqqaqIqqqqqqII9qqqIqqYIqIIIII9IIqqIIIqqI9IIqIIIqqIIIqqIIIqIIIqqqIIIqIIIqIqqIqqqIqqIIIIIIIIIIIIIqIIIIIIIqIIIII9II9IIIIq9IIII9II9IIIIIIIIqII…	2	0	3393	6	23239R-01-47_samtools	9.14338321398982
335595	759190	759190	19	27077158	N	6771	>>>>>>>>>>G$G$G$G$g$G$G$G$G$G$G$gGGgggGgGgGGGGGGGGGGGGGGGGGGGGGGGGGGGGGGGGGGGGGGGGGGGGGGGGGGGGGGGGGGGGGGGGGGGGGGGGGGGGGGGGGGGGGgGGGGGGGGGGGGGgGGGGGGGGGgGGGGAGGGGGGGGGGgGGGGgGGGgGGGGGGGGGGGGGGGGGGGgGGGGG$gGGGgGgGGGGGGgggGGGGggGGGGGGgGGGGGGGGGGgggggGGgGGgggGgggggggggggggggggggggggggggggggggggggggGggggggggggggGgggggggGgggGGGGGGggGGggGGGGGGGGGGGGGGGgGGGGgGGGGGGGGGGgGGgGGGGGGGGGGGgGGGGgGGgGgGgGGGGGgGG…	9qI9II9IIIIIIIIqIIIIIIIIIIIIIIIIIIIIIqIIIIIqIIIIIIIIIIIIIIIqIqqIIIIqI9IIIIIqIqIqIIqIqIIIIIIIIIIqIIIIqIII9IIqqIII9IqqIIIIqIIIIIIqqIIIIIIqIIIIIIIqII9IIqIqIqqIIIqII9IIIIIIq9IqIIIqIIqqIIIqIIIIIIIIqiIIIIIIqIqqIIIIIqIIIIIIIIIIqIIqIqqIIIIIII9I9IIIII9II9IIII9I99I9IIIIII9IIIIIIII9I99IIIIIIIqqIIIII9I9IIII9I9IIIIIIII9qqIIIq9IqII9qIqIIIIIIIIqIII9qIII9IqIIIqqII9IqIIIIIqIqqIIIIIIIIIIIIIqIIIqqIqqIqqIIIIIIIIIqII…	12	0	6737	11	23239R-01-47_samtools	9.132928083266124
145522	340712	340712	10	15714449	N	6826	>>>>>>>>>><>><<<><<g$g$G$G$G$G$g$G$G$g$g$G$G$g$g$G$G$g$G$G$g$g$G$g$g$G$G$g$G$G$g$Gg$g$g$g$g$G$g$G$G$G$G$g$g$G$g$g$g$G$g$G$g$g$g$G$G$g$g$g$G$g$g$g$G$G$g$g$g$g$g$g$G$G$g$g$g$G$g$g$g$G$g$G$g$G$G$G$G$g$G$g$G$g$G$G$g$g$g$g$g$g$g$g$G$g$g$g$g$G$g$g$G$g$g$g$G$G$g$G$G$g$g$g$G$G$G$G$g$g$g$G$g$G$G$G$g$g$G$G$G$G$G$g$G$G$G$G$G$G$g$g$G$G$G$g$G$G$g$g$g$g$g$G$g$G$g$g$g$g$g$G$g$G$g$g$G$G$G$G$g$G$g$g$g$G$g$G$g$G$G…	IIIIIIIIIIaIqIIqq9IIIqqIqIIIIIqqIIIIIIIIIIIIqqIqqIIIII9IIIIqIIIIIIIIqIIIqIqIIIIIIIIqI9IIIIIIIIIIqIIIqIIIqIqIIq9IIqIIIIII9IIqIIIIqIII9IIqIIqIIIIIIIII9II9IqIIIqIIIqIIIIIIIIIqIIIIIIII9IIIIIIIIIIIqII=IIIIqIIIIII9qqIIIqqI9Iq9II9IIIqqIIIq9IqI9IIIIIIIIIIIIIIIIIIIIIIIIIIIIIIIqIIIIIqIIIIIIIIIIIIIIIIIqIIIIIIIIIIIqIIIIIIIIIIIIIIIIIIIqIII9IIIIIqIIIIIIIIIIIIIIIIIqIIIIqIIIIIIIIIIIIIIIIIIIIIIIIIIIIIIIIIIIIIIIII…	6	0	6724	12	23239R-01-10_samtools	9.130141508515011
18192	43676	43676	20	51364169	N	1270	><>>><<<>>>>>>><>><<<<>>>>>><<<<<<><<<><><><><<>><<<><<<><<><<<<<<<<<<<<<<<<>><<><<<>><<>><>><>><<>>><>>>>><<<<<><<<<<<>><<<<<<<<<<<<<<<<<<<<<<<<<<><G$GGGGG$GGGGGGGGGGGGGGGGGGGGGGGgGGGGGGGGgGGGGGGGGGGGGGGGGGGGGGGGGGGGGGGGGgGGGGGGGGGGGGGGGGGGGGGGGGGgGGGGGGGGGGGgGgGGgGGGGGGGGGgGGGGGGGGGGGGGGGGGGGGGGGGGGGGGGGGGGGGGGGGgGGGGGGGGGGGGGGGGGGGGGGGGGGGgGGGGGGGGGGGGGGGGGGGGGGGGGgGGAGGGAgggGGGGGGGGGggGGgGGGG…	IqqqqqqIIIIIIIIIIIIIIIIIIIIIIIIIII9IIIIIIIIIIIIIIIIIIIIIIIIIIIIIIII9IIIIIIIIq9IIEIIIIIIIIIIIIqIII9I9IIIIIII99IIIIIIIIIIIIIIIIIIIIIIIIIIIIIIIIIIIIIIqIIIIIq9qII9IqIIIIIqIIIIqIIIqqqqIqqIIIIqIqIIIIIIqIIIIIqIIqIqIqI9IIqqIIIIIIIIIIIIIIqIqqIIqIIIII9qIIIqIIIIIIIIIIIIIqIIIIIIIIIIIIIIqII9IIIIIqIqIIIIqqqIIqIIIIIqIIqIIIIIIIIqIIIIIIIqIIqIIqqIIIqIIIqIIIqIIIIIIIqqIII9IIqIIIqIIIqqIII99IqIIIIqIIIIIqIIIII9IIIIqIII…	2	0	1119	0	23239R-01-03_samtools	9.127994320976393
184504	430414	430414	5	34172332	N	6752	>>><><>>><>><<<<>>>>>><<><><><<<>><<<<<><<>>><g$G$G$g$G$G$g$G$g$G$g$g$G$G$G$G$G$g$g$g$G$G$G$G$G$g$G$G$G$G$G$G$G$G$g$g$g$G$G$G$G$g$g$g$g$G$G$G$g$g$G$g$g$g$g$g$g$g$g$G$g$g$g$gGGGGGGggGgGGGgggGG$gGgGGGGGGgGgGg$gGgGGGGggGGGGggGgGgggggGG$GggGGGgGgggggggGgGggGggGggGgggggGGgggGgGG$gGgGgGGGGgGG$gGGgGggggG$GgGGgggggGgGgggGggGgGGgggGGGGGgggggGggGgGggGggggggggggggggggggagGgggggggggggggggggggGggggggggggggggg…	IIIqIqqIIIqqqIIqIqqIIIIqIIIIIIIqIIIq9IqIIIIIIqIIIIIqIIIIIIIIqIIIIIqIqIIIIIqIqIqqIIIqIIIIIIIIqIIIqIIIIIIIIqII9IqIIIqIIIqIqIIqIIIIIqIqIIIIIIqIIIIqIIIqqIIIqIIIIIIIII9IIIIqIII9IIIIIIIIII9IqIIqIIqIIqIIIIIIIIIIqIIII9IIIIIqqII9IqqIqIIIIIIIIIIIIIIIIIIIIIIIIIqIIIIqqIIqIIIIIIIIIIqIIq9IIIIIIIIIIIIIIIIIIIIIIIIIIIIIqIIIIIIIIqIIIIIIIIIIIIIIIIIIII9IIIIII9IIIIIIIII9IIIqIIII9IIIIIIIIIIIIIIIII9I9IIIIIIIIIIIIIqIII9…	2	0	6691	12	23239R-01-08_samtools	9.123043628174916
7130	17103	17103	10	15714449	N	6792	>>>>>><<<<<<<<<><<<<<<<g$g$g$g$G$g$g$g$G$G$g$g$g$G$G$G$G$G$G$G$G$G$g$G$g$G$g$G$G$G$G$g$G$g$G$g$G$G$G$G$G$g$G$G$g$G$G$g$g$g$g$g$g$g$G$g$G$g$g$g$g$g$G$G$G$G$G$G$G$G$g$G$G$G$G$g$g$G$G$G$G$G$g$G$g$G$g$g$G$g$G$G$G$g$G$g$g$G$G$g$g$G$g$G$g$g$G$G$G$g$G$g$G$g$g$g$G$g$G$g$G$g$g$g$g$G$g$GG$g$G$g$G$g$g$g$G$G$G$g$g$G$G$g$G$g$g$g$g$G$G$g$g$G$g$g$G$G$g$g$g$g$g$G$g$G$G$g$G$g$g$G$g$G$G$G$G$G$g$G$G$>G$G$gggggggggg…	IqIIIIIIIIIIIIIqIIqIIIIIII9qI9IqIIIIIIIIIIIqIII9qIIqII9q9I9qIqIIIIIIqqIIIIII9III9I9IIqqqIIIIIIqqIIIIqIqqIIIIII9IIIIIIqIIIq99IIq9IqIIIIIqI9IIIqIIIIIIIIIIIIIIIIII9IIIIIIqIIIIqqIIqIIIqIIIIIIIIIIqIIIIIIIqqIqIq9EIIIIIIIII9IqIIIIIIIIIIIIIIIIIII9IIIIIIIIIII9IIIIIIIIIIIqIIIIIII9IIII9IIIIIII9IIIqIIII9IIIIIIIIII9IIIIIIIIIIIIIIIIIIIIIIEI9IIIIIIIIIqIIIIIIIIIIqIIIIIIqIIIIIIq9I9IIIIIIIIIIIIIIIIIIIIIIIIIIIIIIII…	2	0	6675	12	23239R-01-16_samtools	9.119589620741122
327690	741377	741377	4	58685767	N	555	ttttTtTtttttttttttttttTTttttttttTtTTttttTtttttttTtTttttTtTtttTtTTTttttTTTTTTTtTTTTTTTTTtTTTTTTTTTTTTTTTTttTtTTTTTTTttTtttTtTTtTtTtTtTtTTTTTTTTTtTtTTTtTtTTTtTTTTTtTTTTTTTTTTTTTTTTTTTTtTtTTTtttttTTTTTTTTTTTTTTTTTTTTTTTTtttttTtttTttttttttttttTTTTTTTTTTTTTTTTTCTTTTTTTTTTtTTttTTTttttTTtTTtTTTTTTTtTtTTTTTTTTtTTTtTttttttttTTttTtttttttttttTtTTTtttTTTtTttTTTTttttttTTTTTTTTTTTtTTTTTTTTtTtTTTTTTTTTtTTtTttTT…	IIIIIIIIIIII9IIIIIIIIIIqIIIIIIIIIIIqIIIIqIIIIIIIIIqII9qIIqIIIIIIqIIIIIIqIIIIIIIIIIqqIIIIIIqIIIIIIIqIIIqIIIIIIIqqIIIIIIIIIIIqIIqqIIqIIIIIIIqIIIIqqIqIIIIIIqIIIIqIIqIqqIqqqqIQIq9IIIqIqIIIIIqIqIIIIIIIIIIIIIIIIqIqIIIIIIqI9IIIIqqIIIIIqIIIIIqI9IIIIIIIIIqqqIIqIIqIIIIqqIIIIIIIIII9IIqIqqIIIIIIqIIIIIIIqIIIqIIqqIIIIIIIIqIqIqIqIqqI9IIqIIIIIIIIqIIIIIIIqIIIq9IIIIIIqIIqIIIIIIIIIIIIIqIIIIIIIIqIqIIqIIqIIIqIIqIIIII…	0	1	0	554	23239R-01-24_samtools	9.113742166049189
314982	713007	713007	19	27077158	N	6654	>>>>>>>><<G$G$G$G$g$G$G$G$G$G$G$G$GggGggGgGGGGGggGGGGGGGGGGGGGGGGGGGGGGGGGGGGGGGGGGGGGGGGGGGGGGGGGGGGGGGGGGG$GgGGGGGGgGGGGGGgGGGGGGGGGGGGGGGGGGGGGGGGGGGGGGGGGGGGGGGGGGGGggGGgGGGGGgGGGGGGGgGGGGGGgGGGGGgGGGGGgGGgGGGGGGGggGGgGGGGGGGGGGggggggGgggggGggggggggggGgggGGggggggggggggggggggggGGgggggggggggGggGggggtggggGGGGggGgGGgGggGGGGGGGgGGGgGGGGGGGGGGGGgGGGGgGGGgGggGGgGGgggggGGgGGgGGGgGGgGGggggGagggGGGggGg…	9IIII99IIIqIIIIIIIqqIIIIIIIIIIIqIIIIIIqqIIIIIIqIIqIIIqIqIIIqqIIqqIIIIqqqIqqIIqIIIqIq9IqIqIqqqqIqI9IIIIqqIIIIIIIIIqqqqqqqIIqqqIIqIqqIqIIqIIIIqIIIIqIqIIIq9III9IIIIIqqIIIqIIIIqIIIII9qIIqIIqqIIIIIqIqIIqIIIqIqIIqIIqIIIIIIIIqII9IIII9I9IIIII9IIIIIIII9I9I9I9III9III9IIIII9III9qII9II9III9IIIIIIIII99III9qIqIIIIII9IIIIqIqqIIIIIqqIqqqIqqIqIIIIIq9Iq9qIqIIII9IIqqIII9I9qIIqIIIIIqq9qI9III9III9IqIIIIIIIIIIIIIIIIII…	12	0	6622	10	23239R-01-46_samtools	9.108088794675844
170740	399315	399315	12	34126655	N	553	>C$cccCCcCCCCCCCccCCCCCCCCccccccCccCCcCCCCCCCCCCCCCCCCCCCCCCCcccCCcCCCcCCCCCCCCCCCCCCCCCcCCCCCCCCCCCCCCCCCCCCCCCACCcCCCcCCCCCcCcCcCcCCCCCCCCCCCCcCCCCCCCCccCcCCCCCCCcCCCcCcCCCCCCCcCCCCcCCCCCCCCCCCCCCCCCCCCCCCCCCCcCCCCCCCCCCCCCCCCCCCCCCCCCCCCcccCcCcCCCCCCCCCCcCcCCCCCCCCCCCCCCCCcCCCCCCCCCCCCCCCccCCCCCCCCCCCCCCCCcCCCCcCCCCCCCCCCCCCCCCcCCCCcCcCCCCCCCCccCCCCCCCCCCCCCCCCCCccCCcCCcCCCCCCCCcCCccCcCccCCCCC…	IqIIIIIIqIIqqqIIqqIqqIIIIIIIqIIIIIqIqIIqqIIIIIIqqIqII9qIIqqIIqIqIIIIIIIqIqIIqIqIIIIqIIIqqqII9IIqIIIIIqIIIIIIIIqIIIIIqIIIIqIqq99IIIIIqIIIIIIIqIIIIIIqIIIIIIIqIqIIIIIIIIqqIqIIqqIqIIIIIIq9qIqIqIIq9IIIqI9IIIIIIIIIIIqIIqqIIIIqIIIIIIIIIIIIIIIIIIIIqqIIIqIII9qqIq9IIIqIIIIIIqIIIIqIqIIqIIIqIIII9III9IIqqIIqqqIIIIIII9IIIqIIIIqIIIIIIIIIqIIIIIqIIIIIqIIIIIIIIIIqqIIIIIIIIqIIIIIIIIIqqIIIIIqIIIIqIIIIIIqqIqIIqIIIIII…	1	551	0	0	23239R-01-09_samtools	9.105908508571158
112901	262845	262845	19	27077158	N	6601	<>>>>>G>>>>>>G$G$G$g$G$G$G$G$gGgggGGGgGGGGGGGGGGGGGGGGGGGGGGGGGGGGGGGGGGGGGGGGGGGGGGGGGGGGGgGgGGGGGGGGGGGGGGGGGGGGGGGGGGGGGGGGGGGGGGGgGGGGGGGGGGGGGGGGGGgGggGgGGGGGgGGGGGGGgggGgGgGGGGGggGgGgGggggggggGggggggggggggggggggGggggggggggGgggGGgggggGGGGGgGGGGGGGGgGGGggGgGGGGGgGGGGgGGGGGGGGGGGgGGGgGgGggGggGgGGGggGggGGggGgGGgGgGGGGggGggggGgGggGgGGGggggaGgggGgGgGGGgGgGgaggGGgggggggggggggggggggagggggggggGgaggg…	qIIIIIIq9IIIIIqqIIqqqIIIIIIII9qq9qIqIqqIIIII9qIIIIIIqIIqqqIqIIIIIIIIIIII9IIIIqII9IqIqIIqIIIIIqqIqIIIIIIqIIIqIqIIIIqIIq99IIqqIIqqqqqIIqqIIIIqIIIIIII9qIIIIIIIqI9qqIq9III9qIIIIIIIIIIIIIIIIIIIIIq9I9III99IIIII9IIIIIIIII9999IIq9I9IIIIIIIIqIqIIIIIqqIIIIIIIIIIIIqIqqIqIIIIqIqqIqIqI9qIIII9IIqIIIIIq9qIqIII9IIIII9IIIIIIqIIIIIIII9IIIIIIqIqIII9IIIqI9IIIqIqqIII9IqIIIq9IIIIIIIIIII9IIIIIIIIIIIIIIIIII9II9III9III9I…	12	0	6566	9	23239R-01-64_samtools	9.095836533851825
16560	39648	39648	8	25938292	N	545	G$G$G$g$GGGgggggggGggggGgggggggggggGgggGgGGGGggGgggggggggGgggggggGggGgggGgggggggggggggggggggggggggggggggGGGgGGgggGGgGGGGggggGGggGGGGgGGGgggggGGggGGggggggGGGgGgGGGGGGGgGGGGGGGGGGGGGggggGgggGGGGGgggggggGGGgggggGggggGgGGGGGGGggggggggGGGGGGGGGGgGGgGggGgggGgggggggggggggggggggGgGGGGGGGgggggggggGgGGgGGgGGGGgggggggggGgGgggggGGgGGggGGGGgggggGGGGGgGGGGGgGgGGGGGGGGGgGGGgGGgGggGggggGgggGGGGGGgGgggggggGgGGGGG…	IIIIIIIIIIIIIIIIIIIqIIIIIIIIIIIIIIIIIIqIAIIqIII9III9IqIII9IIIIIII9IIqIII9IIIIIIIIIIIIIIIIIII9I9IIIIIIqI9I9IIIIIIIIIIIIqIIqIIIIIqIIqIIIIIIqIIIIqII9IIIIIIIqIqIqqIIqIIIqIqI9IqqqIIIIIIqIIqIqqIIIIIIIIIIIIIIIIIIqIIqqqIIIIqIIIIIIqII9IIIIIIIqIIIIIIIIIIqIIIIIIIIIIIIIIIIIqIIIIIIIIIIIIIIIIqIII9IIIIIIqqqIqIIIIIIIqIIIII9IIIIIIIIIIIIIIq9IqIIIIIIIIIIIIIIqIIIIqIIIIIIqIIIIIIIIIIIqqIIIqqIIIIIIIIIIIIIIIIIIIIIIII9II…	0	1	544	0	23239R-01-03_samtools	9.087462841250339
153344	360796	360796	4	91886584	N	544	TTTTTTTTTTttTTttTTTTtTTtttttttttttttttttttttttttttTTTtttTTTtTTtTtTttttttttTtttttttttttttttttTttttTttTTttttTttttttttttCttttttTTTtTTTTtTttTttttTtTTTTTTttTtTtttttTtTtttTtTTTTTTTTtttttttTTTTTTTTTTTTTttTTTTtTTttTTTTTtTTTTTTTTttTtTtTTtttTTTTTTtTttttTTTTtttt*tttTttTtttttttttttTTTtttttttttttttttttTttttttttttTtTTtttTttttttttttttttttttTTTttTTttttTTtTtttttTTtTTTTTTTTTTTTTTTTTTTTTTTTTTttTTTTTTTTTTTTTTTTTTTTT…	IIIqqIqqIqIIqIIIIqIIIqqIIIIIIIIIIIIIIIIIIIIIIIIIIIIqIIIIIIIIqIIqIIIIIIIIqIqIIIIIIIIIIIIIIIIIIII9IIIIIII9IIIIIIIII9IIIIIIIIIIIIIIqqIqIIIIIqIIIqIIIIqqIIIIIIIIIIIqIIIIIIIIIqIIIIqIIIIIqIqIIIIIIII9IqIIIIIIIIIIIIqqIIqIIIqqIIIIIIIIIIIqqIIIqIIIIq9IIqIqqIIIIIqIIIIIIqIIIIIIqIIII9IqIqIIqIIIIIqIqIqIIIqIIqq9IqII9IIIIIIIIIIIqII9IIIIIIIqqIqIIIIIIIIIIIIIqIIIqIqIIqIIIIIqIIIIqIII9IIIIIIIIIqqIqIIIIIIIIIIIIIIIIIIIII…	0	1	0	542	23239R-01-41_samtools	9.08214904135387
299134	678372	678372	19	27077158	N	7056	>>>>>>>>>>>>><G$G$G$G$G$G$G$G$G$G$G$G$g$GGgggGgGGggGggGgGGgGGggggGGGGGGGGGGGGGGGGGGGGGGGGGGGGGGGGGGGGGGGGGGGGGGGGGGGGGGGGGGGGGGGGGGGGGGGGGGGGGGGGGGGGGGGGGGGGGGGGGGGGGGGGGGGGGGGGGGGGGGGGGGGGGGGGGGGGGGGGGGgGGGGGGGGGGGGGGGGGGGGGgGGGGGGGGGGGGGGgtGGGGGGGGGGGGGGGGgGGGgGGGGGGgGGGGGgGGGgGggGGGGGGGGGgGGGGGGGGgGGGGGGGggGggGGGgGGGGGGGGGGgGGGgGgGGGGGGGGGGGGGGgGGGgGGGGGGGGGGGGGGGGggGgGGGgGggGgGgGgGGGGgGGgGggg…	IIIIqII9IIqIqIqqIIIIqq9IIIIIIIIIIIIIIIII9IIIIIqIIIIIIII=qIIqqIIIIIIIIIIIIIIIIIIIIIIIIq9IIIqIIIIIIIIIqIIIIIIIqIIIIIIIIIIIIIqIIIIIIIIIIIIIIIIIIIII9II9qIIIIIIIIIIIIIIIIIqIIqIIIqqIIIIIIII9IIIIII9qIEIIII9IIIIIIIIIIIqIIqIIIIIIII9IIIIIIqIIIIIIqIIIqEIIIIIIIIIIIIIIIIqIIIIIIIIIIIIIIIqIqIqIqIIIIIIqIIIqIIIIIIIII9IIIII9q9Iqq9IIIIIqI9IIIIIiIIIIIIIIIIIIIIqI9III99IqI9qIIIII9IIIIIIIIIIIIIII9III9I9IIIIIIII9IIII9II…	13	0	7023	5	23239R-01-53_samtools	9.077432001692078
214596	498242	498242	3	8827529	N	757	<<<ttttttttttttt>TTtttttttgtttttttttttTtttttttttttttttttttttttttttttttt<tttttttttTTtTttttTttTTTttTTTTttTtttttttttttttttttttttttttttt<<<<<<<TT<<<<<<<<<<tt<<<<<<<<<<>>>>><<<<<<<<<<<<<<<<<<<<<<<<<<<<<<<<<<<<<<<<<<<<><><<<<<<<<<<<<<<<><<<<<<<<<<<<><<<<<<<<<<<<<<><<<<<<<<<<<<<<<><<<<<<<<t<<<<<><<<<><>>><><<<><>>>><<><<<<<<<<<<><<<<<<<<<>><<<<<<<<<<<<<<<TttTttttttttttTtttTtTttTTTttTTtTtTttTttttTtttTTTT…	9IqIIIIIIIIIIIIIqqqIII9I9I9II9IIIIIII9qIIIIIIIIIIIIIIIIIIIIIIIIIIIIIIIIqIIIIIIIIIqqIqIII9qIIqqqIqqqqqIIqIIIqqIIIIIIIIIIIIIqIIIIIIIIIIII9I9qqqIIIIIIIIII9IIIIIIIIIIqIIIIIIqIIIIIIIIIIIIIIIIIIIIIIIIIIIIIIIIIIIqIIIIIIqIqIIIIIIIIIIIIIIIqIII9IIIIIIIIIIIIIIIIIIIqII9IIIIII9IIII9IIIIIIIIIIII9II9IIIIIIIIIIIIIIIII9IIIIIIIIIIIIIIIIIII9IIIIIII9IqIIIIIIIIIIIIIqII=9IIIIIIIIIIIIIIIIIIIIIIIIIIIIIIIIIIIIIqqIIIIIIII…	0	0	1	538	23239R-01-20_samtools	9.071462362556623
182013	424622	424622	19	27077158	N	7012	>>>>>>>G<>>>>>>>>>G$G$G$G$G$G$G$G$G$G$G$GggGg$GGGggggGggGgGGgGGGGGGGGGGGGGGGGGGGGGGGGGAGGGGGGGGGGGGGGGGGGGGGGGGGGGGGGGGGGGGGGGGGGGGGGGGGGGGGGGGGGGGGGGGGGGGGGGGGGGGGgGGG$GGGGGGGGGGGGGGGGGGGGGGGgGGGGGGGGGGGGgGGGGGGGGGGGGgGGGGGGGGGGGGgGgGgGGGGGgGGGGGGGGGGgGGGGGGgGGGgGgGggGGGGGGGGGGGGGGGGGGGGGgGgGGGGGGGGgGGGGgGGgGgGgtgggggggggggggggggggggggGggggggggggggggggtgGgGgggGgggggggggggGgGGGgGGGGgGGgGGGGGGggGg…	II999II9qII99IIIIIIIIIqIqIIqII9IIIqIqIIIIIIIIIIqIqI9qqqIIIqIIqIIIqqIqqIIIII9IIIIIqIqqIIIqqIIIIIIIqIqIqIIIIIqIIIIIIIIIqIqq9IIqIqIIIIqIIIIqIIIIIIIIIqIqqqIIIIIIIIIqIIIIIqIIqIIIIIqI9IIUIqIIIIqIqqIIqI9EIqI9IIII9IIqIIqIIqqIIIIII9IIIIqIIqIIqIIIIq9IIIIII9IIIII9IIIIIqIIIIqIqIqqIIIIqIIIIIIIIII9IIIIIIqIIIIIIII999I9IIIIIII99IqIIII99IIIIIIIIIIIII9IIIIIIIII9IIIIIIIIIIII99IIIIIIII9IqII9IIIIIqIIIIIIIIIqIIIIIII9I…	13	0	6977	4	23239R-01-40_samtools	9.067951400163157
31002	72203	72203	5	34172332	N	3763	>>>><<><<<<g$G$g$g$G$G$G$G$G$g$g$g$G$G$g$g$G$G$G$g$g$g$g$g$g$g$g$G$g$G$gGggGG$GggGg$GgGGGGGgGGg$GggggGGgggGGGGggGGgGGgGgggggggGgGgGggGGGgG$GgggGGgGggggggGggGgggGggGgggGggGgGggggggggggggggGggggggggggggggggggggggggggggggggggggggggggGggGGGGGGGGGgggGGGGgGGGGGGgGGGgGGGGggggGgggggggggggggggggggggggggggggggggggggggggggggggGggggggggggggggggggggggggggggggggggggggggggggggggggggggggggggggggggggggggggggggggg…	qIIIIIIqIqIIqIIIqIqqIIIqIIIIIq99IIIIIIqI9IIIIIIqIIIqqIIIIIqIqIIIIIIIqqIIIqqqIIIIIIIqIIIII9IIIIIqIqIII9qII9IIIIIIIIIIIIIIIIqI9IIIIIIIIIIIqIqII9IIIIIIIIIIIIIIIIIIIIIIIIIIIIIIIIIIIIIqIIIIIIIIIIIIII9IIIIIqIqIIqqII9I9qqIIIIqIIIIqIIIIIIIIIIIqqIIIIIIIIIIIIIIIIIqIIIIIIIIIIIIIIIIIIIIIIIIIIIIIIIIIIIIIIIIIIIIIIIIIIIIIIIIIIIIIIIIqIIIIIIIIIIIIIIIIIIIIIIIIIIIIIIIIIIIIIIIqIIqIIIIIIIIIIIIIIqqI9III9IIqIIqIIqqqqIq…	2	0	3743	7	23239R-01-61_samtools	9.062624410842357
52314	120527	120527	8	22900663	N	5900	>>>c$C$C$c$c$c$C$C$c$c$c$C$c$c$c$C$c$C$c$C$c$C$c$ccccc$ccccccC$c$cccccCCcccccCcccccccccccc$cccccccccccccc$cc$Ccc$cc$ccc$CccccccccccCccccccccc$cc$cccc$CCccccCcccc$cc$ccccCccccc$CCccccccccccccccccccccc$c$cccccccccccccCcCcCccCCcCCccccCcccCcCccCcCCccccccCCCCCCCCCCCCcCccccCCCCcCCccCCCCCCCCCCCCCcccTCccCccCcCcccccCccccccCCcccccCcCCCC$cCCCCCcccCccccccccCCccCCcccccccccCCCCCcCccCccCCCcCcccccCcCCcCccccCcCCC…	III9qqIIIqqIIIqIIII9IIIIqIIIIIIIII9II9III9IIqIIIIIIIIIIIIIIIII9IIIIIIIIIIIIIIIIIqIIIIIIIIIIIII9IIIIqIIIIIIIIIIIIIIIqqIII9QIIIIIIIIIIqIIIIIIIIIIIIIIIIIIIIIIIIIIIIIII9IIIIIIIIIIIIIIqIIIqIIIIIIIqIIIIIqIIaIqIIIIIIIqqqIIqqIqIqIIqIIIIIqqII9qIqqqqIqqIII9qqIIIIqqIIIIIqIqIIIIIIIIIIIIIIIIIIIqIqqIqIIqIIIIIIqIIIIIIIIqaIII9IIIIIIIIIqqqqII9IIqIIIqII9IIIIIqIqIqqIIIIqIIqqIIIIIqIIIIIIIIqqII9qIIIIIqqIIIIqIIIq9IqIq…	5	5879	1	11	23239R-01-49_samtools	9.061923443920962
229177	530763	530763	28	37279644	N	533	cttttttttttttttttttttttttttttttttttttttttttttttttttttttttttttttttttttttttttttttttttttttttttttttttttttttttttttttttttttttttttttttttttttttttttttttttttttttttttttttttttttttttttttttttttttttttttttttttttttttttttttttttttttttttttttttttttttttttttttttttttttttttttttttttttttttTttttttttttTtttttttttttttttttttttttttttttttttttttttttTttttttttttttttttttttttttttttttttttttttttttttttttttttttttttttttttttttttttttttttttTt…	IIIII9IIIIIIIIIIIIIIIIIIIIIIIIII99II9III9IIIIIIIIIIIIIIIII9IIIIIIIIIIIII9IIIIIIIII9II9IIIIIII9III99IIIIIIIIIIIIIIIIIIIIIII9IIIIII9III9IIIIIIIIIIIIIIIIII9IIIII9IIIIIIIIIIIIIIIIIIIIIIIIIIIIIIIIIIIIIIIIIIIIIIIIIIIIIIIIIIIIIIIIIIIIIIIIIIIIIIIIIIIIIIIIIII9IIIIIIIIIIIIq9IIIIIIIiqqIIIIIII9IIIIIIIIIIIIIIIIIIIIIIII9IIIIIII9qIIIIIIIIIIIIIIIIIIIIIIIIIIIIIIIqI9IIIIIIIIIIIIqIII9IIIIIIIIIIIIIqIIIIIIIIIIII9IIqI…	0	1	0	532	23239R-01-57_samtools	9.055282435501189
67977	158884	158884	19	27077158	N	6940	>>>>>>>>>>>>G$G$G$G$G$G$g$G$g$G$g$G$G$G$G$G$G$G$G$G$G$G$G$G$gggGGggggGgGGGGGGGGGgGGGGggGGgGG$gGGGGGGGGGGGGGGGGGGGGGGgGGGGGgGGGGGGGGGGGGGGGGGGGGGGGGGGGGGGGGGGGGG$GGGGGGGGGGGGGGGGGGGGGGGGGGGGGGGGGGGGGGGGGGGGGGGGGGGGGGGGGGGGGGGGGGGGGGGGGGgGGGGGGGGGGGGggGGGGGGGGGGGGGGGGGGGGGGGGGGGGGGGGGGGGGGggGGGGGggGgGGgGgGGGgGGGgGGGAGGGGGgGGGGGGGGGgGGGGGGGGGGGGGGGGGGGgGGGgGgGG$GgGGggGGgGGGGGGGg$GgGGGggGGGgGgggggGGG…	I9IIIIIII99IIIqIIIIIIIIIIIIIIIIIqIIqIIIIIIIIIIIIIqqIIIqIIqIIIIIII9qqIIIIIIIIIIIIIIqIqIIqIIIIIIIIqIIIIqIIIIIIIIIIIIIIqIIqIqIAIIIqIIqIqIIIqIIIIIIIIIqIIIIIqIIIIIIIIIIIIIIIIII9IIIIIIIIII9IqIIIIIIIIIIIIIqIIII9IIqIqIIIqI9IIqIq9IIIIIqIIIqIqIqIIqIqIIIIIIqIIqIIqIIIIqIIII9II9I999IIIqIIIIIqI9qIIIqIqIIIIIqIIIqIIIIIIIIIIIIIIIIIIIIIIIIII9IIIIIII9IIIqI9IIIIIIIIIIqqIIIqIIIIIIIII9IIIIIIIIIIIIIIIIIIIqIIIIIIIIIIIII…	13	0	6906	9	23239R-01-15_samtools	9.053194900712295
263945	608554	608554	16	70963828	N	6365	><<<<<<<<<><CCCCCcCCCCCCcCCcCCCcCCCCCCCCCCCCCCCcCCccccCCcCCcCccCccCCcccCCCCcCcCCCcccCCCCcccccCCCcCccCCCCCCCCCCccccCcCCCCCccCccCCccccccccccccccccccccccccccccccCCccccccccccccccccccccccccccccccCccccccccCCccccccccccccccccccCccCcccccccccCcccccCcccccccccccccccccccCcccccccCCcCccccCCcCcccccccCccccccccCccccCcccccccCCCccccccCcccCcCccCcccccCccccccCccCccccCcccccccccccCcccccccccccCcccccCcccccccccccCccccccCccc…	II999999IIIqIIIIIIIIIIIIIIIIIIIIIIIII9IIII9III9IIIII9IqIIIIIIIIIIIIqIIIIIIIIIIIIIIIIIIIqIIIIIIIIIIIIEIqIIIIIqIIIIIII9I9IIIIIIIIIIIIIIIIIIIIIIIIIIIIIIIIIIIIII9IIIIIIIIIIIIIIIIIIIII9IIIIIIIIIIIIIIIIIIIIIIIIIIIIIIIIIIIIIIIIIIII9IIIIIIIIIIIIIIIIIIIIIIIIIIIIIIIIIIIIIIIIqIIIIIII9IIIIIIIII9IqIII9IIIIIIIIIIIIIIIIIIIIIIIIIIIIIIIIIIIIIIII9IIIIIIIII9IIIIIIIIIII9IIIIIIII9I9IIIIII9IIIIIII9IIIIIII9II99IIIIIIII…	1	6336	0	12	23239R-01-51_samtools	9.044394119358454
11781	28685	28685	10	15714449	N	4898	>>>>>>>>G<<<<<<<<<<G$g$G$G$g$g$G$g$g$g$G$G$G$g$g$G$g$g$g$g$G$g$g$G$g$G$g$g$g$G$g$G$g$G$G$g$G$g$G$g$g$g$G$g$G$g$G$G$G$g$g$g$g$g$g$G$g$g$G$G$G$g$g$g$g$g$g$g$g$g$g$Gg$g$g$g$G$g$g$G$g$g$G$g$G$G$g$g$g$g$g$g$g$g$G$G$g$g$g$g$g$g$g$g$g$g$g$g$g$g$g$g$G$g$g$g$g$G$G$g$g$g$g$g$g$G$g$g$g$G$g$g$G$g$g$g$g$g$G$G$g$g$G$G$g$g$g$g$g$g$G$G$G$g$g$g$G$g$G$gG$ggggggggggggggggggggggggg$gggggggggggGggggggg$gggggggggggggg…	9IIIII99IqIIIII99IIqIqqIIq9IIIqqIIqIIIIqIIqIqIIIq9qIqq9qIqIIIqIqIqqqII9II9q9IqqqIII9IIIIIIqIIIIqIIqIIqIqqIIIIIIIIqqII9IIIIIIIIIIIIIqI9IIqqIIIIIIqII9qIIaI9IIIqqI9qqIIIIII9qqIIIq9qIIIIIIIIIIIIIIIIIIIIIII9IIIIIIIIIIIIIIaIIIIIIIIIIIIIIIIIIIIIIIIIIIqIIIIqIqIIIIIIIIIIqIIqIIIII9IIIIIIIIIIIIIIIIIIIq9qIIIqIII9IIIIIIIIIqIIIIIIIIIIIIIIIIIIIIIIIqIIIIIIIIIIIIIqII9IIIIIIIqIIIYIIIIIIIIIIIIIIIIIIIIIIqIIIIIIIIIII…	2	3	4745	9	23239R-01-60_samtools	9.04226737046616
245619	568407	568407	4	91886584	N	526	>TTtTTTTTTTTTTTTTTTTTTTtttTtTTTTTtTTttttttTtttTtTttTtTTtttttTTttTTTTTtttttttttTtttttttTtttttttttttttttttttTTTttTTTTTTttTTtTTTTTTtTtttttTTTTttttTtttTTtttttTTTttTtTTTTTTTTTTTTTTTTTTtTTttttttTtTttttTTTtTtTtTttttTTtTTTttTtttTttTttTTTTttTtTtTtTTTtttttTttttttttttttTTtTtttTTTTTTTTtttttttttttttttttttttttTTTttttttTttttTTctttttTTttttTTTTtTtTTTTTTTTtttTTTttTTTTTTtTTTTtTTTTTTTtTTTTTTTTTTTTTTTTtTtTtTTTTTTTTtT…	III99qIqIqIIqIIIqqIIIIqIIII9IqIqIIIIIIIIIII9IIqqIIIIIIqII9IIIqI9IIIqI9IIIIIIIIIIIIIII9II9III9IIIIIIIIIIIIIqqIIIIqIIIIIIIqI9IIqqIIIIIIIqIIIIIqI9I9IIIII9II9Iq9IIIIqIIqIIIIqq9IIIIqIIqqIIIIIIIIIqIIIIIqIIIIIIIIIIIIIIIIqIIIIIIIIIqIIIqIIIIIIIIII9IqIIIqIIIqIIIqII9IqIqIIIII9qIIIIqIIiIIIIIIIq9IIIqIIIIIqIIIIIIqqIIIIIIIIqIIIIII9IIIIIqIIIIIIIqIIIqIIIII99IIIIIIIIIIIqIIIIIIIIIIIIqqIIIIIIIIIIIIIIIqIIqqIIIIqIIIII…	0	1	0	524	23239R-01-44_samtools	9.03342300153745
278262	640556	640556	10	15714449	N	6440	G>>>>>>><<<<<<<<G$g$G$g$G$g$g$g$g$g$g$G$g$g$g$g$G$g$G$g$g$g$G$g$g$g$G$g$g$g$g$g$G$G$g$G$G$g$g$g$G$G$g$g$g$g$G$G$G$g$G$g$G$g$G$g$g$g$g$g$g$g$g$g$G$g$G$G$g$g$G$g$g$g$G$G$g$g$G$g$G$g$g$g$G$g$g$g$G$g$g$G$g$g$g$g$g$g$g$g$g$g$g$g$g$g$g$g$G$G$g$g$G$G$G$g$G$g$g$g$G$g$g$g$g$G$G$G$G$g$g$g$g$g$g$g$G$G$g$G$g$G$g$g$G$G$G$g$G$g$g$g$G$g$g$G$g$g$G$g$G$G$g$G$g$g$G$g$G$G$G$g$g$G$G$g$G$G$g$g$G$G$G$G$g$g$G$G$g$G$g$G…	II9IIIIIqIIIIIIIqIqIqIIIIIIqIIIIqIqIIIIIIIqIIIIIIqIIqIIIqIIIIIIIIIqIqIqIIIIIqIIIqIII9IqIIIIIIIqIqIIIIIII9IIq9III9I99IIIIIII9qIIIqIIIIIIII9IIIqIqqI9IIIIIqqIqIq9IIIqIqIIIqI9qIIqIqqII9I9Iq99IIIqIqqI9qIqIIIqqIIIaIIq9IIIIIIIIIIIIIIIIIIIIIIIII9IIIIIIIIIqI9IIIIIIIIIIIIIIIIIIIIIIIIIIIIIIIIIIIIIIIIIIIIIIIIqIIIIqIIqIIIIIIIIIIqI9IqIIII9IIIIIIIIIIIIIIIIIIqIIIIIIIIIIIqIIIIIIIIIIIIqIIIIIIIIIIIIIIIIIIIIIIIIIIII…	5	0	6281	12	23239R-01-18_samtools	9.031816053278984
66639	155171	155171	8	22900663	N	3668	>>c$C$c$c$c$c$C$c$c$c$c$C$c$c$c$c$C$c$C$Cccccc$cccccCCCc$ccccc$ccccCcccccccccCCcccccccccCc$c$Cccccc$Ccccc$cC$Cc$cccc$cccCccccccC$c$cccC$cccccccccccccccCcCcCcccccCCcccCcccccc$cC<CCcCcCccCCCCcCccCcCcccCcCCcccccccccC$CCcCcCCCCccccCccCCCccccccCcCcCCcCccCcCcCCCCcCccCccCcccCCcccCCcccccccCccCcccccCcCCccCcCCccccccCcCcCCccCccCCccCCCCCCCCCCCCCCCCCccccCcccccccccccccccccccccccccccccccccCccccccccccccccccccCcc…	IIIIIIIIqIIIIIIII9IIqqIIIIIIIII9qqIIIII9II9IIqIIIIIIIIIqIIIIIIIIIIqIIIIIIIIqIIIIIqqIIIIIIIIqII9III9IIIIqIIIIIIIIIIII9IIqIIIqIIIIIqqIIIIIIIIIIIIqqqqIIqIIII99IIIIIIqIIIIIIIIIIIIIIqIqqqIqIIqIIIIIIqIIIqIIIIIIIqIIIIqIIIIQIIII9qI9IIIqIIqIIIIIIIIqIIIIIIIIqIIIIIIqIqIIqIIqIqIIIIIIIIIIIqqIIIIIIqIIqIqqIqIqIqqqIIqqIIIIIqIIIIIIIIIIIIIIIIIIIIIIIIIIIIIIIIIqIIIqIIIIIIIIIIIIIIIIIIIIIqIIIIII9IqqII9IqIIqII9IIIqIIqq…	0	3656	0	7	23239R-01-15_samtools	9.028695433000467
35516	83388	83388	4	91886584	N	522	c$CCCCCCCCcCCCCCCcCCccCCCccCcccccccccccccCcccccccccccccCcccccccccCCccccccccCccCccCCcCCCCccccccccccccCccccccCcCcccccccCcccCCccccccccCCCcCccCCCccCcCCCCCCCccCCcccccCccCcccCCCCCCCCCcCCcCCCCCccCCccccCCCcCCccCcCccccCCccccccccCCCccCcCCCCccccccCccCcCccccccccccccccCcccCccccCCccCCTcccccccccccccccccccccCCccccccccccCcccccccccCcccccCCCCCCCcCcCcCcCCcccccCcccccccCCCCCCCCCCCCCCCCCCCCCCCCCCCCCCCCCCCCCCCCCCCccCcCC…	IqIIqIqIqIqIIIqqIIIIIqqqIIIIIIIIIIIIIIIIIIIIIIIIIIIIIIIIIIIIIIIIIIIIIIIIIIIIIIIIIIIqIIIIIIIIIIIIIIIIqIIIIIIIqIIIIIIIIIIIIIIIIIIIIIIIIIIIIqIIIIIIqIIqIIIIIIqII9IIIIIIIIIIIIIIIqqIIIIIIIIIIIIIqIIIIIqIIII9IIIqIqIIIIIIIIIIIqqIIIqIIIqIIIqIIIIIIIIIIqIIIIIIIIIqIIqIIIIIIqIIIIIIIIIIIIqIqIIIIIqIqIIIIIIIIIIIIqIIIIIIIIIIIIIIIIIqIIIIIIIIIIIIIIIqIIIIIIqqIIIIqIIII9IIIIIIIIIIIIIIIIIIqIIIIIIII99IIIIIIIIqIIIIIqII9II…	0	521	0	1	23239R-01-02_samtools	9.025139562278508
132105	308558	308558	16	70963828	N	6268	>>>>CC<<ccCcCCCCcCCcCCCCCCCCCTCcCTCCCCCCCCCCCCCCCCCcCCcCCCCCcCcCcCccCCcccccCccCCcCccCCCccCCcCcccCCcCCCCCCCcCcCccCcccCCCccCCccccCccCccccccccccccccccccccccccccccCccccccccccccccCccccccccCccccccccCcCcccccccccccccccCcCccccccccccccccccccccccCcccccccCCccccCccccccccc<cccccccccccccccCccccCccccccCcccccccccccccccccCcccCcCccccccccCcCCcCCcc<cccccccccccccCcCccccccccCcCcccccccccCcccccCcccCcCccCCCCCCCCcCCCCCCCCC…	I99IIIIqIIIIIIIIIIIIIIIIIIIIIIIIIIIIIIIIIIqIIIII9IqIIIIIIqIIIIIIIIIIIqIIIIIIIIqIIIIIIIIIIIIIIIIIIII9IIIIIIIIIIIIIIIIIIIIIIIIIIIIIIqIIIIIIIIIIIIIIIIIIIIIIIIIIIIIIIIIIIIIIII9IIIIIIIIIIII9IIIIIIqII9III9IIIIIIIIIIIIIIIIIIIIIIIIIIII9IIIIIIIIIII9IIIIIIIIIIIIIII9IIIIIIIIIIIIIIIIIIIIIIIIIIIIIIIIIIIIIIIIIIIIIIIIIIIIIIIIIIIIIIIIII9II9IIIIIIIIIIIIIIIIIIII9II9IIIII9III9IIIIIIIII9I9IIIIIIII9IIIIIqIIIIIIqIIqII…	2	6243	0	12	23239R-01-58_samtools	9.023061249735335
154709	363765	363765	10	15714449	N	6366	><<<<<><<<<<><<G$G$G$G$G$G$G$g$g$G$G$G$g$g$g$g$G$G$g$g$g$G$G$g$G$g$G$g$G$g$g$g$G$G$g$G$g$G$g$g$g$G$G$g$g$G$g$G$g$g$g$g$g$g$g$g$g$G$G$g$G$g$G$G$g$g$g$G$g$g$G$G$G$g$G$g$G$g$g$G$g$G$G$G$g$g$g$G$g$g$g$G$g$G$G$g$G$G$G$g$g$g$G$g$g$g$g$g$G$g$G$g$g$G$g$G$G$g$g$G$g$g$g$g$G$g$G$G$g$G$G$g$g$G$G$G$G$g$G$G$G$G$G$G$g$g$G$g$g$G$G$G$g$g$G$G$g$g$G$gG$gggggG$gggggggggggggG$ggGgggG$gg$gGG$gg$ggggggggggGgggggGgggggg…	IqIIIIqIIIIIqIIqqqqaqq9IqIqIII9IqIIIIIIqIIIqIIIIq9IIqIIIqIIIIIq9IIIIIIIIIIIIIII9IIqIIIqIIIIqIIIIIqIII9qI99q9Iq9qIII9IIII9IIqIqI9IIIqIIqII9IIIIqIIIIIqIqqIqqIIqqIII9Iqq9IIq9I9qIqIIIIIIIIIIIIIIIIIIIIIIqIIIIIIIqIIIIIIIIIIIIIIIIIIIIIIIIIIIqIIIIIIIIIIIIIqI9I9IIIIIIIIIIIIIIIqIiqIIIIIIIIIIIIIIIIqIIIIIqII9IIIIIIIIIIIIIqIIIIIIIII9IIIIIIIIIIIIIIIIIIIIII9IIIIIIIIIIIIIqIIaIqIIIIIIIIqIIIIqqIqqqqqqIIqIIqIqq9qqq…	1	0	6216	12	23239R-01-41_samtools	9.016808287686555
165353	387752	387752	12	34126655	N	520	>>cCCCCCCCCCCCCCCCCCCCccccCCCCCCCCcCCCcCCCCCCCCCCCCcCCCCAcCCCCCCCCCCCcCCCCCCCcCCCCCCcCcccccCCCCCCCCCCCCCcCCccCCCCCcCCCCCCCcCCCCCcCCCCCCCCCcccccCCCccccCCCCCCcCCCCCCCCCCCCCCCCCCCcCCCCCCCCCCCCCCCCCCCCCCCCCCCCCCCCCCCCCCCcCCcCCCCCCCCCCccCCccCCCCCCCCCCCcCCCCCCCCCCCCCcCCCCCCCCCCCCcCCCCCCCcCCCCCCCCCCCCCccccccCCCCCCCCCCCCcCCCCCCCcCcccCCCCCCCCcCCCcCCcCCCcCCCCCCCCCCCCccCCCCCCcCCCCCCCCCcCCcCCCCCcCCCCcCCccCCC…	IIIqIqIIqqIIIIqIqIIqIqIIIIIIqqIIIqI9IqII9IIIqII9IIIIIqII9qIIIIIIIqIIIIqIIIIIIqIIqIIIIqIIIIqIIIqIIIIIIIIqIqI9qIIqIIIIIIIqIqI9IqIIqqIIIIIIIqqIqqIIIIqIIqIqqIIIqIIIIIIIIIqIqIIII9IIqIIqIIIIIIIqIIqIIIIIIIIIIqIIIIIIIIIIIIIIqIIIIIqqIIIIqIqqIIIqI9IIIIIIqIqIIqIIIIIIIIqqIIqIIIIIIIIIIIIqIIIIIIqIIII9IIIIII9IIqqIqIIIIIIIIIIIIIqqIIIIIIqIIqqIIIIIqIIqIIIIIqqIIIqIIIIIIIIIIIIIqIIIIIIqIIqIIIIIIqIIIIIIIIqIIIIqqIIqIII…	1	517	0	0	23239R-01-37_samtools	9.014020470314934
166003	389349	389349	16	70963828	N	6755	cCC><<<<<<><<<<<<<>>><<<<<>>><CCcCCCCCCCCCcCcCCCcCCCCCCCCcCCccCcCCCcCcCcCCccCcCcCCcccccccccccccccccccccccccccccccccccccCcccccccccCcCcccccccccccccccccccccCCcccCccccCccccCcCccccCccccCCccccccCCccccCcccCCCCCccCCCCccCCCCCCCCCCCccCCCCCCCCCCcCCCCCCCCcCccccccCcCCcCCCCCcCCCcccCCccCCCCCCCccCCCCccCccCccCCcCCCcccCCCcCCCCcCCccCCCcCCCCccCCCCCcCcCCccCCCCcCcCCcCCCCCCCcCcCcCCcCCcCcCCcCcCCCCccccCCCCCcCccCccCccCccC…	qII9II9IqIIIIIIqqIIIIIqIIIIIIIqqIIIIIIIIIIIIIIqqIIIIIIIIqIIIIIqIIIIIIIIIIIIIIIIIIIIIIIIIIIIIIIIIIIIIIIIIIIIIIIIIIIIIIIII9IIIIIIIIIIIIIIIIIIIIIIIIIIIIIIIIIIIIIIIIIIII9I9IIIIIIIIIIIII9IIIIIIIIIIIqII9IIqIIIIIIqqIqIIIIqIIIqIIIIIqIqIIqIIIIIIqqIIIqqIIIIIqIIIIIqIIIqIII9qIIIIIIqiqIIIIqIIIIqIIIIIIIqIIIIIIqqIIIIqqIIIIIIIIIIqIIIIIIIIIIIIIIIIIIIIIIIIIIqIIIII9IIIIqIIIIIIIIIIIIIIIIIIIIIIIIqIIIIIIIIIIIIIIIIIIII…	3	6706	0	13	23239R-01-37_samtools	9.010797049652693
217754	505339	505339	19	27077158	N	6712	>>>>>>><G$G$G$G$G$G$G$G$G$G$G$ggGgG$G$GG$GGGGGGGGGGGGGGGGGGGGGGGGGGGGGGGGGGGGGGGGGGGGGGGGGGGGGGGGGGGGGGGGGGGGGGGGGGGGGGGGGGGGGGGGGGGGGGGGGGGGGGGGGgGGGGgGgGGGGgGGGGGGgggGGGGGGGGGgGGGGGgGGGGGGGGggGGGGgGGGgGGGGgGGGGGGGGGGGGgGGGgGGGggggggggGggggggggGggGgggggGgggGgGgggGGgggggggggggggggggGgggGGGGgGGGGGgGGGGGgGGGGGGgGgGGGgGgGGgGGGGGGGGGGGGGGgGGGGGGGGGGgaGGGGggGGGGgggGGGggggGGGgGgggGgGgGGGGggGGGGgGGggggg…	9IIIIIIqIqqIqIIIqIqIIqIqIIqqIIIIIIIqIqqqqI9qII9IIqqqqIIIqIIIIIIIIIIIIIIII9qIIIIqIIIIIIIII9qIIIIIIIqI9Iq9IqqqIIqqqIIIIqIII9IqIqIIIII9IqqIIIqIIIIqIIqIqqqII9IqIqIIIIIIIIIIIIIIIIqIIIIIqIIq9IqIIIqqIIIqIIIII9IqqI9IIq99I9IIII9IIIIIIIIIIII9III9IIIIII9IIIIIIIIII9IIIIIIIIII9IIIIIIIIIIqIIqIIIq9IIIIIIIqIIIIIqIIqI9I9IIIIIIIIqqqIIIIIIIIIqqq9qqqIII9IIqIIIIqIIIIqIqI9IIIIIIqIIIIII99q9qII9III9IIIIIIII9IIIIIIIIIIII…	13	0	6683	7	23239R-01-20_samtools	9.005840440708068
72892	170441	170441	19	27077158	N	4632	>>>>>><><>G$G$G$G$gGGGG$GGGGGGGGGGGGGGGGGGGGGGGGGGGGGGGGGGGGGGGGGGGGGGGGGGGGGGGGGGgGGGGGgGGGGGGGGGGGggGgGGGggGGGgggggggggggggGggggggggggggGgggggggGgggggagaGgGGgggGGGggGGGGgGGGGGGGGggggGGgggGggGGGgGGGGgGggGGGggggggggGgGggggggggggggggggGGGgaggggggGggggGggggggGgggGgggggGgggGggGgGgggGGGGgGGgggggGGggGGgGGGggggGGGGGGgGgggGGGGGggggggggggggggggggggggggggggggggGggGggGggggggGggggaggGGGGGGGGGGGGgGg$ggggGGGg…	IqIIIIIIqqqIIIIIIqqqqqqIqIIqIIIIqIIqIIII9qIIqIIIIiqIqqIIIqIiIIIqIq9qIqIIIIIq99I9qII9qIIIqqqIqqI9IIIIqIII9IIII9IqII9IIIII9IIIIIIIIIIIIIIIIII9IIII9IIIIIqIIIIIIIqIIIIIqqIqqI9III9IIIIqIIIIIIIIII99IIIIIIIIqIIII9IIIIIIIIIIIIIIIIIIIIIIIqqIIIIq9IIIIIIIIIIIII9IIIIIqIIIIIIII9qIIIIIIqIIqqIIqI9II9IIIIIIIIq9qIIIII9qIIIIq9I9IIIqI9II9IIIIIIII9IIIIIIIIIIIII9IIIII99IqIIIIIIq9IIIIIII9IIIIqIIIIIIIqIII9IIIqqqIIIIIqI…	9	0	4610	3	23239R-01-48_samtools	9.000626033874388
28470	66430	66430	19	27077158	N	5653	><>G>>G>>>G$G$G$G$G$G$G$GggGGGGGgGGGGGGGGGAGGGGGGGGGGGGGGGGGGGGGGGGGGGGGGGGGGGGGGGGGGGGGGGGGGGGgGGGGGGGGGGgGGGGGGgGgGgGGGGGGGGgGGGGGGGGGGGggGGGGGGGGgggGgggggggggggggGgggggggggtggggggggggggggggGgGGGGGggggGGGGGgGgGgGGGGGGGGgAGGGgGGggGggGGggGgGGgGGGggGggggGgGgggggGGgGGggGgggggggggggggagGgggGgggggggggggggggGggggggaggggggGGgGggggggGgGGggGggggGGgGggGGGGgGGGggGGGGGgggggGGGGGgggGgggGGGggggGGGGggGGgGgGGGG…	IqII9IIIIqIIIqqIIIIIIIIIIIIIIqqqqIqqqIIqIqqqIIIIqIIqqIIqIqqqIAqqIIqIIqqqqIqqqqqIIIIqIqIqIqIIIQqIIIIIqqIqqq9qIqIqqIqI9I9IIqIqIIIIqII9IqqII99qI9IIqIIIII9IIIIIIIqIII99IIII9IIIIIII9999IIIIIqIIIIIIIIIIq9IIIIqIIIIIIIIIIIIqIq999IIIIIIqIIIIIIqIIIqIIIIIIIII9IIII9IIIII9IqIIIII9I9IIIIIIIIIIIIIIIIIIII99IIIIIIIIIIIIIIII9II9IIqIIIIIIIIIIIIIIIIIqq9IIIqqIIIqqqI9qqIIqIIiIqIqIIIIIIIIIIIqI999IIqqqII9IIII9qqIIIIII9q…	10	0	5624	11	23239R-01-29_samtools	8.997949260435238
220202	510769	510769	4	91886584	N	1021	tTTTtTTtTTTTTTTtTTTTTTTTTTTTTTTtTTTTTTtTTTTTTtTTgttTTttTTTTtTTttTtTttTtTttTTTTTttttttttTttttttttttttttttttttTttTTtTTTTTtttTTTTttTTTtTtttttttttttttttttttttttttttttttttttTtttttttttttttttTtTttttTtttttttttTtttttttTtTTTtttTTTttTTTTtTTTTttttttttTttTTTtTTTTTTTTTTtTTTTTTTtttttTTttttTtttTtTTtTTtTTTtTtTTtTTTTttTTTTttTTttttttTtttTtttttTTTTTtTTTTTttTttttTTTTTTTTTtTTTTtttTttttTttttTtTTTTTTTTTttTTttTtTTTttTttT…	IIIqIIqIq9IIIIqIqqqIqIqqIqIqqIIIIIIqIIIIIqIIIIqIIIIIIIIIIqIIqIIIqIIIIIIqIIqIIIIIIIIIIII9IIIIIIIIIIIIIIII9III9II99IIqIIqIIIIIIIIIIIIIIIIqIIIIIq9IIIIIII9III99IqIIIIIIqIIIqIIIIIIIII9II9IIIIIIII9qIIIqqIIIII99IIIIIIIIIIIIIIIIqIIqIIqqIIqIIII9IIIIIIqqIIIqqIIIIqqqIIIIIIIIIIIIqIIIIIIIIIIIIIqIIIIqqqIIIIIIIqIqIIqIIIIqIq9IIIqIqIIIqIIqIIIIqIIIII9IIIIqq9IqIIIIqqIqIqIIIqIIqIIIIIIIIIIIIIIIIqIIIqqIqIIIIIqIqqIIqII…	0	2	1	1018	23239R-01-34_samtools	8.991521846075695
222970	516915	516915	19	27077158	N	6609	>>>>G>G$G$G$GgGGGggGGgGGGGGGGGGGGGGGGGGGGGGGGGGGGGGGGGGGGGGGGGGGGGGGGGGGGGGGGGGgGGGGGGGggGGGGGGGGgGGGGGGgGGgGGGgGGGGGGGGGgGGGGggGGGGGGGGGGGGGGGGGggGGGGGGGGgGGGGGGgGGGGGgGGGGGGGGGGGGtggGgggGGGGgGggggggggggggggggggGggggGgggggggggGggggggggggGggGggGGgggGgGGGgGGGGGGGggGgGGGgggGGGGGgGggGGGggGGGGGGGgGgggGGgggGgGgggGGGAGGgGgGgggGggggggGGGGGGaagggggggGGgggGaGGgggggggGgGgGGGGGgGGgggggggggggggGggagggggggGGg…	IqIIIIqqIIIIIIIIIqIIqqqIIIqIIqqqIIIqIqqIqqqIIqqIqIII9qIqIqIIqIqIqqqIIqiIIIqqIIIqqqIIIIqqIIIIIqIqqqIIIIqqIIIIIqIIIIqqqqIQIII9IqqIqqqIqqIqIIIIqIIIIIqIqIIIIIqqIIq9IIIIi9IqqIIqqII9qI99III9IIIIqIqII9IIIIII9II9IIII9I99IIIIII9IIII9qII9IIIIIIIqIIqIII99I9IIIIqIIq9IqqqIIIIIqq9IIIqqqI9I9IqqIIIIIIqIqqIIIIIIqII9I9IIIIIqqqIq999IIIIIIIII9III9qI9IIIIIII9IqIIIqqIqII9IIIIIIIIIIIIIqIIII9IIIIIIIIII9IIII99IIIIIIIqIII…	13	0	6582	9	23239R-01-34_samtools	8.983870592983257
140776	329135	329135	10	15714449	N	5686	>>>G>>><<g$g$g$g$g$G$g$G$g$g$G$G$g$g$g$g$G$G$g$G$G$g$G$g$G$g$g$g$G$g$G$G$g$g$g$g$g$g$G$g$g$g$g$g$G$G$G$G$g$g$G$g$G$G$g$G$g$G$G$g$g$G$g$G$G$g$g$G$g$g$g$g$g$g$G$g$g$G$G$G$g$G$G$g$g$g$g$g$G$G$g$g$G$G$g$g$g$G$g$g$G$g$G$g$g$g$g$g$G$g$g$g$g$g$G$g$g$g$g$g$G$G$g$G$g$g$G$g$G$g$g$G$g$G$G$g$G$g$g$g$g$G$g$g$G$G$G$G$g$G$g$G$G$g$g$g$G$g$G$g$g$g$g$G$G$G$g$g$GgggggGgg$ggggggggggg$ggggggggggggg$ggggggg$gggggggggg…	III9IqIIIIIIIIIIq9IIqI9I9IqIqqIqIII9IqIIqIIIIIII9I99IqIqqI9qIqqIqIIIIIqIqIIIIII9II9qIIqqqIqqIII9IqqIIIIIIIIIIIIiII9IIq9IIIIqIIII9IqIqIIIII9IqIqIIII9IIqIIIqqq9IIq9IIIqIqIIIIqqI9IqIIIIIUI9IIIIIIIIIIIIIIIIIIIIIIIIIIIIIIIIIIIIIIIIIIIIIIIIIIIqIIIIIIIIIIqIIIIIIIIIIIIIIIIIIIIIqIIIIIIIIIiIIIIIIIIIIIIII9IIIIIqIIIIIIIIIIIIIIIIIIIIIIIIIIIIIIIIIIIIIIIII9AIIIIIIIIIIIIIIIIIIIIIIIIIqIIIIIIIIIIIIII9IIIqIIq9qqqIq…	5	2	5560	11	23239R-01-05_samtools	8.981437548973572
285016	653054	653054	12	34126655	N	507	>C$CccCCCccccCCCCCCCCCcCCCCCCCCCccCCCCCCCCCCCCCCCCCCCCCCCCCCccCCCCCCCcCCCCCCCCcCCCCCCCCCCCcCCCCCCCCCCCCCCCCCCCcCCCcCCCCcCcCCCCcCCAcccCCCCCCCCCCcCCCCCCCCCCCCCCCCCCCCCCCCCCCCCCCCCCCCCCCcCcCCCCCCCCCCCCCCCCCCCCCCCCCCCCCCCCcCCCCCCCcCCCCCCcCCCCCCCCCCCCCCCCCcCCCCCCCCCCCCCCCCCCCCCCCCCCCCCCCCCCCCCCCCCCCccCCCCCCCCCCCCCccccCCCCcCcCCCCCCCCCCCCCcCCCcCCCcCCCcCCCcCCCCcccccCCCCCCCCCCCCCCCcCCCccCCCCCCCCCCCCCCCcCc…	IqqIIIIIIIIIIqII9qIIIqqqqIqIIqIqIIqIIIIIIIqqIqIIIIIIqIq9Iq9IIIIIIqqIqqIIqIIqIIqIIIIqIIIIqqIqIIqIIqIIIIIqIII9IIqIIqIIIIIIIIIIIIII9qqIIqIIIIIIIIqI9IIqIIIIIIIqIIIIIIqIIIIIIIIIIqIIIIIIIIqIqII9qIIIIIIIIIIqqIIIIq9IqIIIIqIIIqII9IIIIqIIIIIIIqIIIIIIIqIqIIIq9qqIqIqIqqIIIqIIqIIIIIIIIIIIIqIIIqIIIIIIIIIIIIqqIIIIIIIqqIII9IqIIIIII9IqIIIIIIIIIIIIIIIIIIIIIqIIIqqIIqIIIIIIq9qIIIIIIIIq9IIIIIqIIIqIIIIIIIIIIIIIIIIqIII…	1	505	0	0	23239R-01-33_samtools	8.980139577639157
2334	5522	5522	10	15714449	N	5160	>>>>>><<G<<<<g$G$g$g$G$G$g$g$G$g$g$g$G$g$g$G$g$g$G$g$G$g$g$G$G$g$G$g$G$G$g$g$G$G$G$g$g$g$G$G$G$G$G$G$G$G$g$G$g$G$g$g$g$g$G$g$G$G$g$G$G$G$g$G$g$g$g$G$G$g$g$g$G$g$G$G$g$g$G$G$G$G$g$g$G$g$g$G$g$g$g$g$g$g$g$G$G$g$g$g$G$g$g$G$g$G$G$g$G$G$g$g$g$g$G$g$g$G$g$g$G$G$G$g$G$g$g$G$g$g$g$g$G$G$g$g$G$G$g$g$gggggggg$Gg$gGgG$gggggg$g$ggggggggggggggGgGggggg$ggG$ggGgggG$ggggggGGggggggggGgggggggggggggg$gggggggg$Gg$g…	IqI9III9IIIII9qIIIqI9qIIIqIIqI9qIqIIIq9qII9I9qqqI9IIqqqqqIq9III9IIIqIi9IqqqIIIIIqqIIIqIqqIIqqqqIIqIIqIIII9IIqqI9II9IqIIqIqqIIIIqIIII9Yiq9IIIqIII9qqIIqI9IIIIIIIIIIIIqIIIIIIIIIIIIIIIIIIIIIIIIIqIIIIIIIIIIqIIIqIIIIIIqqIIIIIIIIqIIIIIIIIIIIIIIIIIIIIIIqIIIIIIIIIIIIIIII9IIIIIIIIIIIII9IIIIIIIIqI9IIIIIIqIIIIqIIIIIIIIIIIIqIIIIIqII9IIIqqqqqqqqqqqqqqqqqIqIqqqIIqqqIqIIIqqqIqIi9qqqIqqqIqIqqIIIqIIIIIIIIqIIIqIIII…	2	0	5047	10	23239R-01-28_samtools	8.979282276411064
31294	73003	73003	6	74900946	N	504	AaAaAAAAAAAAAAAAAAAAAAAAaaaaaaaAaAaAaaaaaaaaaaaAaaaaaaaaaaaaaaaaaaaaaaaaaaaaaaaaaaaaaaaaaAAAaaAAaaaaaaaaaaaaaaaaaaaaAAaaAAaAaaaaaAAaaaAAAaAAAAAAAaAAAAAAAAAAAaAAAAaAAAAAaaaaaAAAAAAAAAAAAAAaaAaaAaaaAaAAAaAaaaAaaaAAAaAAAaAAAaaAAAAAAAAAaAaAAAAaaAaaAAAaaAAAaaaaaaaaaaaAAaaaAAAAaAAAAAAaaAaAAaaaAAaaAaaaAAaaaAaAAAAaaaaaAAaaaAaaAAaAAAAAaAAAaAAaaaaAaaAaaaaaaAAAAaaAAAAaAAaaAgaaaAAaaaAaAAAAaAAaAAaaaAAaaAaaaaa…	IIIIIqqII9IIqIqIIIqIqIIIIIIIIIqqIIIIIIIIIIIIIIIIIIIIIIIIIIIIIIIIIIIIIIIIIIIIIIIIIIIIII99IqIIIIqIIIIIIIIIII9III9q9IIIIIIIqqIqIIIIIIIIIIIqIqIIIIqIqII9qIIIIqqqIq9qqqqIqIIIIIIIIIIIqIII9IqIqIIIIqIIqIIqqIIIqIqIqIqIIII9IIIIIIIIIIIIIIIIIqIIIIqIIIIIIIIIIIIIIqqIIIqIIqIIIIqIIIIIII9IIqIIIIIIIIII9qq9IIIqIIIIq9IqIIIIIIIIIIIIIIIIqIIIIIqIIIIIII9IIIIIqqIIIqIIIqIIqIIIIIIIIqI9IIIIIIIIIqIIIIIIIIIIqIIIIIqIIIIIqII9III…	502	1	1	0	23239R-01-61_samtools	8.971543553950772
175576	409930	409930	10	15714449	N	4615	>>>>><g$g$g$G$G$g$g$G$G$G$G$g$g$G$G$g$G$g$G$G$g$G$g$g$G$g$G$G$g$G$g$g$g$g$g$g$g$G$g$G$G$G$g$g$G$g$g$g$g$g$G$g$g$G$G$g$g$g$G$g$G$G$g$G$g$g$g$G$G$g$g$g$G$g$G$G$G$G$g$G$G$g$G$G$g$g$g$g$g$G$G$G$g$g$>g$g$g$g$G$g$g$G$g$G$G$G$g$G$g$G$G$g$G$g$g$G$G$g$G$g$G$g$G$G$ggggGggggggggggggggggggggggggggggggggggggGgggggggggggggggggg$ggggGgGG$Gggg$gG$ggg$ggggggggggggggggGggGgggggggggggggg$Gggggggg$ggg$gggGggg$gg$ggg…	IIIIqIIIIqqIIqqIqIIqq9qIqIIqIIqIqqIi9I9I9IIIIqqII9qIIII9I9IIIII9q9qqIII9IIqIIIq9qqqIIqq9qqIII99qqqIII9IIIqIIqIAqqIqIIqIqIIAIII9qI9iIIIIqIIIIIIIIIIIIIIIIIIIIIIIIIIIqIIIIIIIIqIIIII9IIIIIIIIIIIIIIIIqIqqIqIIIIIIIII9IIIIIIIIIIIIIqIIqIIIIIIIIIIIIIIqIIIIIIqII9II9IIIIIIIIIIqqIIqIIIIIIIIIIIIIIIIIIqIIIIqqqqIqqqIqqIqIqII9qIIqIIqqIIqIIIIIIIIqIIQqIIqqqqIIqIIIqIqIIqIIIIIIIIIqIIIIII9IIqIIqIqIIIIIIIIIqIIIIqqqIII…	1	0	4507	9	23239R-01-23_samtools	8.968026733273046
190817	444561	444561	10	15714449	N	4629	G>G>>><<<<Gg$g$G$G$G$g$G$g$g$g$g$g$g$G$G$g$g$g$g$g$g$g$G$g$g$g$G$g$g$G$g$G$g$g$g$g$g$g$G$g$g$G$G$G$G$g$g$g$g$g$g$G$g$g$g$g$g$G$g$g$g$g$g$g$g$g$G$G$g$g$g$g$g$g$g$g$G$G$g$g$g$g$G$g$g$g$G$G$G$g$g$G$G$G$g$g$>g$g$g$g$g$G$g$g$g$g$G$g$g$g$g$g$g$G$g$G$G$g$g$g$g$G$G$g$G$g$G$g$G$g$g$g$g$g$g$G$G$g$G$gG$ggggggggggg$ggggggggggggggggggggggggggggggggggggggggggggggGggggg$g$GggggggggggggGggg$ggggggg$G$Ggg$ggggggg…	qIAIIqIIIIqIIqqqIqIIIIIqIqIIIIIIIIIIIqIIqIqIIIIIIiIIqqqqIIIIIIqIIII9qI99II99Iqq9I9IIII9qqIIIIqIIIqqqIIqqqI9IIIIIIqI9I9qIII99IIIqqIIIIqU9qIqIqIIIIIIqqIQIqIIIIIIIIIIIIIIIIIIIIIIIIIIIIIIIIIIIIIIIIIIIIIIII9IIIIIIIIqIIIIIIqIIIIIIIIIIIIqIIIIIIIII9IqIIIIIII9IIIIIIIIIIIIIIIIIIII9qIIIIIIqIIIIIIIIIIIIIIIII9IIIIIIIIIqIIIIIIIIIIIIIIII9IIqqqI9I9IIIIIIq9IIIIIIIIIqIIqqIIIIIIIII99IqIIIIIIIQqIAIIIIIIqqIIqqqqIqIqq…	2	0	4478	9	23239R-01-55_samtools	8.958713811410286
33097	77352	77352	16	70963828	N	5992	C>C><<<<<<<<<C<<<<tTccCcCcCCCCCCCCCCCCcCCCcCCCCCCCCCCCCCcCCCCCcCCCCCCCCCCCCcccCCCCcCcccCccccCCCcccccCCccCCCccCCCCCCCccCCcCCcCCccCCcCcCccccCcCcccCcCcccccccCcCCccCccCCcCCCCCccCCCcCCCcCCCccCCCcccccCccCccCCCCCccccccCccccccCccccCCCCCcCCCCCcCCCCccCCCcccCccccCCCcCCCcCCcCcCcCCcCCcccCcCCCcCCCCCccCCcCCccCCCCCCCcCccCCCCCCcccccCcCCCcccccCccCcccCcCCccCCcCccCcccCcCccccCcccccCCcCCCCcCccccccCcCCCCCcCCCCCC*CCCCCc…	I9IIIII9IIII999III9IIIIIqIIIIIIIIIIIIIIIIIIIIqIIIIIIqIIIII99IIIIIIIIIIIIIqIIIII9IIIIIIIIIIIIIIIII9IIIIIIqIIIIIIIIIIII9IIIIqIIIIIIIIIIIIIIIIIIIIIII9IIIIIIIqIqqIIIIIIIIqIIIIIIIIIIIIIIqIIIIqIIIIIIIIIIIIIIIIqIIIIIIIIIIIqIIIIIIIqIIIIIIIIIIIIIIIIIIIqIIIIIIIII9IIqIIIIIqIII9IIIIIIIIIIIqIII9IqIIIIIIIIIIIIIIIIIIIIIIIIqIIIIIqIIIqIqIIIIIIIqIIIqIIIIIIIIIIIIqIIIqq9IIIIqIIIIIIIIIIIIIIIIIIIIqqIIIIIIIIIIIIIqIIIqI…	2	5958	0	12	23239R-01-61_samtools	8.955649907528374
293732	666853	666853	19	27077158	N	6985	>>><>>>G>>>>>G>>>>>>><G$G$G$G$g$G$G$G$G$G$G$G$g$G$g$G$G$gGgGGGGGggGgGGGgGGgGGggGGGGGGGGGGGGGGGGGGGGGGGGGGGGGGGGGGGGGGGGGGGGGGGGGGGGGGGGGGGGGGGGGGGGGGGGGGGGGGGGGAGGGGGGGGGGgGGGGGGGGGGGGGGGGGGGGGGGGGGGGGGGGGGGGGGGgGGGGGGGGGGGgGGGgGgGGGGgGGGGGGGgGGggGGGGGGGgGGGGGGGgGggGGgGGGGGgGGGGgGGGGgGgGGgGGGGGGGGGGGGggggGgGgGGgGgGgggggggggggggggggggggtggGggggggggGGggggggggGggggggggGggGgGgggggGgGggGgGGgGGgGGGGGgG…	E9qqII9II9I9III999IqqqIqIII9IqIIIIIIIIIIIIIIIIIIIqIIqIIqIIIIIIIIIqq9IIq9III9IqIIIIIIIIqIIIIIqIIIIIqqIIII9I9IIqIIqqIIIIqIIIIqqqIIqIIIIII9IqIIqI99IqqEIIIIqIIqIqIqqIqIqIIqIqIqIqqI9IIIqqIIIIIIIqqIIqIIq9I9IqqIIIIIIIIIIqIII9IIIIIIIIII9IIIIIqIIIIIIIIIqIII9IIIIIIqIIqIIIIIIqIII9IIIIIIIIIIIIqIIIIIIIIIIIIII9IIIIII9IIIIII9II99IIIII9qIII9IIIIIIIII9I9IIIIIIIII9IIqI9IIIIIIIIIII9II9IIqqqIqqIIIIIqIIIqIqIIIIII9III…	14	0	6945	6	23239R-01-50_samtools	8.954404056811152
269338	620672	620672	19	27077158	N	6974	>>>>>>>>>>>>>G$G$G$G$G$G$G$G$G$G$G$G$G$gGgggGGg$gggGGgGGggGgGGGGGGGGGGGGGGGGGGGGGGGGGGGGGGGGGGGGGGGGGGGGGGGGGGGGGGGGGGGTGG$GGGGGGGGGGGGGGGGGGGGGGGGGGGGGGGGGGGGGGGGGGGGGGGGGGGGGGGGGGGGGGGGGGgGGgGGGGGGGGGGGGGGGGGGGGGGGGGGGGGGgGGGGGGGGGgGGGGGGGGGGGGGGGgGGGGGGGGgGGGGGGGGGGgGgGGGGGGgGGGGgGGGGGGGGGGGGgGGGGggGGGGGgGGGGGGGGGGGGGGGgGGGggggggGgGGGggGggggggggggggggggggggGaggGggggggggggggggggggggGgGggGgggGgg…	IqqIIII9IIIqIIIqIIIqIIIqIIIIIIIIIIIIIIIIIqI9IIIIIIIIIIqIIqIIIIIIIIIqIIqII9II9qqIIIIIIqIIIqIqIqIIIII9qqI9IIIIIqIqIIIIIIIIIIqIIIqIIqIIIIIq9III9IIIIIqqI9IqIIIIIIIqIIIII9IIqIIIqIIqIIIqIqIIqqqIIIIIIIIIIIIIIIIIIIIIIIqqIqqqI9IIIII9IIIIqIqIIIIIIqqIIII9IIIIIIIIIIIqIqIIqII9EIIIIIII9III9IqIIIIIIqIIIIqIIIIIIIIIIIIqIII9IIqIIIIIIIII9II9IIIII9II9IIIIII9IIIIII99I9IIIIII99I9IIIII9III9I9qIIIII9IIq9I9II9IIIII9II9II…	14	0	6937	10	23239R-01-45_samtools	8.952741247186488
187013	436183	436183	19	27077158	N	5466	>>>>>>>>G><>>G$G$G$ggggGGGgGGGgGGGGGGGGGGGGGGGGGGGGGGGGGGGGGGGGGGGGGGgGGGGGgGGGGgGGG$gGGGGGGGGGGGGGGGGGgGGGGGGGGGGGGGGGgGGGgGgGGGGGGGGgGGgGGGGgGgGggggggggggggggggggGgggggGggggaggtggggGGggGGGgGGgGGGGgGGGGGgGGGGGGgGggGGGGGGGGGGGGGGGGGgGGggGgggGGgGGGgGGGggggggGGgGGggGgggGggGgggGGgggGggggGgGgGgggGGgggGGggggGGGGgaggGgggGgggGgGggggggGgGggggGGggGgGgggGggGGGGgGgGGGgGgGgGgggGggGgggggggGGGGgGGgGggGGGGgGGgG…	IIIIIIqq9III9Iq9IIIIqIIIqIqIqqqqIqqqqqIqIqIqqqIIIII9q9IIIIIIIQIIqI9IIqIqI9qIIIIII9IqIqIIIqIqIIIII9IIIqI9qqI99qqqqIIIIqq9qII9qqq9IqIqIIII9IIIIq9IIII9III9IIIIIII9IIII9IIIIIIII999I9IqqIIIIIIIIIIIIIIqI9qqIIIIqIqIIIIIIqIqqqIqIIIq9YqIIqIIIqIIIqIIqIqIIq9I9I9IIIII9IIIIIII9IIIIIIIIIIIqIII9qIIIqIIIqI99IqqIIII9II9IIIIIIIIqIIIqIIIIIIIIIqIIIIIIIIIqqq9I9qIIIIIIIqIIIIII9IIIIIIqIII9IIIIIIIIIqIqqIqIIIIqq9IIIIqIqI…	11	0	5436	7	23239R-01-08_samtools	8.948898122130094
142185	332287	332287	19	27077158	N	6940	>>>G<>>G>>>>>G$G$G$G$G$g$g$g$G$G$G$G$G$G$gGggGGGggGgGgGggGGg$ggggGgGgGGGGGGGGGGGGGGGGGGGGGGGgGgGGGGGgGGGGGgGGGGGGGGGGGGGGGGGGGGGGGGGGGGGGGGGGGGGGGGGGGGGGGGGGGGGGGGGGGGGGGGGGGgGGGGGGGgGGGGGGGGGGGGGGGgGgGGGAGGGGGGGgGGGGGGGGGGGGGGGGGGGGGGgGGgGGGgGGGggGGGGGGGGGGGGGGGGGGGGGGGGGGGGGGgGGGGGGGGGGGGGGGGGgGGGGGGGGGGGGGGgGGGGGGGGGGGgGGGGGGgGgGGGGGGgGGggGGgGggGGgggGGggggggggggggggggGggggggggGggggggggggGggggg…	9I99q99IIIIIIIIIIIIIII99I9qIIIIIIIIIqIIIIIIqIIIIIIIIIIIIIIIqIqIqIIqIIqIqIqIIIII9IIIIIIqIIIIIIqIIIIIIIIIIIIIIIIIIIIIIIIIqIIIIIIIIqIII9IIIIIIIq9IqIIIIEIIIIIIIIIIIqIIIIIIIIIIIIqIIIIIqIqIIIIII9IqIqIIIIIIIIIIIIIIIIIIIqqqq9qqIIIIIIII9IIqIIIqIIIqIIIIqIqIqIIIqIIIIIqqIIIIIIqIIIIII9IIIIIIII9IEIIIIIIIqqIIIIIIIqIIqIIII9IIIqqIIqII9II99IIIIIIIII9IIIII9qIII9I9IIIII9I9IIIqI999III9EIIIIII99I9IIII9IIIIIIIIIIIIII9I…	14	0	6905	9	23239R-01-05_samtools	8.94607077708781
200923	467594	467594	10	15714449	N	6087	>>><<<><<<<<<<<G$g$G$g$G$g$g$g$G$g$g$g$g$G$G$G$g$Gg$g$g$g$g$g$G$G$g$g$G$G$g$g$g$g$g$g$g$g$g$G$g$g$g$g$g$g$g$G$g$g$g$g$G$g$g$G$g$g$g$G$g$g$g$g$G$g$G$g$g$g$G$g$G$g$g$g$g$g$g$g$g$g$g$g$g$g$g$g$g$g$g$g$G$g$g$G$G$g$g$g$g$g$g$G$g$G$g$g$g$g$g$g$g$G$g$g$G$G$G$g$g$g$g$g$G$g$G$G$g$G$g$g$G$g$g$G$g$G$g$G$G$g$g$g$G$g$g$g$G$g$g$g$g$g$G$ggggg$gggggGgggggggggggggGggggg$gggggggggggg$gggggggggggggggggG$ggggggggggg…	II99IIqI9qIIIIqqIqIq9IIqIIIIqqqIqIIIII9qqI9qqI9IIIIIIIq9II99IIqIIIIqIIqI9IqI9IIqIq9IIqIIIIIIIIIIII9IIIII9IIqI9Iq9IIIIIIIqIIIIIIIiIIqqqI9IqIq9qqIIIIII9qII9IqI99q9IIqIIII9qIIqIIIIIIIqIIIIIIIIIIIIIqI9IIIIIIIIIIIIII9IIIIIIIIIIII9IIIIIIIIIIIIIIIIIIIIIIIqIIIIIIIIIIIIIIiIIIIIqIIIIIIIqIIIIIqIqIIIIIqIIqIIIIIIIIIIIIIqIIIIIIIIIIIIIIIIqIIIIIIIIIIIIIIIIIIIIIIIIIIII9IIIIIIIIIIIIIqIqIIIqIIqIIIIIIIIIIIIIIqIIIIII…	4	0	5918	12	23239R-01-35_samtools	8.945931480472765
171797	401547	401547	19	27077158	N	6442	>>>>>><><>g$G$G$g$g$G$G$G$GggggGGGggGgG$ggg$GggGGGGgGGGGGGgGGGGGGGGGGGGGGGGGGGGGGGGGGGGGgGGGGGGGGGGGGGGGGGGGGGgGGGGGGgGGgGGgGGGGGggGGGGGGGGGGGGGGgGGGGGGGGgGGgGGGGgGgggGggGGGggggggggggggggggggggggggggggggggggggGgggggggGGggggggtggggGGGGGGgGgGggGGGggGggGgGGGgggGGGGGGGGGGGggGggGgggggggggGgGGGGGgggggggGGgggGgGggGGGGggggGGggGggGggggGGGgggggGaggGgGggagggggggggggggggGggggggggGGgggGggGgGggGggGGGgGgggGgGgg…	III9q9qII9IIIIIIIII99IIIqqIIqII9I9qIIqIqqIIIqqqqIqIqIqqqIIqIIiIIIIIqI9q9IqqqIIIIqIIIqIqIqIqIIIIIIqIqIIIqIIIIII9IqIqIIIqIIII9IIqIqqIqqqIIqqqIqIqIIIIIqIIIIIIII9IIIqqI9I9IIIIIIIIII9IIII9IIIII99IIIII9IIIIII9IIIqIIIIIII99II9IqIIIIqIIIIIIIIII9qIIIIIII9IIIIIqIIIqIIIIIIIIII9IIIIII9qIqIqIIIIII99IIIIIIIIqIIqqIIIIIIIqIIIIIIII9IIIIIIIIIqI9IqIqIII9IIIIIIIIIIIIIIIIIq99IIqIqIIIIq9IIqIIIIIqIqIq9I9IIII9qIIIIIIIqI…	7	0	6411	13	23239R-01-09_samtools	8.945893975239875
325437	736067	736067	19	27077158	N	6923	>>>>>>>>>>G$G$G$G$G$g$G$G$G$G$G$g$G$G$G$g$gggggg$gggGgggGgGGgGGGGGGGGGGGGGGGGGGGGGGGGGGGGGGGGGGGGgGGGGGGGGGGGGGgGGGGGGgGGGGGGGGGGGGGGGGGGGGGGGGGGGGGGGGGGGGGGGGGGGGGGGGGGGGGGGGGGGGGGGGGGGGGGGgGGGGGGGGGGGGGGGGGGGGGGGGGGGGGGGGGGgGGGGGGGGGGGGGGGGGgGgGGgGgGGGGGGGGgGGGGGGGGGgGGGGGGGgGGGGGgGGGgGGGGGGGGGGGGGGGGgGGGggGGggGGGgGGgGGGGgGGgGgGgGgggGGggggggggggggggggggggggGggGgggggggggggggggggggggggggggggggGgG…	IIIIIIqIIIIIIqIIIIIIIIqIIIIIIIIIII9IIIIIIIIIqqIIIIqIIIIIqIqIIIqIIIIIIIIqIIq9IqIIIIIIqIqIIIqIIIIIIqIqqIIIIqIIIIIIqII9qIIqIIIIIIIIIIII9IIIIIIIIIIIIIIIIIIIIqII9IIIIIqIIIIIIqIqqIIIIIIIqIIIqIIIIIIIIIIqIIIqIIqqIIqIIIqIIIIIIqqIq9IIIqIIIqIIIIIqIIII9IIIIIIqIIIIIqIqqIIIIIIII9IIIIIIqIqIq9IIIIII9IIIIIIIIqIIIIIIII9Ii9IIIq9IIIII9IIIIII9II9IIIIIIIII9IIIII9Iq99IIIIIIIIII9IIIIII9IIIIIIIIIqI9IIIIIIIIIII9I9IIIIIiII…	14	0	6893	6	23239R-01-31_samtools	8.943561377920469
228088	528493	528493	19	27077158	N	4923	>>>>>>>>>>><>>G$G$GG$G$G$G$G$g$gGGggggGGGGGGGGGGGGGGGGGGGGGGGGGGGGGGGGGGGGGGGGGGGGGGGGGGGGGGGGGGGGGGGGGGGGGGGGGGGGGGGgGGGGGGGGGGGGGgGGGGGGGGGGGgGGGGGGGGgggggggggggggggggggggggggggGggggggggggggggggggggGgGGgGGGGgGgGGGGGgGGGgGGGgGGggGGGGgGGGGGgGggggGgggGGgGgggGGGGgggggGGGgggggggGGGggggGgGgggGgGgggggggggggGGgGgGggggGGgGgggggGGggGGGgGGgGgggGGgGGggGgGGGGGgGgGGggGgggggGGGGGgGGGgGggGGGGGgGggggggggagggggg…	I99I99IIq9IqqIIqqIIIqIIIIqIIIIIqqqqIqIqqqiIqI9IIIqIqIIqIqIUqIIqIq99IqI9IIIIqIIqqqIIIqqIIIIIqqqIqIqIIqIQIIqIq9II9IIIIqqqIqIq9IIqIIqIqIqIIqIqqIIqIIIIIIIIIIIIIIIII9IIII99IIIIqIIIIIIIqI9IIIIIII99IIIIqIIqIqII9Iq9qIIIIqIqIqI9qIIqqqqIqqIIIIIIIII99IIqI9qqIIIIqII9IIIIIIIIIIIIIIqIIIIIqIIIIIIIIIIIII99IIIIIIII9qIIIIIqIIIIIIIqIIIIIIqIIIIIIIqIIIqIIqIIIIIIqI9III9III9I9IIIqIIIqq9qII9IIqqIq99IIIIIIIIIIII9IIqIIIII…	6	0	4892	10	23239R-01-57_samtools	8.934280593640024
28212	65820	65820	16	70963828	N	6381	CC<<<<<c<<ccTCCCCCCCCCCCCCCCCCCCCcCCCCCCcCcCCCCCCccccCCCCCcCCCCccCcCcCCCccCcCcccCCCccCCCccCcCccCcccccCcCccCCCccCCCcCCCcCcCcCcCCcCCCcccCccccccccccccCcCcccccccCccctcCcccCccccccccCccccccccccCcCccCccccCccCccccccccccccccccccccccccccCcCccccCccCCcccccccccccccCcccccccccccccccccccccccccccccccCcccccCcccccCccCcccCcccCcccccCccccccccCCcCcccCcccCccCccccccCCcccccccccccccccCccCCCCCCCCCcCCCCcCCCCCCCCCcCCCCCCCCccC…	IIIIIIII9IIIIIIIII9IIIIqIIIIIIIIIII9IIIIIIIIIIIIIIIIIIIqIII9IIIII9IIIIII9IIIIIIIIIIIIIIIIIIII9IIIIIIIIIIIIIIIIIIIIIIIIII=IIIIIIIIIIIIIIIIIIIIIIIIIIIIIIIIIIIIIIII9IIIIIIIIIIIII9IIII9IIIIIIIIIIIIIII9IIIIIII9IIIIIII9IIIIIIIIIIIIIIIIIII9II9IIIIIIII9IIIIIIIIIIIIIIIIIIIIIIIIIIIIIIIIIIIIIIIIIIIIIIIIII9IIIqIIIIIIIIIII9IIIIIIqI9IIIII9IIIIIIIIIIIIIIII9IIIIIIIIIIIIIIIIIII9IqIqqIqIIIIIIIIIIqIIIqIIIIIIIIIIIII…	0	6358	0	13	23239R-01-29_samtools	8.933917582996884
12919	31231	31231	16	70963828	N	6353	C<<<<<CTT$CCCCCCCCcCCcCCCCcCCCCCcCCCCCCcCCCCCCCCCCCcCCCCccCCcCCCCcCcCCccCCccCcCCcCCCCccCccccCCccCCCcCcCCCccCccCccCCCCcccccCcccCccccccccccCccccccccccccccccccccccccccccccCcccccccCcccccCcCccccccCccCcccccccccccCccCCccccccccccccccccccCccccccccccCcccccccccccCCcccCcccccccCccccccccccccccccccccCccccccccCccccCcCcccccccCcCcCcccccccccCcccCccCcccccCcccCccccccccCccccccCCCCcCcCcccccccccCcccCCccCcccCccccCCCCCcCC…	IIIIIIIIIIIqIIIIIIIIIIIIIIIIIIIIIIIIIIIIIIIIIIIIIIIIqIIIIIIIIIIIIIIIIIIIIIIIIIIIIIIIIIqIIIIIIIIIIIIIIIIIIIIIIIIIIIII9IIIIIIIIIII9IIIIIIIIIIIIIIIIIIIIIIIIIIIIIIII9IIIIIIIIIIIIIII9IIIIIIIIIIIIIIIIIIIIIIIIIIIIIIIIIIIIIIIII9IIIIIIIIIII9IIIIIIIIIIIIIIIII99IIIIIIIIIIIIIIII9IIIIIIIIIIIIIIIIIIIIIIIIIIqIIIIIIIIIIII9IIII9qIIII9IIII9I9IIIIIIIIIIIIIIIIIIIIIIII9IIIIIIIIIIIIIIIIIIIIIIIIIIIqIIIIIIIII9IIIqIIIIII…	1	6333	0	13	23239R-01-60_samtools	8.92823364592722
307380	696480	696480	6	74900946	N	490	><G$G$G$G$GG$GGGGGGGGGGGGGGGGGGGGGGGgGGGGGGGGggggggggggggggggggggggggggGgggggggggggggggggGGgGgGgGgGGggggggggggggggggGggGggGGggggggGGgGGGGgGGgGGGGGGGGGGGGGGgGGGGGgGGGGGggGGGgGggGGgggGGGGGGgGGGGGGGGggGgGGGgGgGggGGgggGgGggGGggggGGGGGGGGGGGGGGGGGGgGGGgGGgggggGGgGggGGggGgGGGGGGGGGgGGGgGGgGGggggGGGGggggggGgGGggggGGgGGGGgGGGGGGGGGgGGGGgggggggggggGGGggggGgggGGGGGgGgGGtggggggGGGggGgGGggGGggGggggggGggGGGGg…	IIqqIIqIIIqIIIIIqIIIIqqqIqqIIqIIIIqIIIIIIIq9IIIIIIIIIIIIIIIIIIIIIIIIIIIIIII9IIIIIIIIIIIIIIIIIII9I9IIIIIIIIIIIIIIIIIIIIIII9IIIIIIIIqIqqIIIIIIqIIIIqIIIIIqIIIqqIIIIIIIIIIIIIIIIIIIIIqIIIIqIIIIIq9qIIIqIIIIIIIIIIIIIIqqIIqIIIqIqIIIqIIIIIIIIIIIIIqIqqIIIIIq9IqIIIIIIIIIIIIIIIIIIIqqIIIIIqqIII9qIIIIIIIIII9IIIqq9IIIIIqIqIqII9IIqIIqIIIIIIIIIIIIqI9qIIq9IqqIII9qIIIIqIIIIIIIII99IIIqIIIIIIIIIIIIIIIqII9Iq9IIIqqIqIq…	0	0	487	1	23239R-01-25_samtools	8.927777962082342
120541	281032	281032	6	74900946	N	488	gGGGGGGGGGGGGGgGGGGGGGGGGGGGGGGGGGggGgggGggggggggggggggggggggggGggggggggggggggggggggggGGGggGgGggggggggGgggGgggGGGgGGGGGGGGGGGGGGGGGGGGGGgGGGGGGGGGGgGGGGggggGGGGGGGGGGGGGGGGGgGGgGggGGGGGgGGgGggGGGGGGGGaGGGGGGGGGGGGGGGGGGGGGGGGgGgGgGGgGGGgGGgGgGgGGGgggggggggggGGGGGGGGGGgGGGggGGgGggGgGgGGgGGggggGgggGgGGGGGGGGGggGGGGGGGggggggGggggggggggGGGggggggGGGGGgGgGgGGGGgGgGGGggGgGGGGggggGggggggtggGgGggggGGgggGG…	IqIIIIqIIqIIqqIIIIIIqIIqqIIIIIIIqI9I9qIIII9IIIIIIIIIIIIIII9IIIIqIIIIIIIIIII9IIIIIIIqIIqIIqqI9IqIIIIIIIII9II9IIqIIIqIIIIIIqIIIqIIqIIIqIIIqIqIIIqIIIIIIIqIIIIIIqIqIIIIIIIIIIqIIIIqIIIIIIIIIIIIIIIIqIIIIIIIqIIqIqIIIIIqIqIIIIIIqIIIqIYIIIIIqqqIIIIIIIIIIIIIIIIqIII9IIIqqqIIIIIqqqIIIIIqIIqqIIIqIIIIIIqIIIIqqIqIIIIIqIIIq9IIqIIIIIIIqIIIIIIqIIIIq9IIIIIII9IIIIIIII99qIIIIIIIIIIIqIIqIIIIqIIIqqIqqIIIqIIIqIqqIIqIqII…	1	0	486	1	23239R-01-59_samtools	8.92481250360578
241896	559859	559859	10	15714449	N	2992	>>>>>>><><<<<<G$g$G$G$G$g$G$G$G$g$g$g$G$g$G$G$g$G$g$g$g$g$G$G$g$g$g$G$g$g$G$G$G$G$g$G$g$g$g$G$g$g$g$g$G$G$g$G$g$G$g$g$g$G$g$g$g$G$g$G$g$g$G$g$g$G$G$g$g$g$G$G$g$G$g$g$g$g$G$g$g$G$G$g$g$g$G$g$g$g$g$G$g$ggggggggggggGgGgggggGggggggggGggggGggg$ggggg$ggggggGggggggggggggggggggggggggG$ggggggggggggGgggggggGg$GggggggGgGg$gggggggggGgggGGGGGGGGGGGGGgGGGGggGGGGGgggGggggGgggggggGggGggggggGGgggGgggggGGggggGgGgg…	9IIIIIIII9IIIIqIqqqIqqqIIIqIqqIqIIIIqqIIIqIIqqqqIqIIIqIIIIqq9qIqIIIqIIIqIq9Iq9IqqI9IqqIqIIIIqIIqqI99qI9IIa9IIIIIIIqIIIIqIqIIIIIqIIIIIIIIqIIIIqIIIIIIIIIIIIIIqIIIIIIIIIIIIIIIIIIIIIIIIqIIIIqIIIIIIIqIIIIIIIq9qIIIIIIqIq9IIIIIIIIIqIIIqqqIqqqqqqqqqIqqqqIIqqqqqIIqqIIIIqIIIIIIIqIIqIII9IIqqIIIqIII9IqqqIIIqIqIIIIIIqIIIIIIIIIIIIIIIIIIIIIIIIIIIIIIIIIIIIqIIIqqIIIqIqIIIIIIIIIIIIIIIIIIIIIIIIII9IIIIIIIIIIqIIII9II…	0	0	2905	6	23239R-01-19_samtools	8.919359947570735
31265	72920	72920	6	68321582	N	1456	<<c$C$C$C$C$C$C$C$C$C$C$C$C$C$C$CCcC$c$ccCCCcCcccCccCCCCCCCCCCCCCccCcCcccccccccccccccccccccCCcccC$CcccccCcccccccccccCccccccccccccccCcccccccCcccccCcccccccccccCccccccCccccccCCcCCccCCCCCCcccCCCcCCCCccCCcccccCcCCcccCCCcCCcCCccCcccccccCcccccccCccccccccccCcccccccccccccccccCcCCccCCcCCCccCccccCcccccCcccccccccccccccccccccCCCcCccccccCCCccccccCCcCcCcCCCCCCCcCCCCCCcCCCCCCCCCCCCCCcCCCCCCcCCCCcCcCCCCCCCccCCCCC…	II9IIqqIqIIqqIqIIIqI9IIIqqqIqIIIIIIIqqIIIqIIqYqqIIqIqIIIIIIIIIIIIIIIIIIIIIqIIIIqqIIII9qIIIIIIIIIIqIIIIIIIIIIIIII9IIIIIIIIIIIIIIqIIIIIIIIIIIqIIIIIIqIIIIIIqIIIqIIqqqqqIIIIqqqqIqqqqIIqIIIIIII9IqIIqqIIIq9IIIIqq9IIIIIIIIIIIIIIIIIIIIIIIIqIIIIIIIIIIIIqI9IqqqqqIqIIIIqqIIIIqIIqIIIIqqIIIqIIIIIIIIIqIIIIIIIIqqIIIIII9IqIIqIIIIIqqqqIIqIqqqqIIIIqq9IqIII9qIqqIq9qIIIqqqIIIIqqqqqIqII9IIqqIII9IqqqIqIIqqIIIqqIIIqIIq…	0	1451	0	3	23239R-01-61_samtools	8.917869303345588
247129	571362	571362	10	15714449	N	5977	>>>>>>>><<<<<<<<<<<g$G$g$g$G$G$g$g$G$G$g$g$g$G$g$G$g$G$G$G$g$g$G$G$g$G$g$G$g$g$g$G$g$G$g$g$g$G$g$G$g$g$G$G$G$G$G$g$G$G$G$g$g$g$G$G$G$g$g$g$G$G$g$G$G$g$g$g$g$G$G$g$g$g$g$g$G$G$G$G$G$G$g$g$g$g$g$g$g$g$g$g$G$G$G$g$G$G$g$G$g$g$g$g$g$G$g$g$g$g$G$G$g$g$g$g$g$g$G$G$G$G$g$G$g$g$G$g$G$g$G$g$G$g$g$g$g$G$g$G$g$g$g$G$g$G$g$G$g$g$g$g$g$G$g$g$g$G$g$G$g$G$g$G$G$g$ggggggg$gg$GgggggggggggGgg$gGggGggGggggggggggggg…	III9IIIIqIIIIIIIIIIII9IqqIIqq9IIqIqIqIqIIIqIqIqIIIqIqIII9IqIIqqqqIIq9qIIIqqq99IqqIqqII99qqIIIIIIqIIIqIIIIII9IIIqqqIqI9qIIIIII9IIIqI9II9IIqqqIIqIIqIqIq9IIIIIqIqIIIqIqIIIII9I99IIqIqIqIIq9IIqIIIIIIqIIIIIIIIIIIqIIIqIIqIIqIIIIIIIIIIIIIIIIIIIIIIqIIqIIIIIIIIIIIIIIIq9IIqIIIIIIIIIqIIIIIIIIII9IIIIIIIIIIIIIIIIIIII9IIIIIIIIIIIIIIIqIII9IIIIIIIIIIIII9IIIIqIIIIIIIIIIIIIII9II9qIIIIIIIqIIIIqI9IIIIIIIIIIIIIIqIIIq9…	3	0	5791	12	23239R-01-44_samtools	8.914634280768597
252417	582905	582905	10	15714449	N	4965	G>>>>>>>>>>>>>><<<<>G$g$G$g$g$G$G$g$g$G$G$G$g$g$g$G$G$g$G$g$g$G$g$G$g$G$g$G$G$G$g$G$g$g$g$G$g$g$G$G$G$G$g$g$G$g$g$G$g$g$G$G$g$g$G$G$g$G$g$G$g$G$g$g$g$g$g$g$g$G$g$G$G$G$G$g$G$G$G$G$G$G$g$g$G$g$g$g$G$g$g$g$g$G$g$g$g$g$G$G$g$G$G$g$G$g$g$g$g$G$g$g$g$G$g$G$g$g$g$g$g$g$G$g$G$G$ggggggggggggggggggggggggg$ggggGg$ggGggggggggggG$gggg$ggggg$ggggggGggGgGgggggggGgggggggggggggggg$ggg$ggggg$ggggggGggg$gggggggggg…	I9I9IIIIIIIIIIqIIIIIqIqIIqqIIIqI9IIqq9qIIqIqIqIqIqIqI9IqIIqIqqIIqIIII9qqIIqIIqIIIqIIII9IqqIIqqIIqqqqqqIIq9IIqIIIIq99IIqqIIIIq9I9IqIII9IqIIIIIIqIqqIIIIIIqIIIIIIIIIIIII9III9IIIIqIIIIIIIIIIIIIIIIIIIIIIIIIIIIIIqIIqIqIIIIIIIqIIIIIIIIIIIIIIIIIIIIIIIIIIIIIIqIIIIIIIIIIIIIIIIIIIqIIIIqIIIIIIIIIII9II99IIIIIqIqIIIIIIIIIIIIIIIqIIqIqqqqqIqqqIqqIIIqqq9aIqIqqqqIqIIIqqIIqqqqqIIqqIIIIII9II9IIIIIIIIIIqIIIII9IIIIIII…	1	0	4821	10	23239R-01-27_samtools	8.913188619508889
156186	366933	366933	19	27077158	N	6279	>>>>>>>>>>>>G>><G$G$G$g$G$G$G$G$G$G$gGg$gGGgGGGGGGgGGGGGGGGGGGGGGGGGGGGGGGGGGGGGGAGGGGG$GGGGGGGGGGGGGGGGGGGGGGGGGGGGGGgGGGGgGGGGGgGGGGGGggGgGGGGGGGGGGGGGGggGGgGGgGGGGGGGGGgGgGGGgGGGGGgGGGGGggGgGGggggggggggggggggggggggggggggggggGgggggGggggGGggggggggGGgGgGGGGGGGGgGGgGgGGGgGgGGGGGGGGGGGGGGGGaGGGGGggggggggGGgGGGGGgGgggGggGggggGggggggGgggGgggGgGggggggGggggGggggGGgGGgaGgggggggggggggggGgggggggGGgggggggg…	IIII9IIIIII99IIIIqIIqIIIIIIqIIIqIIqqqI9IIqqIqIIIIIIqIqIIIIIIIIqIqIIIqIIIqII9IqIIqIIIIIIII9qIqIqIqIIIqqqqqqIqIqIIqIqIIIqqI9qIIIIIqqIqIqqIIIIIqqIIII99IIII9IqIIqqIqIIIIIIIIII9qIIIIIIqI9qIIIIIIIII9IIIIIIIII9IIII9IIIIII9qIIIIIII99Iqq9IIIIIIIIIIIIIIIIIqIIIqqIqIqIIqqIqqIqIIqIIIIIqqIIIIIIqIIIIII9I9IIIIIqIIIqIIII9IqIIII9IIIIIIIII9IIIIIIIII9I9IIIIIIIIII9IIIIIIqqIII9IIIIII99IIIIqIIII99qqIIIII9IIII9II9IIIIII…	13	0	6242	8	23239R-01-41_samtools	8.907352923778118
261439	603420	603420	5	34172332	N	3386	><<<<<<<><>>><<<<<<<G$g$g$g$g$G$G$g$G$G$g$g$G$g$g$g$g$g$g$g$g$g$G$g$g$gGGGggGggGgGgGGgg$GggGGGGGGgGGGGGGgGgggggggg$gGg$gGGGGgGggGgGGggggggGGGGgggggGgGGGggggGggGgagGgggggggggggaggggggggggggGgggggggggggggggggagggggggggggggggggggggggggggGg$gGGGGgGGGgGGgGGgGgGGGgGgGgggggggggggggggggggggggggggggGggggggggggggggggggGggggggggggggggggggggggggggggggggggggggggggggggggggggggggggggggggggggGggggGGggGgGgGgGGggg…	IIqIIIIIIIIIIIqIIIqqI9II9qIIIqIIqI9III9IIIqIIIqqIIIIIIqIIIqqIIYII9qqqqIIqqIIIIIqIIIIIII9IIIIII9qIqIIIIqIIIIIIIIIIIIIIIIqIIIqIIIIII9IIIIqIIqIIIIIIIIIIIIIIIIIIIIIIIIIIIIIII9IIIIIIIIIIIIIIIIIIIIIIIIIIIII9IIIIIqII9IqIIqqIIIIIqIIIIIIIIIIqIIIIIIIIIIIIIIII9IIIIIIIIIIIIqIIIIIIIIIIqIIIIIIIIIIIIIIIIIIIIIIIIIIIIIIIIqIIIIIIIIIIIIIIIIIIIIIIIIIIIIIIIIIIIIIIIIIIIIIIIIqqqIIIIIIIqIIIIIIqqIIIIIqIIqIqIIIIqIqIIqIII9…	3	0	3355	7	23239R-01-51_samtools	8.904742129029941
301872	684506	684506	6	5854173	N	484	><T$T$T$T$T$t$T$TTTTTTTTTTtTtTttttTTtTTttTttttttTTttttttTt>TTtTTttttttttTTTTTtT>tTTTttTtTTTtTTTTttttttttttTTTTTTTTTTTTTTTTTTTTTTTTTTTTTTTTTtTTttTTTttTTTTTTTTTTtTttTtTTTTTtttttttttttTttTtTtTTtTTTTttttttttTTtTTTTTTttttTTttttTttttttTTTTTTtttTttttttttttTtttttttttttTTTTtTTTTTTTTtTTttTttTTttttTgtttTtTTTttttttTttttttttttTttttttttttttttttttttttttttttttTtTttttttttttttttTttTTTTTTtttttTttttttTttTTTtTtTTTTtT…	IqqqIIqIqqIIIqqqqqIIIIqIIIIIII9qIIIIIqqIIqIIIIII9IIIIqIqIIIII9IIIqIIqIIIIqIIqIIIIIIqIqqIqIIIIIII9I9IIqIIIIIqqqqIIIqqIqIIqqqIqIIqIqIqIqIIIIqqIqqqIqIIqII9IIIqqIIII9IIIIIIIIIIIIqIIIIqIIIIIIqIIqIIqIIII9IIqIIqqIIIIIIqIqqqqIIIIqIIIqIqIIqqqqI9IIIIIIIIIqIIIIIqIIIqIIIIqIIIIIIIIqIIIIIIqqqIqq9qIIIIqIqIIqqIqIqIIIqIqIqqIIIIqIqqqq9IqqIIIIIqiIII99qqI9qIIIIIIIqIIIqIqIqqIIIIIqIIIqIIqqIII9IIqIIqIIIqIIIII9IIIIIIIII…	0	0	1	479	23239R-01-30_samtools	8.90388184573618
207160	481686	481686	16	70963828	N	6226	CCC>><><<<<<<<<CCCCCcCCCcCCCCCCCCCCCCCcCCcCCCCcCCCCCCCCCCCCCCCCCCcCccCCCcccCCcCCcCcCCCCCcCcCCcccCCCCCcCcCccCcCCCccCccCCccCCcCcCccCccCcccCCccccCccCccCcccccccCccccccccccccccCcCccccccccccccCcccCcccCccccccccccccCccccccccccccCccccccccCcccCcccccCcccccccccccccccccccccccccccccccCccccccccCcccCcccCcCccccCccccccccCccccccccccccccccccccccccCcccCcccccCCCcccCcccccccccCCCcCcccCcccCccccccccccccCccccccccccCCCccccc…	qII9I9III9III9IIqI9IIIIIIIIIIIIIqI9IIIIIIIIII9IIIIIIIIIIIIIqqIIIIIIIIIIIIIIIIIIIIIIIqIIIIIIIIIIIqIIIIIIIIIIIIIIII9II9IqIIIIIIIIIIqIIIII9IIIIIIIII9IIIIIIIIIIqIIIIIIII9IIIIqqIIIIIIIIIIIIIIIIIIIIIIIIIIIIIIIIIIIIIIII9IIIIIIIIIIIIIIIIIIIII9IIIIIIIIII9IIIIIIIIIIIIIIIIIIIIIIIIIIIIIIIIIIIII9IIIIIIIIIIIIIIIIqIIIIIIIIIIIIIIIIIIIIIIIIIIIIIIIIIIIII9IIIIIIIIIIIII9IIIIIIIIIIIIIIIIIIIIIIIIIIIIIIIIIIIIIIIIIIIIII…	2	6194	1	13	23239R-01-56_samtools	8.896215949533572
298845	677759	677759	16	70963828	N	6224	C>>C<><<<<<<<<<C<<CCCCCCCCCCCCCCCCcCC<CCCCCCCCCCccCCCCCCCCCCccCCcCCCcCccCCCCcCCCCCccCCCCCCCCCcCCCCcCccCCCcCcCCCcCCccCCCCcCCCccCCcCcCcCCCCCcccCccCCcCcCCCccCCCcccCCcccccccccccCCcccccccccccccccccccccCCccCcccccCccccCccccccccccccccccccccccCcccccCcCCcccccCccccccCccccccccccccccccccccccCccccccccccccccccccccCccccccccccCCcccccccccCCccccccCcccCccccccccccccccccCccccccccCcccccccccccCccCccCcCcccCCcCcCcccCcCCCC…	IIIEIqIIII9IIIIIIIIIIIIIIIqqIIIIIIIIIIIIIIIIIIIIIIII9IIIIIIIIIIIIIIIIqIIqIqIIIIIIIIIIIIIIIIIIIIIIIIIIIIIIII9IIIIIIIIIIIIIIIIIIIIIIIIIIIIIIIIIIIIIIIIIIIIIIIIIIIIIIIII9IIIII9IIIIIIII9IIIIIIIIIIIIIIIIIIIIIIIIIIIIIIIIIIIIIIIIIIIIIIIIIIIIIIIIIIIIIqIIIIIII9IIIIIIIIIIIIIIIIIIIIIIIIIIIIIIIIIIIIIIIIIIIIIIIIIIIIIIIIIIIIIII9IIIIIIIIIIIIIIII9IIIIIII9IIIIIIIIIIIIIIIII9IIIIIIIIIIIIIIIIIIIIIIIIIIIIIIIIIIIIIIIII…	1	6191	0	13	23239R-01-53_samtools	8.89551702580207
67738	158274	158274	16	70963828	N	6180	><<<<CttCcCCcCCCccCCCcccCcCCCCcccCCCCCCCCcCCCcccCCCCCcCCCCCCCCCCCCCccCCcCCCCCccCCCCCcCCcCCCcCcCccCCCcccCcCCcCCCccccCcCcCCcCcCCCcccCcCcCccccccccccccccCccccccccccccCcccCccccccccCcccccCcccccccccccccccccccccCccccCccccccccccCccCcCccccccccCcccccccCcccccccCcccccCccccccccccccccccccccCCccCCCcCccccccccccccccccccccccccccccCcCccCcccccccccccccccCccCccCcCccccccCccccCcccccCCCcCcccCccCcCcccccccccccCccCcCCCcCcccC…	I9IIIIIIIIIIIIIIIIIqIIIIIIIIIIIIIIIIqIIIqIIII9IIIIIII9IIIIIIIIIIIIIIIIIIIIIIIIIqIIIIIIIIIIIIIIIIIqIIIIIIIIIIqIIIIIIIIIIIIIIIIIIIIIII=IIIII9IIIIIIIIIIIIIIIIIIIIIIIqIIIIIIIIIIIIIIIIIIIIIIIIIIIIIIIIIIIIIIIIIII99I9IIIIIIII9IIIIIIIIIIIIIIIIIIIIIII9IIIIIIIIIIIIIIIIIIIIIIIIIIII9II9IIIIIIIIIIIIIIIIIIIIIIIIIIIIIIIIIIIIIIIIIIIIIIIIIIIIIIIIIIIIIIIIIIIIIIIIIII99IIIIIIIIIII9IIIIIIIIIIIIIIIIIIIIIIIIIIII9I9IIII…	0	6159	1	13	23239R-01-15_samtools	8.888040694688666
120059	279767	279767	4	58685767	N	473	<ttttTtttttttttttttTTtttTtttttttttttttttTTTtTtTtTTttTttTtttTTTTTTTTTTTtTTTTTTTtTTtttttTtTTTTTTTtttTTTTTttttttTtTTtTtTTTTtTTTTTTTTTTTTTTTTTTTTTttTTtTTTttTttTTTTTTttTTTTTTTTtTTtTtttttttttttttTTTTTTTTTTTTTTTTTTTTTTTTTTtTTTTTTTTTTTTtTTtttttttttttttTTttttTtTTTtttTTTTTTTTTtTtTTTTtttttTTtTtttttTTTTTTTTTTtTTTtTtTTTTTTTTTtTTTTTTTTTTTTTTTTtTTTTTTTTTtTTTTTTtTTttTtTTTtttTTtTTttTttttTttttttttttttTTTTTTTTtTTtt…	qIIIIqIIIIIIIIIIIIIqIIIqIIIIIIIIIIIIIIIIqqIIIIqIIIIIIIIIIIIIqIIIqIIqIqqIIIqIqqIqqIIIIIqIqIqIIIIIIIIIIqqIIIIIIIIIIIIIIIII9qIqIIIIIIqIIqIqIIIqIIqIqIIqIIIIIIqIIqqIIIIIIIIIIIqqIII9IIqqIIqqqIIIIIIIIIIIIIIIIIIIIIIIqIIIIqIIqIqIIqqqIIII9IqqIIqIqII99IIIIIIIIqIIIIIIqqIII9IIIIIIII9III9qIIIIqIIq9qqIIqII9IIIIII9IIIIqqIIIIqIIIqIqIIIIIIIIIIIIIIqIIIIqIIIIqIIIIqIIIIqqIIIIqIIIIqqIIqIIIqqqIqqIqIqIIq9qqIIIIIIIIqI9II…	0	1	0	471	23239R-01-59_samtools	8.879583249612784
46844	109000	109000	8	25938292	N	471	CCCcCccccccccccCcCcccccccccCCccCcccCccccCCCCCCCcCcccccccccccccccccccccCcccccccccccccccccccccccccccCCCcccCcCCCccCCCcCCCCcccCccccCCccccCCCCcCCCCCcCCccCCCCCcCcCccCcCccccccccccccCccccCccccccCcccccCCcCCCCCCCCCCCCCCCCCCccccCcCCCCCCCCCCcccCcCccccCcccccccccCCCCCCccccccccccCccCCCCCcccCcCccCcCCCcccCccCCCCccCCCCccCCCccCcCccCcCccCcccccCcCCCCCCCccccCcCCCCCCCCCcCCccccccccccccccccccccccccCCccccccccccccccccccCCc…	qIIIqIIIIIIII9III9IIII9IIIIIqIIIIIIIIIIIIqIIIIq9qIIII99IIIIIIIIII9IIIIqIIIIIIIIIIIIIIIIIIIIIIIIIIIqIqIIIIIqIqIIqIIqqqIqI9IIIIIIIIIIIIIIIIIIII9qII9III9IIqqIqIIIqIIIIIIIIIIIIII9IIIIIIIIIIIqIIIIIIIIqIIqIIIIIIIIIIqIIqqIIIIIIIqqqIq9IIIIIIIIqIII9IIqIIIIII9IIIIIIIIIIqqIIIIIII9IIIIIIIIIqIqIIIIIIIIIIqIIIIqIIIIIIqIIIIqIIIIIIIIqIIIIqIIqIIII999IIIIIIIIIIIIqIqqIIIIIqIIIIqIIIqIIIIIIIqIIIIIIIIIqqIIIIIIqIIIIIIIq…	0	470	1	0	23239R-01-62_samtools	8.876516946565
267956	617525	617525	10	15714449	N	4357	>>>>><<<<><<<G$g$G$G$g$g$g$G$G$g$g$g$G$G$g$G$G$g$g$G$g$G$g$G$G$g$g$<G$g$G$g$G$G$g$g$G$g$G$g$g$g$G$g$g$G$G$G$G$G$g$g$g$G$g$G$g$G$g$g$G$g$g$G$G$g$g$G$g$g$G$g$g$g$g$g$g$g$G$g$g$g$G$g$g$g$g$g$g$g$g$G$g$g$G$g$g$g$g$g$g$g$G$g$G$g$g$g$g$g$g$g$G$g$G$Ggg$ggGgggg$ggG$gggggggggggggggggggGg$gGggggGgggg$ggG$gggggG$gGgggggggggggg$gg$g$ggGgggg$g$gg$GGggggg$G$gggg$gggGggggg$gggg$g$gggggggg$ggggggggGg$ggggGggggg$…	q9IIIIIIIqIIIqIqqIIIqq9IIqqIqqIIqIqIqqIIIqIqIqqIIq9qII9qIIqqqqqIIIqIq9qIIqIIIIIIq9I9IIII9IIqI9IqII9IIIIIqIIq9IIIII9qIq9I9II9II9qqIIIIIIIIIIIqIIIIIIIIIIIIIIIIIIIqIIIIIIIqIIIIIIIIIIIIqIqIIIIIIIIIIIIIIIIIqIIIIIIIqqIIIIIqIIIIIIIqIIIIIIIIIIII9IIIIIII9IIIIIq9IIIIqIIIIIIIqIIIIII9qIIIIIIIqqqIqqqqqqqqqqqqq9qqqIqqqIIIqIIIqIIqqIqqqqqIII9IIIIIIIIIIIIIqIqIIIIIIIIIIIIIIIqIqIqIqIqIIIqqIIqIqIIIIIIIqIqIqqqqI9IIII…	5	0	4228	9	23239R-01-45_samtools	8.87583465994037
319171	722343	722343	12	34126655	N	470	CCccCCCCCCCCCCCCcCcCCCCCCCCcCCCCCCCCCcCCcCCcCCCCCCCCCCCCCCCCCCCCCCcCCCcccCCCCcCCCCCCCCCCCCCCCCCCCCCcCCcCCCCCCCCCCCCCCCCCCCCCCcCCCCCCCCccCCcCcCCcCCCCCCCCCCCCCCCCCCCCCCCCCCCCCCCCCCCCCCCCCCCCCCCCCCCCCCCCCCCCCCCCCCCCCCccccccccCCcCcCCCCCCCCCCCcCCCCCCCCCCCCCCCCCCcCCCCCcCCcCcCcCCCccCCCCcCCCCCCCCCCcCCCcCCCCCCCCCCCcccCcCCCCCCCCCCCCCCCCcccCCCCCCCCCCCcccCCCCccCCCcCCCcCcCCccCcccCCCCCCCCCCCCCCCCCCCCCCCCCCCCCc…	IqIIqIIIIIIqIIIIIIIIIIIqIIIqIqIIIIIIIqIIIIIIIIIIIqIIIIIIIIqqqIIIIII9IIqIIIqIIqIqIIIIIqIqqIqqIIIqIIIIIIIIIqI9IIIIIIIqqIIIq9IIIIIIIIqI9qIqIIIIqIIIIIIqIIIIIIqIIIIIIqIIIqqIIIIIIqIIIIIIIqIIIIqIIIqIIIIqIIIIIIIIIIIIIIIIIIqIqqqqqqIIIqqIIIqIIIIqIIIIIIIIIqIIIIIIIqIIIqIqIIIIIIIIIIIIIIqIIIIIqIIqIqIIIIIIIqIIIIqIqIIIIIIqq9IIIIIIIIIIIIIII9IIqqqIIIIIIqIII9iqIIIIIIqIIIqIIIqIqIIIqIqIqIIIIIIIIIIIIIIIIIIIIII9IqIIIII…	0	469	0	1	23239R-01-52_samtools	8.873444112515376
304370	689897	689897	19	27077158	N	6125	><>G>>>><G$G$G$G$g$GGgggGGGGGGGGGGGGGGGGGGGGGGGGGGGGGGGGGGGGGGGGGGGGGGGGGGGGGGGGGGGgGGGGGGGGGGgGGGGGGGGGgGGGGGGGGGGGGGGggGGGGGGGGGgGGgGgGGgGgGGGGggggGgggggggggGgggggGgggggggggggggggggggGggggggggggggggGGGG*GGGgGGGgggGGGGGGGgGGgGGGGGgggGGGGgGggggggGaggGGggGgaggGggGgGgGagggggggGggGgggggGgGGgggggggGgGgGGgggGggggggggggggggggGgggGagggGGgggGgggGggggGGgGGggggGGGGgGGgGgGggGggGggGGGgggGGGgggGGGggGgGgggGGGG…	Iq9IIIIIIIIqIIIqIIIqqIIIqIIqqIIIIqIqIIIIqIIqIIIqqIIIIqIII9III9qI9qIIIqqIqIIIIqIIIIqIIIqIIIIIqqIq9I9IIIAIqqqqIIqqqqI9qqIIqq9I9IqI9I9IIIIIqIIqI9III9q9IIIII9qIIIIIII9III999IIIII9IIqIIqIIIIII99II9q99IqqIqIIqIIIqIIII9IqqIqIIqIIIIqqI9Iq9IqIqIIIIIIqIIIIIIIq9IIIIIIIIqIIIIII9IIIII9qIIII9IIIqII9II9IIIII9q9IIQ9IIIIIIIIIIIIIIIqIIIIIIIIIIIIII9IIqII9Iqq9IqIIIIqIIIIIIIIIqq9IIIIIIIIIIIqIIIIIIqIqIIqIqIq9IqqqI9III…	13	0	6092	10	23239R-01-30_samtools	8.8722605083462
144678	338809	338809	6	68321582	N	1408	cC$C$C$C$c$C$C$C$C$CcccccCcCcCCCCCcCCCCcccc<cccCCCCCCCCCCCCCCcCCCCcCCCccCCccccCcccccctccccCcccCcccccccccCccccccccCcccccCccccccCCcccCcccccccccccccccccCccccccccccccccccccccCCCccccCCCCCCccccCccCCCccCcCCCCCCCCCCCcccccCccccccccCCcCccccccCCcccCccccccCcccCCccCCcCCccCCccCCcCcccCCCCccCccCcCcccCccCccccCCcccccccccccccccccccccccccCccccCCCcCcCCCCccCCCCCCcCCcCCCcCCCCCCCCCCCCCcCCCCCCCCcCCccCcCccCCCcCCCCCCCCCCCC…	IqqIqIqaqIIIIIIIqIqIIIqIIIIqIqIIIIIIIIqIIIIII9IqqqIIIqIIqI9II9IqIIIIIII9II9IIIIIIIIIIIIIIIIIIIIqIIIIIIIIIIIIIIIIIIIIIIq9IIqIIIIIIIIIIIIIIIIIqIIIIIIIIIIIIIIIIIIIIqqIIIIIqIIqqqI9IIII9IIIIIqIIIqqqqqIqIIIIIqIqIIIIIIIqqIIqIqIIII9IIIqIIIIIIIq9IIqIIIqIIqqI9qqII9IIIIII9IqIIqIIIqIIIIIIIIqIIIIIqIIIqIIqIII9I9IIIIII9II9IIIIIIqqqIIqIIIIqqIIqqIIqIqIqIqIIqiqqIIIqIIIIqIIIq99qIq9IqIIqqIqIqqqIqqqqIIqqqIqIqIqqIqIII…	0	1404	0	3	23239R-01-10_samtools	8.870364719583405
48618	112691	112691	19	27077158	N	5650	>>>>><>><>>><>>>>><>>G$G$G$GggGGGgGGGGGGGGGGGGGGGGGGGGGGGGGGGGgGGGGGGGGGGGGGGGGGGGGGGGGGGGGGGGGGGGGGGGgGGGGGGGGGGGGGGgGGGGGGGGGGGGGGgGGGGGGGGgGgGGGGGGGgGGGGgGGGGgggGgggggggggggggggGggggGgGgggGggggGgggGggggggGGGGGgGgGGGgGGGGGGGGgGGGGgGGGggggGGggggGGggGGGgGGgGGggGgGgggGGggGGggGgggggggGGgggGggGggGGgGgGgGggGggGGggGggggggGggggggtgggGgggggggggggGGGgggGgggGgggggGGggggaggGGGgGGggGggGgGgGgggGGGggGGGGgggGG…	IIIIIqIIqIIIqI9I9qIIqIIqIIIIqIIIqIIIIqqqqIIqqIIIqIIIqqqqqqIIIqqIIIIIqqqIqIqII9qIIIqIIqqIIIIqIIIqIIq9IqIqqIqqII9qII9qIIIqqIIIqqIqqIIIqqiIII9qIIIIqqIqIqIIIIq9IqI9IqII99II9IIIII99IIIII9IIIIIIq9I9II9IIIqIIIIIIIIIqI9IIIqIIqqIqqIIIqIIqII999IIIIIIIIIIIIIqIIIqIIqqIIIIIIIIqIIIII9IqI99IIIIIIIIIIIIIIIIqIIIIII99IIIIqIIIIIIIIIIIIIIq99IIIqIII9IIIII9IIIIII9qI9IIIIIIIIqIII9IIIIIIIIIIIq9qqIIIII9IIIIIIIIqqIII9IqIq…	12	1	5607	9	23239R-01-62_samtools	8.868050853745158
226690	525327	525327	10	15714449	N	5717	>>>>><<><<<<><g$g$g$G$G$g$g$g$G$g$g$g$g$g$g$g$G$g$g$G$g$g$g$G$G$g$g$G$G$g$g$G$G$G$g$g$G$g$g$G$g$g$G$g$g$G$g$g$g$g$G$g$g$G$g$g$g$g$G$G$g$g$G$G$g$g$g$G$G$G$g$g$G$g$G$G$g$g$g$G$G$G$G$g$G$g$G$G$G$G$G$G$g$g$g$G$G$g$g$G$g$g$g$G$G$G$g$G$g$g$G$G$g$G$G$g$G$G$G$g$g$g$G$g$g$G$g$G$G$g$g$G$G$G$G$g$G$G$g$g$g$G$G$G$g$G$g$g$G$g$g$g$G$g$g$G$G$g$g$G$g$G$G$g$g$G$G$g$g$g$g$G$G$gggggggGgggggggggggggggggggggggggggGggg…	99I9IIIqII9IqIIIIIqIIIq9I9I9IIqIIIIIIqqIIqqI9IqII9qIIqIIIIIqI9IIIIIII9I9qIIIIIIIIIqIIIIIIIIIIqIIqIqIqqqqIqIIIqII9I9IIqqq999IqIIqIIIqqI9IqIIIIqIIIqiII9IqIIIIaqIIIIqI9IqI9qqIIIIqqIIqiI9IIIqIIIIIIIIIIIIIIIIIIIIIIIIIIIIIIIIIIIIIIIIIqIIIIIIIIIIIIIIqIIIIIIIIIIIIIIIIIIIIIIIIIIIIIIaIIIIIIIIIIqIIIIqIIqIIIII9IIIIIIIqIIIIIIIIIIII9IIIIIIIIIIIIIIIIIIIIIIIIIIIIIIIIIIIIIIIIIIII9IIIIIIIIIIIIIqIIIIIIIIIIIIIIIIIII…	3	1	5598	12	23239R-01-57_samtools	8.86573327085176
82790	193489	193489	19	27077158	N	6986	>>>G>>><>>>><>G$G$G$G$G$G$G$G$G$G$ggGgggGGgggGGGGgGGGgGGGGGGGGGGGGGGGGGGGGGGGGGGGGGGGGGGGGGGGGGGGGGGGGGGGGGGGGGGGGGGGGGGGGGGGGGGGGGGGGGGGGGGGGGGGGTGGGGGGGGGGGGGGGGGGGGGGGGGGGGGGGGGGGGGGGGGGGGGGGGGGGGGGGGGGGGGGGGGGGGGGgGGGGggGGGGGGGGGGgGGGgGGGGGGGggGGGGGGgGGGGGGGGGgGGGGggGGGGGGGGGGGGGGGGGGGgGGGGGGGGGGGgGGgggGGGgGGGGGGGGgGGgGGGGGGGGGGGGgggGGggGgggggggggggggggggggggggggGggggggggggggGgtggggggggGggggg…	IIIIII9qI9I9IqIqIIIIqIIIIIqIIIIIIIIqIIqIIIIIIIIqIIIIqIIIIIIIIIqqIqIIqIIIIIIIqqIIqIIIIqIIqIIIIIIIIIIIIIIIIIIIIIIIIqIIIqIIIIIqII9IIqI9qq9I99IIIIIIIq9II9qIIIIIIIIIqIIIIIIIIIqIIqIIqQqIIIIIIIIIqIIIqI9IqIIqq9qIIqI9IqIq9IIqqIIIIIIqIIIIII9IqIIqI9IIIIIIIIqIIqIqIq9IIIIIIIIIIIIIIqIIIq9IIIII9IIIIIqIIIIIIIIIIIqIIIqIIIIIIIIII9IqIIIIIIII9IIIIIqI9II9IIIII9I9IIIIIIIIIIIIIqI99II9I99IIIIIqIIII9II99III99IIIIIIIIIIIq…	15	0	6951	6	23239R-01-06_samtools	8.85611423397746
277100	637936	637936	5	34172332	N	471	>><>><>G$g$g$g$GGGGgggggggGggGGgggggggggggggggggGgggggggggggggggggggGggggGgggGggGGgGGgggGGGGGGgGgggGGgGgGggGgGGgGgggGgggGggggggGGggGGGgGGGggtgggggGGgggggggGGgGggGgGGGgggggggGGGGGGgggGggggGgGgggGGggGGGGGGgGGGgGggggggggggggGgggGGGGGGgGggGGGGGGGGGgGGGGGGGgGGGGGGGGGGGGGgGGGgGGGgggGgggGgGGGggGGGGGGgGgggGGGggGgGGGGgGGGGGGggGggGgGGggggggGGGGGGGGGGGGGGGGgGgGggggGGGGgGGGGGGGggGGGgGGgGgGGGGGGgGGGGGGGGggGGG…	IIIIqIIIIIIqqqqIIIIIIIqIIIqIIIIIIIIIIIIIIIIIqIIIIIIIIIIIIIII9IIIIIIIIqIIIIIIIIIIqIIIIqqIIqIqIIIIIIIIIIIqIIIIIIIIIIIIIIIIIIIIIIIII9IIIIIqIIIIIIIIIIIIIIqIIIIIIqIIIIIIIIIIIIIqIIIIIqIIIIIIIIIIIIqIIIqqIqIIIIqIIIIIIqIIIIIIIIIIqIIqIIIq9IIIqIqI9I99qIIIqIIIIIIIqqIIII9I9qIIIqIIIIIIIIIIIIIIIIIIIIqIIIIIIIIIIIqIIIIIIIIIIIIIIqqIIIIqIIqIqIIqIIIIIIIIIIIIqIIIIIIIIIIIIIIIq9IIqIIII9IIIIIIIIqIIIIIIq9IIIIIIIqIIIIIIII…	0	0	463	1	23239R-01-18_samtools	8.854868383260236
192115	447719	447719	19	27077158	N	6493	>>>G>G><>>G$G$G$G$g$G$G$g$G$G$GgGGggGGggGGGgGGGGGGGGGGGGGGGGGGGGGGGGGGGGGGGGGGGGGGGGGGGGGGGGGGGGGGGGGGGGgGGGGgGGGGGGGGGGGGGGggGGGGGGGgGGGGgGGGGGGGGGGGGGGggGGGGGggGgGgGGGGGGGGGgGGGGGGgGggGggGgGggggggggGgggGgggggggggggggggggggggggGgGGgGGGGGgGGGgGGgGgGGGGGgGGGGGGgGGGgGGGGgGGGggggggGgGGGGGgGGgggggGggggggGGGggGGgggggGgggggggggggGgGGGgGgGGgGGgGggggGggggggggggggggggGGGggggGggGGgggGgGGgGgGtgGggggggGgGggg…	II9aI9IqIIqIIIIIq9qqIIIIIIIqIIIIIIqIIqIIqIIIqIIIIqIqqIIIIIIqqqIIIIqIIqIqIqIqI99IIIqIIqIIqqqIqIIIIIII9IIIqIqqIIIIIIIIqIIIIII9IqIq9qIqIqqqIqqIIqq99qIIIIIIIIq9IIIIqIIIIIIqIIqIIqII9II9IIIIIII99IqII9IIIIIIIIIIIIIIIIIIII9IIIqIqq9IqI9IIqIqIIIIqIIIqqIIIIqqqI9qIqII9Iq9IIIIIIIIIIIqqI9IIqq9IIIIII9IIIIIIIIIIIIII9I9III9IIIIIIIIIIqqIIIIIIIIIqIqIIqII9IIIIIIIIIIIIIIIIIIIIIIIqIII9qI9IIIII9IqIII99I9IIIIIIqI9I9IIqq…	14	0	6461	10	23239R-01-55_samtools	8.850186837645774
263228	606957	606957	12	34126655	N	461	C$C$C$CcCCCCCCCcccCccCCCCCCCCcCCCCCCCCCCCcCcCCCCCCcCCCCCCCCcCCCCCCCCcccccCCcCCCCcCCCCCCCCCCCCCCcCCCCCCCCCCCCCCCCCCCcCCCCCCCCCCccCCCCCCCcccCCCCCCCCCCcCCCCCcCCCCCCCCCCCCCCCCCCCCCCCCCCCCCcCCCCCCCCCCCCCCCCCCCCCccCcCCccCCCCCcCCCCCCCCcCCCCCCCCCCCcCCCCCCCCcCCCCCCCCCCCCCCCCCCCCCCcCcCccccccCCCCCCCcCCCCccCCCCccCcCCCCCCCCccCcCcccCCCccCccCcCCCccCcCCccCCCCccCccccccCCCCCCCCCCCCCCCCCCCCCCCCCcCCCCCCCCCCCCccCCCCC…	q9IIIqIIIqIIIIIqqIIIIiqIIIIII9q9IIIIqII9IIIqI9IIIIqIIIIIqIIIqIqIqIIqqIqIIIIqIII9qqIIIIIIIIIII9Iqq9I9IIIII9IIIIIqqqIIIIIIIqIIqIIIIIIIIqqIIqIIqqIIqqI9IIIIIIqqIIIIIIIqIII9IIIIIIIIqIIqIIII9IIIIIIqIIIIaIqqIIIIIqII9qqIIIIIqIqIIIIIqqIIIIIIIqIIIIqIIqIIIIqqIqIIIIIIIIIIIIIIIqIIqIIIIqqqqIIIIIII9Iq99IIqqIIqIIqIqIIIIIIIIqIIqqqqqIIIqqIqqIIIIIqIIqIIIIIIIIqqIIIqqqIqI9qIIIIIIIIIIIIIIIIIIIIIqIIIIIIIIqIIIIIIIIIIqIq…	0	460	1	0	23239R-01-51_samtools	8.845490050944376
330172	747042	747042	16	70963828	N	6422	C<<<<<<<<tcCCCCCCcCCCCCCCCCCCcCcCCCCCCCCCCCCCCCCCccCccCCCCcCCCccCCCcCCccccCCcccCcCCCCccCCCcCCCCCcCccCccCCcCccCCCcCCCCcCCcccccccccccccccccccccccccccCccccccccCcccccCCccccccccccCcccccccCccccccccccCccccccCccccccCcCccccccccccccCCccccccccccccccccccccCccccccCcCccCCCcccccCcccccccCccCccCcccccccccCccCccccccCcCcCcccccccccccccccCccccCccccccCcCCcCcccccccccccccccccCcccCccccccCCCCcCCccCCcCCCCcCCCCCCCCCCCCcCcCCC…	I9IIIY99IIIII9IIIIIIIIIIIIIIIIIIIIIIIIIIIIIIIIIIIIIIIIIIII9IIIIIIIIIIIIIIIIIIIIIIIIIIIIIIIIIIIIIII9IIIIIIIIIIIIIIIqI9IqIIIIIIIIIIIIIIIIIIIIIIIIIIIIIIIIIII9IIIIIIIIIIIIIIIIIIIIIIIIIIIIIqIIIIIIIIIIIIIIIIIIIIIIIIIIIIIIIIIIIIIIIIIIIIIIIIIIIIIIIIIIII9IIIIIIIIIIIIqIIIIIIII9IIIIIIIIIIIIIIIIIIIIIIIIIII9IIIIIIIIIIII9IIIIIIIIIIIIIIIIIIIIIIII9IIIIII9IIIIIIIIIIIIIIIIIIIIIIIqIqIIqIIIIIII9IIIIIIIIqIIIIIIIIIIII…	0	6397	0	14	23239R-01-24_samtools	8.835824845867945
110268	257062	257062	5	34172332	N	455	g$g$G$ggggGggggggggggGgGggggggggggggggggggggGgGggGGgggggggggggggggggggggGggggGggGGGGgGgGgggggGGGgGGgggggggggggggggGGGGGGGgggggggGgggggG<ggggGGggggGGtGgGgggGgggGgGGggggGgggggggGGgGGGggggggGGgggggggGGGGGGGGGGGgggGGggGggGgggGggggGGGGGGGGGgGGGGGGGGGGgGGGGGgGGGGGGGGGggGGggGgGgGggggGgggGGGgGGGgggGgggGGGGgGGGGGgGggGggGGGGGGggGGGGGGGGGGGGGgGGGggGGGGGggGGGGGGGGGGgGGGGGGGGGGGGGGGgGGGGGgGGGGGGgggggggGGggGGG…	9IqIIIIqIIIIIIIIIIIIIIIIIIIIIIIIIIIIIIIIIqIqIIIIIIIIIIIIIII9IIII9IIIIIIII9qIIIIqqIIIIIqIIIqIIIiqIIIIIIIIIIIqIIIqqIIqIIII9IIIIqIIIIIqIIIIIIqIIIIIIIIIqIIIqIIIIIIIIIIIII9IIIIIIqIIIIIIIqqIIqIIIIIIIIqIIIqIIq9IIqIIIqIIIIIqq9IIIIIIIIIIIqIIIIIIIIIIIIIIIIIIIIIIqIIqIIIIIqIIIIIIIIIIqIIIIIIIIIIIIIIIIIIIIIIIqIIIIIIIIIIIIIIIIIIIIIIIIIIIIIIIIIIqIIqIIIIIIqIIIIIIqIIIIIIIIIIIIIIIIIIIIIIIII9qIIII9IqqqIIqqIIq99IIIII…	0	0	453	1	23239R-01-64_samtools	8.823367240046235
240548	556783	556783	4	58685767	N	457	<>>c$c$c$c$cccCcccccccccccccCccccccccccCccCccCCcccCccccccccccccccCCCCCCCCCCcccCCCCCCCCCCCCCCCCCCCcCCCCcCccCcccCCCcccccccccCcCccccCCCcCccCCCcCCCCCCCcCCCcCCCCCCCCCCCCCCCCCCCCCCccccCccCCCcccCcCccCCCCCCCCCCcCCCcccccccccccccCCcCCCCCCCCCCCCCcCCCCCCCCCCCCcCcCCcCcCCCCCCCCcCcccccccCCcccccccccccccccCCcCCcccCcCCCCCCCCCCCcCcCcCCCcCCCcccccCCCcTCCCCCCcCCCCCcCCCCCcCccccccCccccccCcccccccCcCcccCccCCCCCCcccCCccCCC…	IIIIIIIIIIqIIIIIIIIIIIIIqIIIIIIIIIIIIIIIIqqIIIIIIIIIIIIIIIIIIIqIIIIIIIqIIIIqIqIIqIIqq9IIqqIqIII9IqIIIIIIIIqIqIIIIIIIIIIIIIIIIIqIqqIIIIIIIqIII9IIqIIIIIIIqIIIqqqIIqIIIIIIII9IIIIIIIIIIqIIIIqIIIqIIqIIqIqIIIqqIIIIIIqIIIqIIqIqIIqIIIIIIqIqIIqIIIIIIIIIIIIIIIII9IIIIIIIqqIIIIIIqIIqIqIIqIII9qIqIqIIIIqqIIqIIII9IIIIIIIIIqIIIIIqIIIIqqIIIIIqIIIIIIIIIIIIIIIIIIIqIqIqqq9IqIIIIqIqqqIIqIIqIqIIIIq9IIIIIqqqIIqqIIIII9I…	0	453	0	1	23239R-01-19_samtools	8.823367240046235
107845	251274	251274	19	27077158	N	6813	>>>>>>>><G$G$g$G$G$g$G$G$GggGgGgGgggGgGGGgGGGGGGGGGGGGGGGGGGGGGGGGG$GGGGGGGGGGGGGGGGGGGGGGGGGGGGGGGGGGGGGGGGGGGGGGGGGGGGGGGGGGGGGGGGGgGGGGgGGgGgGGGGGGGGGGGGGGGGGGGGGGGGGGGGGGGgGGGGGGgGGgGGgGGGGGgGGGGGGGGgGGgGGGGGGGGGGGGGgGGGGGGGggGGGGGgGGGGGgggggggggGGGgggggggggggggggGgggggGgggggGggggggggGggggggggtggGgggggGggggGgggGGGGggGGgGGGGGGGGGGGGGGGGGGGgGGGgGGGGgGGGGGgGGGGGGGGgGGGGGGGGGgGgGggggGgGggGGgGGGGG…	9I99IqIIIIIIIqIIqIIIIIIIIII9IIIIqIqqIIIqIqIIIIIqIIIIIqqqqqIIqIIIIIIqIIIqIIIIIIIqIIqIIqIIIIIIIIIII9IqIqqIIiIIIIIIqqIqqIIIIIIIIqIIIII99qIqIIIIIIIIIIIqIqqIIqIIIqIIIIIIIIIIqIIIq9IIIIIIIIqqqIII9IIIIq9II9I9IqIqIIIIIqIIIIqIIII9I9qIII9IEIIIIIIIIII99IIqIII9I9II9I9IIIIq9IIIIIIIIIIIII9IqI99II9IIII9I9IIq9IIIIqIIIII9I9qIqIqIIIIIIIIIIII9qqIEII9IIIIqIqIqIIqIIIIIIIqqIqIq9IIIIqIIqIqIIIqIIIIIIIIIIqIIIIIIqIIIII9II9…	15	0	6783	6	23239R-01-07_samtools	8.820817181864166
194466	453010	453010	4	58685767	N	453	>TtttttttttTtTtTTtttTtTtttttttttTTttttttTtTTttttttttTttTTttTTTtTTTTTTTTTTTTTtTttTttttttttttttTtTTttttTTttttcTTTtTTtTtTtTTTTTTTtTTTTTTTTTTTTTtTTtTtttTtTTtTtttttttTttTTTTTTTtTTTTTTTTTTTttttttTTttttttttttttTTTTTTTtTTTTTTTTTTTTtTTTTTTtTTTTTTTTTTTTTttttTtttttttttTTTTttttTtTTTtTttTtTTtttTTTTTTTTTTTTTTTTTTtttTTTTTTTTTTttTTTTTTTTtTTTTTTTTTtttTTTTTTTtttttttttTttttttTtttttttttttTtttTTTTTTTTTTTtTTttttTtTTtt…	IIIIIIIIIIIqIIIIIIIIqIIIIIIIIIIIqqIIIIIIIIIqIIIII9IIIIIqII9IqIIIIIIqIIqIIIIIIIIIqII9IIIIqIII9IIIIIIIIIqqqIIIIIIIIIIqIqII9IIIII9qIIqIqIIIqIIIIIIIIIIIIIIIIqIIqIqIIIIIIIIIqIIIqIIIIIqqIq9II9IqIIIIIII9IIIIqIqqqIIqIqqIIIIIIIIqII9qIIIIIIIIIIqqIIIqIIIIqIIIIIIIqqqIqIIIIIqqI9IIIIIqIqIIqII9qIIq9IIIIIqI9IIqIIIIqqIIIIIIqIII9qqIIIIIqIIIIIqIIIIIIqIqIIIIIqIqIIIIqIqqqIIIqIIIqIqIIqqIqIqIIIqIIIqIIIIIII9IIIqqIIqIIqq…	0	1	0	451	23239R-01-36_samtools	8.81698362325538
57585	132617	132617	10	15714449	N	4650	><>>>>><><<<<<<>g$g$G$g$g$g$g$g$g$g$g$g$g$g$g$g$g$g$G$g$g$G$g$g$g$G$g$G$g$g$G$g$g$g$g$g$g$g$g$g$g$G$G$g$g$g$g$g$g$g$g$G$G$g$G$G$g$g$g$G$G$g$G$G$G$G$g$g$G$g$g$G$G$G$g$g$g$g$g$g$G$g$g$g$g$G$g$G$g$G$G$G$g$G$g$g$g$g$g$g$g$g$g$g$G$g$G$g$G$G$g$G$g$G$g$g$G$g$g$g$g$g$g$g$g$G$G$G$G$g$g$g$g$g$g$g$g$G$g$g$G$g$G$g$g$g$g$g$g$Gggggggggggggggg$ggggg$gggg$gg$gg$gggggGggggggggggggg$ggggg$gggggggg$gggggggggggggg$g…	9qIIII9q9qIIIIqqI9qI9IIIIIII9I9IIIqIIq9IIIIqIIqII9II9II9Iqq9qI9II9IIqIqqIIIqqIqqqqIIqIIqqqII9II9qI9IIqIqIqqqIqIIIIIII9IIqIqIUqIqIqIIqI9II9I9IqqqqIIIII99Iq9IqIqIIIII9qIIIIIIIIIIIIIIIIIIqIIIIIIIIIIIIIIqIIIIIIIIIIIIIIIIIIIIIIIIIIII9IIIIIIIIIIIIIIIIIIIIIIIIIIIIIIIIIIIIqIIIIIIIIIIIIIIIIIIIIIIqIII9qIIIIIIIIIIIIIIIIIIIIIIIIIIIIIIIIII9IIIIIIIIIIIIIIIIIIqIIIIIIIII9IIIIIIIIIIIIIIIIIIIIIIIIqqIIIIqIII9IIqI9q…	3	0	4502	10	23239R-01-14_samtools	8.814422246566794
66881	155734	155734	10	15714449	N	5547	>>>>><<><<<>g$g$g$g$g$g$g$g$g$G$G$g$G$g$g$G$G$g$g$G$g$G$G$g$g$G$g$G$g$g$G$g$g$g$g$G$g$g$g$G$g$g$g$G$g$g$g$G$g$g$g$g$g$G$G$G$G$g$g$G$g$G$g$g$G$g$G$G$G$G$g$g$G$G$G$g$G$g$G$g$g$g$g$G$G$g$g$g$g$G$g$g$G$G$g$g$g$g$g$g$G$g$g$g$g$G$G$g$G$G$g$g$g$g$G$G$G$G$g$G$g$g$g$g$g$G$G$g$g$g$G$g$g$G$g$g$G$g$G$G$g$g$g$gGgggggggggg$gGggggGgggGggGggGggggg$GgggggG$ggggggggg$g$ggggggGggggggG$ggggggggGggggggGggggggg$gggggg…	IqIIIIIqIIIqIIIII99IIIqIqIIqqIIq9qqIIqIqIIIIIIIqIIIqIIIqIIIqIIIIIIqqqIIqIqIIqIqqqqIIqIqIqIqIIIIqqI9III9IqII9IIIIqIII9qIIqIIIIIIUqqIIIIIIIqqIIIqI9qIIqIqqIIIIIIIIIIIIIIIIqIIIIqIIIqIIqIIqIIIIIqIIIIIIIIIIIIIIIIIIIIIIqIIIIIIIIIIIIIIIqIIIIIIqIIIIIIIIIIIIIIIqIIIIIIIIqIIIIIIIIIIIIIIIIIIIIIIIII9IIIIIIIIIIIIIIIIIII9IiIIIIqIIIqIIIIIIIIIIIIIqqIIIIIIIIIIIIIIIIIIIIIqIIiIIIIIIqqqIqIqqqqIIqIqqqIqqII9qq9qq9IqIqqI…	3	0	5398	12	23239R-01-15_samtools	8.813246760745695
3329	8070	8070	16	70963828	N	6294	C<<><<<<<<><<TcCCCCCcCCCCCCCCCCCCCCcCCCCCCcCCcCCCCCCCcCCCCCcCcCcccCccccCCCCcCCCCccCCCcccCCCCCCCCCcCcccccCCCcccCccCcccCCcCcCcCcCcCccccccccccccccccccccccccccccccccccccccCccccccccccccCccccccccccccccccccccccCccccccCccccccccCcCcccCccCcCCcCcccCcCcccccccccccCccccCccccccccccCcccccccccCcCcCccccCccCcccccCccccccccCcccCccccccCcccccCcccCCccCCccccCccCCcccccccccccccCccccccCCccccccccccCcccccccccccCccCccccccccccc…	IIIII999IIIIIIIIIIIIIqIIIIIqIIIIIIIIIIIIIIII9IIIIIIIIIIIIIqIIIIIIIIIIIIIqIIIIIIIIIIIqIIIIIIIIIIIIIIIIIIIIIIqIIIIIIII9IIIIIII9II9IIIIIIIIIIIIIIIIIIIIIIIIIIIIIIIIIIIIIIIIIIIIII9IIIIIIIIIIIIIIIIIIIIIIIIIIIIIIIIIIIIIIIIIIIIIIqIIIII9IIIIIIIIIIIIIIIIIIIIIIIIIIIIIIIIIIIIIIIIIII9II9IIIIIIIIIIII99IIIIIIqIIIIIIIIII9IIIIIIIIIIIII9IIIIIIIIIIIII9IIIIIIIIIIIIIIIIII9IIIIIIIIIIIIIIIIIIIIII9IIIIIIIIIIIIIIIIIIIIII…	0	6264	0	14	23239R-01-28_samtools	8.805513575233437
276875	637463	637463	4	58685767	N	447	ttttttttttttttttttTttTtttTtttttttttTttTTtttttTTTtttTTTTTTTTTTTTTTTTTTTTTTTTTTTtTtTTtttTTtTtttTcttttTttTttTTttTTTTtTTtTTTtTTTTTTTTTTtTTTtTTTTTTTTTTTTTTTTTTTTTTtttTTtTTTTTTTTTTTTTtTtTtTTTTTTTtTtttttTtTTTTTTTTTTtTTTTTTTTTTTTTTTTTTTTTTTTTttTtTTTTTTTTTTTtTTTTtttttTTTtTtttttttttTTttTTTTtTtttTtTtTTTTTTTTTTTTTtTTTTTTTTtTtTTTTTtTTTTtTTtTtTTTTTTTTTTttTTtttTtTTtTTTtttttTtttTtttttTtTTTTTTTTTTtttttttTTTTTtTTT…	IIIIIIIIIIIIIIIIIIqIIqIIIq9IIIIIIIIqIIIIIIIIIqqIIIIIII99IqIIqIIqIIqqIIIqIII9IIqIIIqIIIqIIIIIIqIIIIIIIIIII9IIIIIqIIIIIIqIIIIIIIqqIIIIIIIIqIqIIIIIIIIIIIqIIIqIqIIIIIIIIIIqIIIIIIIIIIIIIqIIIIIIqIIIIIIIIqqIIqIIIIIIqqIIIqIIIIIIIIIII9IqIIqIIIIIIqqqIqIIIIqIqqIIIIIIIqqIIIqIqqqIIIIqIIIIIIqIqqIqIIIIqIIIIIIIIIIIIIqqIIIIIIq99IIIIIIIqIIIIIIIIIqIIIIIIIIqIqIIIIqqIIIqqIIIIIqIq9IqqIIIq9IIqIIIIIq9IIIqqqqqIIIIqIIqIII…	0	1	0	446	23239R-01-18_samtools	8.800899899920305
56325	129580	129580	4	58685767	N	446	>c$c$c$c$c$ccCcCccccccccccccccccccCCcCcCCcCCccCcCCCCcCCccCCcCCCCCCCCCCCCCCCcccccCcccCCcccccCCCCCcccCCCcCCCCCcCCCCCCCCcCCCCCCcCCCCCCcCCcCcccccCCCCCcccCCcCCCCCCCCCCcCcCCCCccCccccCcccccccccCcCCcCCCCCCCCCCCCCCCCCCCCCCCCCCCcCcCCcCCCCCCCCCCCCCCCCCccCccccCcccccccccccccccCCCCccCccccCCCCCCCCCCcCCCCCCCCCCCcccCCCcCCCCCccCCCCCCCCCCCCcCCCccCccccccCCCCACCcccccccccccccccCCCCCCCCCCCcCCCCCccCCccCCccCCCCCCcCCCCCCC…	IIIIIIIIqIIIIIIIIIIIIIIIIIIIIIIIqIqqIIIIIIIqIIIIqIIIIqIIqIIqIIqIqqIIIqIIIIIIIIIIIIIIIqIqIqIIIIIIqIIIIIIIIIIIq9IIIIIIIIIIqIIIIIqIIqIIIIIIIIqIIIIIIqIqI9IIIIIIIIqIIIqIqqIIIIIIIIIIIIII9IIIqqIqIIIIIIIIIIq9IIqIIqIqIIIIIIIIIIIIqqIIIIIIIIIIqqqIIq9IIIqIIqqIIIIqIIqIIIqqIIIIIqqIqIIqIIIIIIII9IIIIIIIIIIIqIqIqIIqIIIIIIII9IIIIIIIqIIIIIIIq9IqqqIq9Iq9IIIIqqIqIqIIIqqIIIIqIIIIqIIqqIIIIIqI9IqIIqI9qIIIIIq9II9IIIIII9I…	1	444	0	0	23239R-01-14_samtools	8.794415866350105
146842	343890	343890	19	27077158	N	7109	>>>>G>>>>>>>>>>>>><G$G$G$G$g$G$G$G$g$G$G$G$G$G$G$g$G$g$g$G$G$G$G$G$G$G$G$GggggggggggGggGg$gggGGGGGgGggGGGGG$ggGGggGgGgGGGGGGGGGGGGGGGGGGGGGGGGGGGGGGGGGGGGGGGGGgGGGGGGGGGGGGGGGGGGGGGGGGGGGGGGGGGGGGGGGGGGGGGGGGgGGgGGGGGGGGGGGGGGGGGGGGGGGGGGGGGGGGGGGGGGGGGGGGGGGGGGGGGGGGGGGGGGGGGGGGGGGGgGGGGGGGGGGGGGGGGGGGGGGGGGGGGGGGGgGGGGGGGGGGGGGGGGGGGGGGGGGGGGgGGGGGGGGgGGGGGGGGGGGGGGGGGGGGGGGGGGGGGGGgGGGGGGGGGGG…	9I9IIIII9IIIIIIIIIqIqIIIIqIIIIIqqqIIIIIIII9qIIqIIIIIIII9IIIIIIIIII9IIqIIIIIIIIIIIIIIIq9IIIIIIIqIIIIIIIII9IIIEqIIIIIIIIII9qIIIIIIIIIIIIIIIIIqIIIIIIIIIIIIIIIIII9IqIqIIIqIIIqIIqIqIIIqIIIqqIIIqIIIqIIII9IIIIIIIIIIIIIIIIIIIIIIIIIIIIIIIIIIIIIIqIII9II9IIIII9IIqqIIIIqIIIq9I9IIIIqIIIIIIIIIIIIIqqII9IIIIIIIIIIIIIIIIIIIIIIIIqIqIIIIqIIIIII9IqIIIIqIIIIIIIIIIIIIIqIIIIII9IIIqIIIIIIIIqIIIIIIIIIIIIIIIIIIIIIIII9IIII…	5	0	7070	16	23239R-01-10_samtools	8.787494499696761
124697	291382	291382	4	58685767	N	442	tttttttttttttTttttttttttttTTtttttttttttttTTTtTttTtttTTTTtTTTTTTTTTttttttttttttTTtTTTttTTtTTTttTttTTTTTTTTTTTTtTTTTTTTTTTtTTTTTTTTTTTTTTTtTTtttTTtTtTTTttTttTTTttTTTTTTttTTTTtTtTTTtttttTtttttTTTTTTTTtTTTTTTTTTTTTTTttTTTtTTTTTTTTTtTTTttttTTTttttttttttttttttttTTTTTTtTTTTTTTTTTTTTTTTtTTTTTtttTttTTTTTTTTTTTTTTTTtTtTTttTTTTTtTTTTtTTtttttttttttTtTTTtTtTTTTttttttttttTttTTTTTTTTttttttTTttTTTtTtTTTTTTtTTTTT…	IIIIIIIII9IIIIIIII9IIqIIIIqqIIIIIIIIIII9IIIIIqIIqIIIIqIqIIIIIIIIIqIIIIIIIIIII9qIIIqIqIIIIIIIIIqIIIIIqIIIIqIIIIIIqIIIqIqIIIIIIIIqIIIIIqIqIIqIIIIIIqIII9qIqIIqIqIIIIIIIIIIIqqIqqqIqIIIIIIIqIqIIIIqIIqIqqIqIqqqqIIIIiIIqqqIIqIIIIIIIIqIqqIIIIqqIqIqIIIqqqqI9IqqIqIqqIIqIIIIqqIIIIIIIIIIIIIIIIIIIqIIII9II9IIIIIIIIqIq9qIIqqIqIIIIIIqIIIIIIIqIqqqIqIIqqIIIIIqIqIIII9qIqqIqqqIIIIqIIIIIIIqIIIqqIIqqIIIIIIIIIIIIqIIIII…	0	1	0	441	23239R-01-11_samtools	8.784634845557521
324464	733858	733858	12	34126655	N	442	C$CCCCCCCCccCCCCCCCCCCCCCCCCCcCCcccCCCCCCCCCcCCCCCCCcCCCCCCCCCCCCCCCCCccCCCCCCCCCCCCCcCCCCcCcCCCCCCcCCCCCCCCCCCCCCCCCCcCcCCcCcCCCcCCCcCCCCCCCCCCcCCCCCCCCCCCCCCCCCCCCCCCCCCACCCCCCCCCCCCCCCcCCCCcCccCccCCCCCCCCCCCCCCCCCCCCCCCCCCCCCCCCCCCCCCCCCCCCCCCCCCCcCCccCCCCCCCCCCCcccCcCCCcccCc>CCcCCCCCCCCCCCCCCCCcccCcCCCCCCCCcCccCcCccCCCCCCCccCCCCCCCccCCCCCCCCCcccCcCCCCCCCcCCccCCCCCcCCCCCccccccccccccCCCCCcCCcCC…	I9qqqIqqqIqIqqqIIqIIIIIIIIIIqIIIIIII99IIIqIIIIIIIIIqqqIIIIIIqIIqII9IIqIIIIIIIIIqIqIIIIIIIqIqqIIIIIIIIqIIIqqIqII9IIIqqIqqIIqIIIqIIIqqIIIIIIqIIIIqYIIqqIqIIIIIIII9IqIqIIIIqI9IIIIIIIIqIIIIIqIIIIIqIIqqqqIIqIII9IIIqIIIIIIIIIIIIqqIIq9IIqIIIIqIIIIIqIIIqqIIIqIIIIqIIIIIIIIIIIqqIIIqIIqqIqIIIqqIIIIIqIIIIIIIIIqIqIIIIqIIIIIIIqqIqIIqIIIIIIIqqIIIIIIIIqIIIIIIIqIqqqIqIIIIIIIqIIqIIIIIIqIIIIIqqIIqqqqqIIqIIIqIiIIqIII…	1	440	0	0	23239R-01-31_samtools	8.78135971352466
197320	459228	459228	19	27077158	N	6619	>G>>>>>>>G$G$G$G$G$ggggGG$GgGGgGGGGGGGGGGGGGGGGGGGGGGGGGGGGGGGGGGTGGGGGGGGGGGGGGGGgGGGGGgGGGGGGGgGGGGGGGGGGggGGGGGGgGGggGGgGGGGgGGGGGg$GgGGGGGGGGGGgGGGgGGGGGGGgGggGGgGggGgggggggGggggggggGGGgggggggggggggaggGggggggggggggggggggggggGggggGgggGggGgGgGGgGGgGGGGGGGGGGGGGGGgGggGGGGGGGGGGGGGGGGGGGGGGGGGGgggGGgGggGGggggGGgggggGGggGGgGGgggggGggggGggggggGggggggGgggGgGggggGtGGGGGgggggggggggggggggggggggGGggggag…	III9I99IqIIqIIIIIIq9IIIIIqqIqaIII9IqIqIIIqIqIIIqIIIIIIqIq9I9qIIqIqqqIqIqIIIq9II9IqIqqIqqqI9IIIqIIqIIq999qIIIqIqI99IIIIIIIIqqIqqIIIqqIIIIIIIIIIIIIIiqqIqIIqIIIIIIIqqIIII99IIIIIIIII9IqIIIIIII9IIIIIIIIII9IIII9IIIIIIIIII9IIII9q9IIIq9I9iIIIIqIIqIqqI9IIIIIIIIqIIqqIIIIIqIIqI9IIIqIIqqqqqIIIqIqIIIII9II9II9IqI9II9IIIIIIqqIIIII9III9IIqIIIIIIIIIIII99qIIIIIIIqI9III999IIIIqIIIqIII9III9IIIIII9I9IIIq9I9IIIIqIIIII…	15	0	6585	11	23239R-01-36_samtools	8.778077129535358
291650	663150	663150	8	25938292	N	440	G$G$G$G$G$G$GggggaggGgGgggggggggGGggGGGggggggGggGggggggggGgggGgggggggggGGggggggggggGGGGGGgGGGgGGGGgGGGGGGGGGgGGGggggGGggGggGGGgGGGGgggggggGggggGGggggGggGGgGGGgGGGGGGgggggggggGgggGGGGGGGGGGggggGgGGGGgGggggggggGggggggggggggggGgGGGgGggggggggGgGGggggGgggggggGGGGGgGGGGGGGGGGGggggggggGGGGGGGGGGGGGGgggGGGGGggGgggggggGggGGGGGggGGgGgGGGGggggggggggGGGGggGGGGGGGGgGGGggggggggggggggggggggGggGgGGgGgGGGgGGggggG…	IIIqqIIIIIIIIIIIIIIIIIIIII9IIIqqqIII99IIII9IIIIIIIIII99IIIIIIIIIIIIIIIIIIII9IIIqqIqIII9IIqIqIIIIqIqIIIIqIIIIIIIqIqqIIIIqIqII9IIIIIII9IqIIqqIIIIIIIIqI9IIIIIqIIIqIIIII9IIqIqIIIIIIIIIIIqIIIq9IqIIIIIIIIIiIIIIIIIIIIIIIIIIqIIIIqIIIqIIIIIIIqIqIIIIIIIIIIIII9IIIIIIIIqIIIIIIIIIIIqIII9qIIIqIIIIIIIIIIIIIIIIqIIIqIII9IIIIIqqII9IqqIIIIIIIq9IqqIIIIIIIIIIIIIIIIIIqIIIIIqIIIIIqqqIqqIqIIIIIIIIIIIIIIIIqIIIqIIqIqIIIIq…	1	0	439	0	23239R-01-50_samtools	8.778077129535358
75087	175750	175750	4	58685767	N	441	>ttttttttTttTttTTTTttttttttTtttttttTtTttTTtttTTTTttttttTTTTTTTTTTTTTtTTTTTtttttTtTTtTttttTtTTttTTTtTtTTTtTTTttTTTTTTTTTTTTTTTTTTTTTTTTTTTTTTttTttttTTTTtTtTTtTTTTTtTTtTtTTTTTTTTTTttTttttttcttttttTTTTTTTTTTTTTTttTtTTTtTTtTTtTTTTTTTTTTTTTTTTTTTTtTTtTttTTttttttTtTTtTTtttttttttttTttTTTTTtTtttttTTTTTTTTTTTtTtTTTtTTTTTTTTTTTTTTTttTTTTTTTTTTtTTtTttTtttttTtTTttttttTtttttttTTTTTTtttTttTttttTTTtTTtttTTTTTTT…	IIIIIIIIIqIIqIIqIqIIIIIII9IIIIII9IIIqqIIIIIIIIIIqIIIIIIIqqIIIqIqIII9qIIIIqIIIII9IIqIqIqIIIIIIIqqqIIIIIIqIqIIIIIIIIqIIqIIIIqqIqqqIIIIIqIIIq9qIIIIIIIIIIIqqIIIqIIIIIIIIIqI9qIIIIIIIqIqIIIqIIIIIIII9IIIIIIIq9IIIIIIIIIqIIqIqqqqIqIIqIIqIqqIIIqIIIqIIIqqIIIq9IIqIIqIqIIIIqqqIqIIqIIqIIIIqqIIqIIIII9qqqqIIqIIIIIIIIIqqIIqIIqIIIIIIqIIIIIqIIIIIIIIIIqqIIIqIq9qqqIqIqqIIIqIqqIIIIIqqIqIIIIII9IIqIIqqqqIIqqqIIIII9IqIII…	0	1	0	439	23239R-01-13_samtools	8.778077129535358
19886	47695	47695	3	8827529	N	1316	<<<<<<<>>ttttttttttttttttttttttttttTtttgtttttttTtttttttttttttttttttttttttttttttttttttttttttt<ttttttttTtttttttttTTTtTttttttttttttttttTtTTTtTTttTtttttTtttttTttttttttttttttttttttttttttttttttttttttttt<<<<<<<<<<<<<<<<<<<<<<<><<<ttt<<<<<<<<<<<<<<<<<<<<<<<<<<<<<<t<<<<<<><<<<<<<>>>>>>>><><>><<><><><<<<<<<<<<<<<<<<<<<<<<<<<<<<<<<<<<<<<<<<<<<<<<<<<<<<<<<<<<<<><<<<<<<<<<><<><<<<><<<<<<<<<><<<<<<<<<<<<<<>>><…	IIIq9IIqqIIIIIII9IIIIIIIIIIIIIIIIIIqIIIIIIIIIIIIIIIIIIIIIIIIIIIIIIIIIIIIIIIIIIIIIIIIIIIIIIIIqIIIIIIIIqIIIIIIIIIqqqIq9IIIIIIIIIIIIIIIqIqqqIqqIqqIIIIIqIIIIIqIIIIIIIIIIIII9III99IIIIIIIII9IIIIIqIIIqqqIIIIIIIIIIIIIIIIIIIIIIIq9IIII9IIIIII99IIIIIIIII9IIIqIIIIIIIIIIqIIIIIIIIqIIIqqIIIIIqII9IIIIIIqqIIqqqIIIIIIIIIIIIIIIIIIIIIII9IIIIIIIIIIIIIII9IIIIIIIIIIIIII9IIIIIIIIIIIIqIIIIIIIqIIIIIIIIIIIIIIIIIIIIIIIqIqII…	0	1	2	878	23239R-01-17_samtools	8.778077129535358
247629	572299	572299	12	34126655	N	440	CccCcCCCCCACCCCccCCCCCCCCCCCcCCCCcCCCCCCcccCCCcCCCCCCCCCCCCCCCCCCCccCcCCCCCCCCCCCCCCCCCCCCCCCCcCcCCCCCCCCCCCCCCCCCcCCCCCCccCCCCCCCCCccCCCCCCCCCCCCCCCCCCCcCCCCCCCCCCCCCCCCCCCCCCCCCCCCCCCCCCCCCcCcCCCCcCCCCCCCCccCCCCCCCcCCCCCCCCCCcCCCCCcCCCCCCCcCCCCCCCCCCCCCccCCCCCCCCCCCCcCCCCCCCCcCCCcccccCcCCCcCccCCCCccccccCCCCCCcCCCCCCCCccccCccCCCCCCCCCCCCcCCCCCCCcCCCCcCcCCCCCCCCCCCCCCCCccccccccCCCCCCCcCCCCccCCCcc…	IIIIIIIIqIIIqIIIIqIIIIIIIIIIqIqqqIqIqIIqqqIIIIqIII9IIIII9IqIIIqIIqqIIIqIII9IqIIIqIIIIIqIq9qIIIqI9II9qIIIqqIqIIII9qqIIIIIqIIqIIqIIIIIqIIIqIIIqIIqIIIIIIIIIqIIIIIIIqIIIIIIIIIqIIIqIqIIIIqIIIIIIIIqqqIIIIqIqIIIqIIIqIIIIIIqqIIqIIqIIIIIIqIIIIIIIIIIIqIIIqIIIIqIIIIqIIqqIIIIIIII9qIIIIIIIIqII9qqqIqIIIIIqIIqIIIIIqqIq9IIIIIIqIIIIIIIIqqIqIqqIIIIIIIIIIIIqIIIIIIqIIIIIqIqIIIIIIIIIIIIIIIIqIIqIqqIIIIIIIIqIIIIqqqIqIq…	1	439	0	0	23239R-01-44_samtools	8.778077129535358
33375	77966	77966	19	27077158	N	7068	>>>><>>>>>>>>>>>>>>G<>G$G$G$G$G$G$G$G$G$G$G$G$G$G$G$G$g$g$G$G$G$G$G$G$G$g$G$G$G$gGG$gGGGggGggggGggGGG$GgggGGGgGGGGGGgGGGgGGGGgGG$G$GGGGGGGGGGGGGGGGGGGGGGGGGGGGGGGGGGGGGGGGGGGGGGGGGGGGGGGGGGGGGGGGGGGGGGGGGGGGGGGGGGGGGGGGGGGGGGGGGGGGGGGGGGGGGGGGGGGGGGGGGGGGGGGGGGGGGGGGGGGGGGGGGGGGGGGGGGGGGGGGGGGGGGGGGGGGGGGGGGGGGGGGGGGGGGGGGGgGGGGGGGGGGGGGGGGgGGGGGGGGgGGGGgGGGGGGGggGGGGGGGGGGGGGGGGGGGGGGGGGGGGggGGg…	I999qI9IIIIIIIIII99IIqqqiIIqII9IIIIIIIIIIIIqIqII9IIIIqIqIIIIIIIII9IIIIIqIIIqIqIIIIIqIIIIIIIIqIIIIIIIIIIIIIIIIIIqIIqqIIIIIIIqqIIIIIIIIIIIIqII9qIIIII9IqIIIIIIIIqII9IIIIIIIIIIIIIqIqIIII9IqIIII9IIq9IIIIIIIIIIIIIIqIIIIIIIIIIIIIqIqIIIIIqIIIIIII9IIIIIIIIIIIIII9q999qIIIIIIIIIIIIIIIIIIqIIIIIqIIIqIIIIIIIqIIIIIIIII9IqIIIIIIIIIIIII9IIIIqIIIIIIIIIIIIII9IqIIIIIIIIIIIIqIIqIIIIIIIIqIIIIIIIqIIIIqIII9II9IIIIqIIIqI…	16	0	7023	8	23239R-01-61_samtools	8.777871719833168
132377	309173	309173	19	27077158	N	6584	>>>>>>>G$G$G$G$G$G$G$gGgGgGGgGGgG$gGgGGGGGGGGGGGGGGgGGGGGGGgGGGGGGGGGGGGGGGGGGGGGGGGGGGGGGGGGGGGGGgGGGGGGGGGGGGGGGGGGGGGGGGgggGgGGGGGgGGGGGGGGGGGGGGgGGGGGGGGGGGGGGGGggggGGGGGGGGGgGgGGGGgGGGGGGGGgGGGGGGgGgGgGGggGggGGGGGGGGGGgGGGGGGgGgGGGgggggggGgggggggggGggGggggGGggGggggggGggggggGgggGggGGgggggggggtgGgggGgGgGgGGGGgGGGGGGGGGgGGGGGGGGGGGgGGGGGGgGgGGgGGGGGGgGgGggGGgGGgggagGGGggGGggGgGgggGggggGGGGGgggg…	IIIIIIIIqIqqIIII9IIIIIIIIqIqI9qqqqIqIIqqqIqIqIIqqI9IIqqIIIqIqIqIIqqqqIIqIIIIIqI9qIqIIIIqIIIIIII9IIIIIqII9IIIIqqI9IIII9IIqqIqIIIIIIIIIqqIIqIq9qIqqqqqIIIqI9IqqI99IIIIqIqIIqIqIIIqI9IIIqIIIIIIIIIqqIIIIIIIIII9IqIIqqIIIIII9I9qIqIiIIIq9II9I9III99IIq9IIIIII9II9I9III9II9I9IIII9IIIIIII9IIiII99II9II9Ii99IqIqIIIqqIIIIIqqIIIIqIIIIIIqqIIIIIIIqIIqIqIqqI9IIq9I9IIIIIIqIIIIIIIIqIqIIqqIIII99IIIIIIIIIIII9IIII9IIIIII…	15	2	6549	10	23239R-01-58_samtools	8.770168320103428
279600	643717	643717	19	27077158	N	6985	>>>>>>>>><<G$G$g$G$G$G$G$G$G$G$G$G$G$G$g$G$G$gggGggGggggGGGGGGGGGgGgGGGGGGGGGGGGGGGGGGGGGGGGGGGGGGGGGGGgGGGGGGGGGGGGGGGGGGGGGGGGGGGGGGGGGGGGGGGGGGGGGGGGGGGGGGGGGGGGGGGGGGGGGGGGGGGGGGGGGGGGGGGGGGGGGGGGGGGGGGGGGGgGGGGGGGGGGGGGGGGgGGGGGGGGGGGGGGGGGGGGGGGGGGGGGgGGGGGGGGGGGGGGGGGGGGGGGGGGGGGGGggGGGGGGGGTgGGGGGGGGGAGGGGGGGGGGggGgGGGGgGgGGGgGGGGGGGggGggGGGGGGGgGGGGGGGGGGGGGGGGgGG>GGGGGgGGGGGgGGGgGGGGGGG…	9I9IIIq9I9IIqIIIIIIqIIIIIIqII9IIIqIIIIIIIIIqqIIII9IIqIIqqI9IIIIIIqIIIIIIIqIIIIIIIIIII9IIIIIIqqIIqqIqqqI9IIIIIIIIIII9IIIIIIIIIIIIIIIIIqIIIIq9IIIqIq9IIIIIIIqIIqq9IIIqIIIIIIIIIIq9IIIIIIII9IIIIqIqIIIIIIIIIIII9IIIIqIII9IEIqIIqIIIII9IQIIqIIIIIIIIIqIIIIqIIIIIIIqIIqIIIIIIIIIIIIII9IIIIIIqIIIIIIqIIIIIIqIIIIqqqIIIIIIIIIIIIqIIIIIqIIIIqIIII9IIIIIIIIIIIIqIqqIIIqqIIIIIIIqIIIIIIIqIIII9III9IIIIIqIIIIIIIIIIIIIIIII…	12	0	6945	16	23239R-01-18_samtools	8.761758978868755
189413	441499	441499	4	58685767	N	435	tttttttttttttttTtTTtttcttttTtttttttTTttTtTTTTtttTTTTTTTTTTtTttttTttttTTTTTTtTTTtttttTTtttTTTTtTtTTTTTTTTTTTTTTTTTTTTTTTttTtTtTTtTTtTttTtTtTttttTTTTTTTTTTTtttttttttttttttTtTtTTTtTTTTTTTTTTTTTTTTTTTTTTTtTTTTtTTTTTTTTTTTTTtTTTTTTtTtttTtTTTtttttttttttTttTTtttTTTTTtttTTTTTTTTTTtTTTTtTttTtTtTtttTTTTTTTTTTtTTtTTTtTTTTTTTtTTTTTTTtTTtTTttttTtttttTtTttTTttTttttttttTtTTTttTttTttTtTtTTttttttTTtTTTTTTTTTTTTTT…	IIIIIIII9I9IIIIIIIIIIIIIIIIIIIIIIIIqIIIqIIqqIIqIqqIqqIIIIIIIIqIIIIIIIIqqIqqIIIIIqIIIIIIIIqqIqIII9qIIIIIqIqIIIqIIIIIqII9IIIIIIqIIqIIqIIqIIqIqqIIIIIIIIIIIIIIIIII9IqIIqIqI9IqIqqIIIIIIIIqIIqIqIIIIIqIqqIIIIIIIIqIIIIIIIIIIqIIqqIIqIIIqIIIIqIIqqIIIIqIIqIIIqqIIIIIIqIIqIIIIIIIIIIIIqqIIIIIIqqIIIqIqIIIIIIqIqIIIqqqIIqIIIIIIIIIIqI9IIIIqIIqIIqqqIIIqIqqIqI9qIIIqIIIqqIqIqII9I9IIIIIIqqIqIIIIIqIqqqIIIIIIIIIIIIIqIII…	0	1	0	434	23239R-01-55_samtools	8.761551232444479
65592	152667	152667	4	58685767	N	434	ttttttttTttTttttttttttttttTtTttTTttttttttTttttTtTtTTttttttTTTTtttttTTTTTTTTTTTTTttttttttttTTTtttTTTtTttttttttttTTtt>tTTTTtTTtTTTTtTtTTTTTTTTTTTTT>TTTTTTTtTTTtTTttttTTtTtTTTtTTTtttttTTTTTTTTTTTTTtTTTtttttTtttttttTTTttTTTTTTTTTTTTTTTtTTTTTTttTTTTTTTTTTTTttTtttTTtttttttttttttttTtTtTTttTttttTtTTTTTTTTTTtttTttTTTTTTtTtTTTTTTTTTTTTTtTTTTTTTTtttttttTtttttttttTtTTTttttttttttTtTTTtTttTTttTTTtTTTtTTtTTTTTT…	IIIIIIIIqIIIIIIIIIIIIIIIIIqIqIIYqIIIIIIIIqIIIIIIqIIIIIIIIIqIIIII9IIIqqIqqqIIqIIqIIIIIIIIIIIIqIIIIIq9IIIIIIIIIIIqIIIIIIIqIIIqIIII9IIIqIIIqIqIIIqqqIIIIIIIIIqIIqIqIIIIIII9IIIqIIIIIqIIIIqqIIIIIIIqIIIIIqqIIII9IIIIIIIIIIqqIIIIqIqIIIIIIIqIqIIIIIqqIIIIqIIIIIqIqIIIqqII9qIqIIIIIIIIIIIIIqIIII9IIqqIIqIIIqI99IIIqqIIqq9IIIIIqIIIIIIIIqIIIIIIqIIqqIIIIqqI9qIIqqqqIqIqqIIIIIIIqIqIIIqIIIIIIIqIqIIIqqIIIIIII9IIIIIIqI9…	0	1	0	431	23239R-01-15_samtools	8.751544059089099
34328	80222	80222	28	37279644	N	427	<<c$c$C$c$c$c$c$c$c$c$C$c$c$c$cccccccccccccccccccccccccccccccccccccccccccccccccccctccccccccccccc$ccccccccccccccccccccccccccccccccccccccccccccccccccccccccccccccccccccccccccccccccccccccccccccccccccccccccccccccccccccccccccccccccccccccccccccccccccccccccccccccccccccccccccccccccccccccCcccccccccccccccccccccccccccccccccccccccccccccccccccccccccccC$ccccccccccccCccccccccccccccccccccccccccccccccccccccccccccc…	IIIIqIIIIIIIqIIIIIIIIIIIIIIIIIIIIIIIIIIIIIIIIIIIIIIIIIIIIIIIIIIIIIIIIIIIIIIIIIIIIIIIIIIIIIIIIIIIIIIIIIIIIIIIIIIIIIIIIIIIIIIIIIIIIIIIIIIIIIIIIII9IIIIIIIIIIIIIIIIIIIIIIIIIIIIIIIIIIIIIIIIIIIIIIIIIIIIIIIIIIIIIIIIIIIIIIIIIIIIIIIIIIIIIIIII9IIIIIIIIIIIIIIIIIIIIIIIIIII9IIqI9III9IIIIIIIIIIIIIIIIIIIIIIIIIIIIIIIIIIIIIIIIIIIIqII9IqIIIqIIIIIIIIIqIIqIIIIIIIIqIIIIIIIIIIIIIIIIII9IIIqIIIIIIIIqqIIqIIIIIIIIIIIIIIII…	0	424	0	1	23239R-01-61_samtools	8.727920454563199
127419	297631	297631	19	27077158	N	7180	>>G>>>>>>>GG>>>><G$G$G$G$G$G$g$G$G$G$G$G$G$G$g$G$G$G$G$G$G$g$G$G$G$G$G$g$gGgGgGGgGGggggGGG$gggGggGgggGGGGgGGgGGGGggGgG$gGgggGGgGGGGGGGGGGGGGGGGGGGGGGGGGGGGGGGGGGgGGGGGGGGGGGGGGGGGGGGGGGGGGGGGGgGGGGGGGGGGGGGGGGGGGGGGGGGGGGGGGGGGGGGGGGGGGGGGGGGGGGGGgGGGGGGGGGGGGGGGGGGGGGGGGGGGGGGGGGGGGGGGGGGGGGGGGGGGGGGGGGGGGGGGGGGGGGGGGGGGGGGGGGGGGGGGGGgGGGGGGGGGGGGGGGGGGGGGGGgGGGGGGGGGGGGGGGGGgGGGgGGGGGGGGGgGGGGG…	II9IIIII9I99I9IIqIqqIIIIIIIIIIIIIIIIIIIIIIqIIIIIIIIIIIIIIIIII9IIIIIIqIIIIIIIIIIIIIIqIIIIIIIIIIIIIIIIqIIIIIIIIIIIIIIEIIIIqIIIIIIqIIIIqIIIIqIIIIIIIIIqIIIIIIIIIIIIIqIIIqII9IIIII9IIIII9IIIIIIIIIIIIII9IIIIIIIIqIqIIIIIIIqIIIIIIIIIIIIIIIIIIIqqIIIIIIIIIIIIIIIIqIIIIIIIIIIqIIIIIII9IIII9IIIII9IIIIIIIIIq9III9IIIIqIqIIIEIIII9IIIqIqIIqIIIIIIIIIIIIIIIIIIIIIIIIqIIqIIIIIIIIIIIIIqIqIIIIIIIIIIIII9IIIIIIIIIIIIIII9II…	17	0	7135	11	23239R-01-11_samtools	8.713234873112786
319850	723945	723945	16	70963828	N	6313	C>C<<<<<cCCCCCCCCCcCCCcCCCCcCCCCCCCCCCCCCCCcCcCCCcCCCcCcccCcccCcCcccCcCcCCCcCccCccCCcccCccCcCcccCcCCCCcccCCccCCCCccCcCcCcccccccccCccccCCcccccccCcccccccccccccccccCccccccccccccccccccccccccccccccccccccCcCcccccccccccCCccccccCCcCcccCcCccccCcccCCcCcccccCcccccCCcccCccccCccCcccccccccccccccccccccccccccccccccccccccCccccccccccccccccCCccccCcCcCccccccccccccCcccCccccCccccccCcccccccccccccccccCCccccccCcccccccCCC…	IIIIIII9IIIIIIIIIIIIIqIIIIIIIIIIIIIIIIIIIIIIIIIqIIIIIIIIIIIIIIIIIIIIIIIIIIIIq9IIIIIIIIIIIIIIIIIIIIIIIII9III9IIII9IIII9IIIIIIIIIIIq9I9IIIIIIIIIIIIIIIIIIIIIII9IIIIIIIIIqIIIIIIIIIIIIIIIIIIIIIIIIIIIIIIIIIII9III9IIIIIIIIIIIIIIIIIIIIIIIIIIIIIIIIIIIIIIIIII99IIIII9IIIIIII9IIIIIIIIIIIIIIIIIIIIIIIIIIIIIIIII9IIIIIIIIIIII9IIIIIIIIIIIIIIIIIII9IIIIIIIIIIIIIIIIIIIIIIIII9IIIIIIIIIIIIIIIIIIIII9IIIIIIIIIIIIIIIIIqq…	0	6289	0	15	23239R-01-52_samtools	8.711724324642285
215498	500388	500388	6	74901326	N	421	>Ccccccccccccct$ccccccccccccccccccccCcCccCcCcccccccCccccccccccccccccccccccccccccccccccccccCCCCCCcCCCccccccCcCcCCCCccCcccCccccccccccccccccccccccccccccccCcccccccccccccccccccCcccccccccccccccccccccccccccccccccccccccccccccccccccccccccccccccccccccccccccccccccccccccccccccccccccccccccccccccccccccccccccccccccccccccccccccccccccCccccccccccccccccccccccccccccccccccccccccccccccccccccccccccccccccccccccccccccccc…	IqIIIIIIIIIIII9IIIIIIIIIIIIIIIIIIIIqIqIIqIqIIIIIIIqIIIIIqIIIIIIIIIIIIIII9II9IIIIIIIIIIIIqqqqqqiIqqq99III9qIqIqqqqIIqIIIqIIIIIIIIqIIIIIIqIIIIIIIIII9I9IqIIIIIIIIIqqIIIIIIIIqIIIIIIIIIIIIIIIIIIIIIIIIII9IIIIIIIIIIIIIIIIIIIIIIIIIII9IIqIIIIIIIIIII9IIIIqIIIIIIIIIIIIIIqIIIIII9IIIIIIIIIIIIIIIIqIIIIIIIqII9IIIIIIIIIIIIIIIIIIIIIIqIIIIqIqIIIIIIqIIIIqIII9IIIIIIIIIIIIIIIIqIIIIIIIII9IIqIIIIqIIqIIIIIIIIIqIIIIIIqII…	0	419	0	1	23239R-01-20_samtools	8.710806433699352
81387	190323	190323	10	15714449	N	6013	><<><<<<g$g$G$g$g$g$g$g$g$g$G$g$G$G$g$g$G$G$g$g$G$g$g$G$G$g$g$g$G$g$g$g$g$g$g$g$G$g$g$g$g$g$g$g$G$g$g$g$g$g$g$G$G$g$g$g$g$gg$G$g$g$g$g$g$g$G$G$G$g$g$g$g$g$G$g$g$g$G$G$G$g$g$g$g$G$g$g$g$g$g$g$g$g$g$g$g$g$G$g$G$g$G$g$g$g$G$G$G$g$g$G$g$G$g$G$g$g$g$g$g$g$G$G$G$G$G$g$G$g$g$G$G$g$G$g$g$G$g$G$g$g$G$G$g$g$G$g$G$g$g$G$g$G$G$g$g$G$G$g$g$g$g$g$g$G$g$G$G$G$g$g$G$g$G$g$G$g$G$g$g$g$g$g$g$G$g$g$g$G$G$gggggggggg…	Iq9q9IIII9qIIII9IIIIqqIIqq9IqIIqq9IIqIIII9I9qIII9IIIIIIIII9IIIII9I9aI9I9I9qqqIIII9qI9IIqIIIIIqIIIIIIIIIIIIIIqIqII9IqIIIqIIIqIIII9IqIq9IIqIIqIIq9IIIq99qII9qIUIIIIqqIIIqIIIIIIqIqqqIIqIIII9qIIIIIIqIIII9IIIIIIIIIIIIIIIIIIIqqIIIIIIIIIIIIIIIIIIIIIIIIIIIIIIIIIqqIIIIIIIIIIIIIIII9IIIIIqIIIIIIIIIIqIIIIIIIIIIIIIIIIIIIIIIIIIIIIIIIqIIIIIqqIIIIIIIIIIIII9IIIIIiI9II9IIIIIIIII9IIIIIIIIIIIIIIIIIIIIIIIIIIIIIIIII9II…	5	2	5846	14	23239R-01-06_samtools	8.705879191748448
124738	291503	291503	4	91886584	N	836	c$cCCCCCCCCCCCCCCCCCCCCCCCCCCcCCCCCCCCCcCcCccCcccCcccccccCccccccCccCcCCCAccccCcccCcccccccccCcccccccccccccccccccccccccccccccccCcccccccccccccccccCcccccCCCCccCCCCcCCCcccCcCcCcccccCCCcccccccccccccccccccccccCCccCcccCcccccccccccccccccccccccCCCCccCcCcccCCCCCCCcCCCcCCCCCcccccCcCCCccCCCCCCCCcCCCCCCCCccccCccccccccCcCCcCCCcCCccCCcccCCCcCccCccCCCccCcccCCCCCCCCCCcCcCCcCCACccCcCCccCccccCCcCCCCccccccccCCccccccc…	IIIqIqIIqIIqIqIIqqqqIIqqIqqqIIIIIqqqIIIIIIIIqIIIIIIII9I9qIIIIIIqIIIIIqI9IIIIIIIIIIIIIIIIIIqIIIIIIIIIIIIIIIIIIIIIIIIIIIIIIIIqqIIIIIIIIIIIIIIIIIII9IIIqIIqIIqIIIIIqqIIqIIqIIIIIIIIqIIIIIIIIIIIIIIIIIIIIIIIIIqIIIIIIIIIIIIIIIIIII9IqIqII9IIIIIqI9IIIIIIqIIIqIIIIqIIIIIIIIqqIIIIIIqIqIII9IIIIqqqI9IqqIqIIIIqIIIIIII9IIIIIIIqIIIIIqIIIIIIqIqIIIIqIIqIqIqIIIqIIIIqqqIIIIqIIII9IIqI9qIIIIIqIIIqqqqqiIIIIIIIIqIIIIIIIII…	2	833	0	1	23239R-01-11_samtools	8.702172685365548
24292	57150	57150	28	37279644	N	419	<<cc$c$c$c$c$c$c$cccccccccccccccccccccccccccccccccccccccccccccccccccccccccccccccccccccccccccccccccccccccctcccccccccccccccccccccccccccccccccccccccccccccccccccccccccccccccccccccccccccccccccccccccccccccccccccccccCccccccccccccccCccCccccccccccccCccccccccccccccccccccccccccccccccccccccccccccccccccccccccccccccccccCccccccccccccccccccccccccccccccccccCcccccccccccccccccccccccccccccccccccccccccccccccccccccccc…	IIIIIIIIIIIIIIIIIIIIIIIIIIIIIIIIIIIIIIIIIIIIIIIIIIIIIIIIIIIIIIIIIIIIIIIIIIIIIIIIIIIIIIIIIIIIIIIIIIIIIIIIIIIIIIIIIIII9IIIIIIIIIIIIIIIIIIIIIIIIIIIIIIIIII9IIIIIIIIIIIIIIIIIIIIIIIIIIIIIIIIIIIIIII9IIIIIIIIIIqIIIIIIIIIIIII9qIIqIIIIIIIIIIIIqIIIIIIIIIIIIIIIIIIIIIIIIIIIIIIIIIIIIIIIIIIIIIIIIIIIIIIIIIIIIIIIIIIqIIIIIIIIIIqIIIIII9IIIIIIII9IIIIIIIqIIIIIIIIIIIIIIIIIIIIIIIIIIIIII9IIIIIII9IIIIIIIIIIIIIIIIIIqIqIII…	0	416	0	1	23239R-01-17_samtools	8.700439718141093
146574	343266	343266	16	70963828	N	6273	>CCCCC>><<<<<<<<<><<<cC<<<cccc<ttTCcCCccccCCcCccccccCCCCCCCCCCccCCCCCCccCcccCCCcCCcCCCccccccccccCcccCccccccCcCCccCCccccCCCCCccCcccCCCCCCCcCCccCccCcCccCcCCcccCCCCcCcccccCcCccCcCCCCcCccCCCccCcCCcccccCCccccCCcccccCcccCcCCCCccccccccCCCCCCCCCCcCCCcCCCcCCcCCcCCCccCcCcCCccCCCcCCcCcCcCcCcCcccccccCcccCcccccccccccccccccccCccccccCccccccccCccCcCCCccccCCCCCcCcCCCccCCCCCCccccCccCCCCcCcCcCCCCCCCcCCCcCCCcccccccC…	II9IIIIIIIIII9II9IIIIIqIIIIIIIIIIIIIIIIIIIIIIIIIIIIIIIIIIIIIIIIIIIqqIIIIIIIIIIIIIIIqIIIqIIqIIIIIIIIIIIIIIIIII9IIIIIIIIIIIIqIIIIIIIIqIIIIIqIqIIqIIIII9IIIqIIIIIIIIIIIIIIIIIII9qIIIIIIIIIIIIIIIIqIIqIIIIIIIIIIIIIIIIIIIIIIIIIIIIIIIIIIIIIIIIIIIIIIIqIIIIIIIIIIIqIqIIIIIIIIIIIIqIIqIIIqIIIIII9II=qIIIIIIIIIIIIIqqIIIIIIIIIIIIIIIIIIIIIIIIIIIIIIIIIIqIIIIIIIIIIIIqIIIIqqIIIIIIqIIIIIIqIIIIIIIIIIIIIIIIIIqqIIIqIIIII…	0	6236	1	15	23239R-01-10_samtools	8.699514617089266
27585	64216	64216	12	34126655	N	416	C$c$CCCCCCCCCCCccccCCCcCCCCCCCCCCCCccCCCCCCCCCCCCCCCCCCCCcccCCCcCCCcccCCCCCcCcCCCCCCCCCCCccCcCCCCCCCCCCCCCcCCCCCccCCCcCcCCCCCCCCCCCcCcCCCCCCCCCCCCCCCCCCCCcCCCCCCCCCCCCCcCGCCCCCCcCCCCCCCCcCCCCCCCcCCCCCCCCCCCCCCCccCCCCCCCCCCCCCCCCCCCCcccCCCCCCCCCCCCCCCcCCCCccCCCCCCCcCcCCCCCCCccccCCCCCCCCcCCccCCcccCCCCCCCCCccCCCcccCCCCCCCCCCCCCCCCCcCCCCCCCcCCCCCcCCCCCCCCCCCCCCCCCCCCcccCcCCCCCCCCCcCCCccccCccCCCCcCCCC…	qIIqqIqIqqqqqIIIqqIIIIIIIIIIqIqqqIIqIqqIIIIIIIIqIIIqIIIIIIIqqqIIqqIqIIqIIIIqqqIIqIIIIIIqqqqIqq9qIIqqIqI9qIIIIIIqIIIqIqIIIIIIqIIIIqIqI9IIqIII9IqIIqIIII9qqIqIIIIIIIIIIqII9IqqIIIIIIIqIIIIIIIIIqqIIIIIIIqIIIqIIIqIIq9qqIIIIIIIIIIIIII9IIqqqqI9IIIIIIIIIIIIqIIIIIqIIIIIIqIIqIIIIIIIqIqqIIIIqIIqqIIIqqIqqIIIIqIIIIIqqIIIIq9IIIIIIIIIIIIqIII9qIIIIIIIqIIIIIIIIIIIII9IqIqIqIIIqIIqqqII9IIIIIIIIIIIIqqIqqqqIIIIqIIIIII…	0	415	1	0	23239R-01-29_samtools	8.696967526234287
326479	738322	738322	28	37279644	N	416	ttttttttttttttttttttttttttttttttttttttttttttttttttttttttttttttttttttttttttttttttttttctttttttttttttttttttttttttttttttttttttttttttttttttttttttttttttttttttttttttttttttttttttttttttttttttttttttttttttttttttttttTttttttttttttttttttttttttttttttttttttttttttttttttttttttttttttttttttttttttttttttttttttttttTtttttttttttttttttttttTTttttttttttttttttttttTtttttttttttttttttttttttttttttttTttttttttttTtttttttttttttttttt…	IIIIIIIII9IIIIIIIIIIII9I99II9IIIIIIIII9I9IIIIIIIIII9II9IIIIIIII9IIIIIII9III9IIIIIIIIIIIIIIIIIqIIIIII9IIIIIIIII99IIIIII9I99IIIIIIII9II9III9I9IIIII9IIIIIII9IIIIIIIIIIIIIIIIIII9IIIIIIIIIIIIIIIIII9II9II9IIIIIqIqI9II9I9I9II9IIIIIIIIIIIIIIIIIIIIIIIIIIIIII9IIII9IIIIIIIIIIIII9IIIIIIIIIIIIIIIIII9IIIIIqIIIIIIIIqIIIIIIIIIIIIqqIIIIIIIIIIIIIIIIIII9qIIIIIIIIIIIIqIIII9IIIIIIIII9IIIqIIIIIIIIIIqIIIIIqI9IIIIIIII9I…	0	1	0	415	23239R-01-31_samtools	8.696967526234287
80503	188512	188512	6	74900946	N	417	>>g$g$GgGGGGGGGGGGGGGGGGGGGGGGGGGGGGgGGGGgGgGGGgggggggggggggggGggGggggggggggggggggggggggggggggggggGggggGGggGGGGgGGGGGGggGGGGGGGGGGGGgGGGgGGGGgGGGGGGGGGGGggGgGggGgggggggGGggGgGGGGggGgGGGgGGgGGGGGGGGGGGGGGGGgGgGGgGggGgGgGgGGgGGggGgGgGGGgGGGGGGGgGGGGGGGgGGGgggGGgGgGggGGGGGGGgGGgGgGGGGGGggggggggggggggggggggggGGGGGggGGgGgGgGGgGggGggGgGGGggGgGgggggGgggGGGGGggGGggggGgggGGGGGggGGggGgGGGGGGGGGGgggGggGgggg…	II9IIIIIIIIqqqIIIqqIIqIqIIqIIIIiIIIqIII9qIIqIIIIIIIIIIIII9IIIIqIIIIIIIIIII9IIIII9IIIIIIIIIIIIIIIIIII9qIqIqIIIIIqIIqqqIIIIIIIIIIIIIqIIIIIqIIIq9IIIIIIIIqqIIIIIIIIIIIIIIIII9IIIIIIIIIIIIIIII9IqqqIIIIqIIqIqIqIIIqI9IIIIIIIqqIIIIIIIIIIIqqIIIIIIIIIIIIIIIIIIIIIqqIII9IIIIIIIIIIqIIIqqIIIIIIIIII9IIqIIIIq9II9II9qIIIIIIII9qIIqIIIqIIqqIqIIq9IIqIqIIqqIqIqIIIIIIIIIIqqIIIqIqYqqIIqIIIqqIIIqIIIIIIqIIIIIIqIIqqIIIIIqI…	1	0	414	0	23239R-01-06_samtools	8.693486957499326
117981	274442	274442	19	27077158	N	7045	>>G>>>>>G>><>>>>>>G<<G$g$G$G$G$G$G$G$G$G$g$G$G$G$G$g$G$G$G$G$G$G$G$G$G$G$G$G$G$G$GgGGGGGgGgggGgG$GgGgGgGgggGGGgGGGGgGgg$ggGGGgGg$GGGGGGGGGGGGGGGGGGGGGGGGGGGGGGGGGGGGGGGGGGgGGGGGGGG$GGGGGGGGGGGGGGGG>GGGGGGGGGGGGGGGGGGGGGGGGGGGGGGGGGGGGGGGGGGGGGGGGGGGGGGGGGGGGGGGGGGGGGGGGGGGGGGGGGGGGGGGGGGgGGGGGGGGGGGGGGGGGGgGGGGGGGGgGGGGGGGGGGGGGGGGGGGGGGGGGGGGGGgGGGGGgGgGGGGGGGGGGGgGGGGGGGGGGGGGGGGGGGGGGGGGGGGGGG…	IqIIIII9IIIIIIIIIIIqqIIqIIIIIIIIIIIIIIIIIIIIIIIqIIIqIIIIIIIII9IIIqIIIIIIqIIIIIIIIIIqIIIIIIIIIIIIIIIIIqIqIqIqqIIIIIII9IIIIIIIqIqIIIIqIIIIIIIIIqIqIIIIIIIIIIII9IIIqqIqIIqI9I9qIqIIqIIIIqIIIIqIIIIqqIIIIIqIIII9IIIIIIIIqIIIII9IIIII9qII99IIIIIIIII9IIIIIIIIIIIIIIIIIIIIIIEqI9IIIIIII9IIIqIIIIIII999IIIqIIIqIIIIIqIqIIIIIqI9I9IIIIq9I9IIIIIqIqIIIIIIIIIIIIIIIIIIqIIIIqIIIIIIIIIIIIIIqI9IIIIIIIIIII9IIIIIIqIqII9IIII…	17	1	7001	6	23239R-01-04_samtools	8.685882450040932
276487	636575	636575	3	8827529	N	962	<<<<<<<>>><>>>>>>>>><>>>>>>><>>>><>>><<<<<<<<<<<<<<<<<<<<<<<<ttt<<<<<<<<<<<<<<<<<TTTtTt<<<<<<<<<<<<<<<<<<<<<<<<>>>>>>><>>>>>>>><><><><><>><>><<><<<TtttTtTTTTTTttttTtTTT$ttTtTTTTttTtTttttttTttTTttttttTtTttttttTTTttTttttttttttttttttttttttttttttttttttttttttttttttttttttttttttttttTttttttttttttttttTttttttttttttttttttttttttttttttttttttttttttttttttttttttttttttttttttttttttttttttttttttttttttttttttttttttttT…	II9IIIIII99IIqqqqqqqIqqqqqqqIqqqqIqqqqqqqqqqqqqqqqqqqqqqqqqqqI9IIIIIIIIIIIIIIIIIIqqqIqIIIIIIIIIIIIIIIIIIIIIqIIIIIIIIIqIIIIIqIqIIIIIIqIIIqqIqIIIqqqqqIIIqIqIqqqqIIIIqIqqqIIqIqqqqIIqIqIIIIIIqIqqqIIIIIIqIqIIIIqIqqqIIIIIIIIIIIIII9II9IIIIIIIIIIIIIIIIIIIIII9IIIIIqIIIIIIIIIII9IIIIIIqIIIIIIIIIIIIIII9IIIIIIIIIII9IIIIIIIIII9IIIIIIIIIIIII9IIIIIIIIIIIIIIIIIIIIIIIIIIIIIIIIIII9IIIIIIIIIqIIIIIIIIIIIIIIII99IIIIqq…	0	0	2	822	23239R-01-18_samtools	8.682994583681683
87677	205081	205081	19	27077158	N	7019	>>G>>>><>G$G$G$G$G$G$G$G$G$g$G$G$G$g$G$G$g$G$ggGGgGggGGGGGGGGGGGGGgGGGGGGGGGGGGGGGGGGGGGGGGGGGGGGGGGGGGGGGGGGGGGGGGGGGGGGGGGGGGGGGGGGGGGGGGGGGGGGGGGGGGGGGGG$GGGGGGGGGGGGGGGGGGGggGGGGGGGGGGGGGGGGGGGGGGGGGGGGGGGgGGGGGGGGGGGGGgGGggGGgGGGGgGGGGGGGGGGGgGgGgGGGGGGGGGGGGgGGGGGGGGGGGgGGGggGGgGgGGGGGgGGGGGGGgGGGGGGGgGGGGGGGGgGgggGgGggggggggggggggggggggggGggggggggggggggggggggggggGgggGGggGgggggGgGgGggGGGGGG…	I99I9IIqIqIqIIIIqqIIIIIIII9IIqIIIIIIqIIIIIqII9II9qIIIIIIIIIIqIqIIIqqIIII99qI9IIIqqIIIIIIqIIIqqIIqIIIIqIIIIqIIIIqIIqIIIqIIIIIIIIII9IIIIIqI9IqIqIqIIIIIqIIIIIIIIIIqI9qIIIIqIIIIqqIIqqIIIIIIIIIqI9qIIIIIIIEIIII9IIIIIIIqIqqIqIqIIqIqIIIIIIIIIIqIqIqIIII9IIIIIIqIIIqIIIqIIIIIIIIIIIIIIIqIIIIIIIqqqI9I9II9qIqIIIIIIIqI9II9I9IIIII9IIIIIIII9IIqI9IIIIII9IIIIIIIIIIIIqI9q9I9IIII=IIIIIIII9IIIIIqIIIIIIqIIIIqIIIIIIIqqI…	17	1	6984	8	23239R-01-65_samtools	8.6823750023791
236945	548345	548345	10	15714449	N	3390	>>><G$g$g$g$g$g$g$g$g$G$g$G$g$G$G$g$G$g$g$g$G$g$g$g$g$G$g$g$g$g$g$g$G$g$G$g$g$G$g$g$g$g$g$g$G$g$G$g$G$G$G$g$g$g$g$g$g$g$g$G$G$G$g$G$g$G$g$g$g$g$G$g$G$G$g$g$g$g$g$g$g$g$g$G$G$G$G$G$g$G$g$g$G$g$g$g$g$g$g$G$g$g$G$g$g$g$g$g$g$g$g$G$g$G$g$g$g$g$g$g$gggggggGggggggggggggggggGgggggggggggggggggggggggggggggg$ggggg$gggggGgggggggggG$ggggggGggggggggggg$gggggggggg$gggg$g$gggg$gg$ggg$g$ggg$ggggggg$ggggggggggggg…	II9IqII9IIIIIqIqIqqIqIIIqIIIIqIIIIIqqIqIIqIIIII9qIqIqqqI9III9IIqqq9qIq9IIIqIqqIII9IIIIIqqqqqIq99qIIIIIIqIIqIII9II9IIIqIIIII9IIIIIIIqI9IIIIIIIIIIIIIIqIqIIIIIIIIIIIIIIIIIIIIIIIIIIIIIIIIIIIIIIqIIIIIIIIIqIIIIIIqIIIIIIIIIII9IIIIIIIIIIIIIIIIIIIIII9IIIIIIIIIIIIIIIIII9IIqIIIII9IqIIIII9IIIIIIIIIIIIIIIIIIIIIIII9IqqqqqqqIqqqqIIIqqIqqIqqIIIIIIIqqqIqqqI9qIIIIIIIIIIqIIIIqIIqIIIIIIIIIIIqqIIIIqqIIqIIqI9IIqIqqIIq…	0	1	3273	8	23239R-01-21_samtools	8.676397887044763
120075	279888	279888	4	91886584	N	816	TTtTTTTTTTTTTTTTTTTTTTTTTTTtTTTtTTTTtttTTtttTtTttTtTTTTtTTTTTTttttTtTttttttttttttTttttTttttTTTTTtttTttttTTttttttttttTttttttttttttttttttttttctttttttttttTtttTtttTtttttTTtTtTttttttTTTTTTTtTTTTTTTTTtttttttTTtTTTTttTTTTTTTTTTTtTtttttTttttttTTTTTTtttttTTtttttttTTtttttTTTTTtTTTTTTTTTTtTTTtTttTtTtttTTtTTTTTTTtTTttTttTttttTtttttttttTttTTTTTTTTTTttTTtTTTtttttttttttttTttttttTttttttTtttTtttttttTttttttTttTTtt…	IIIqIIIIqqqqqqqIIIqqIIqIqIIIIIqIIIIqIIIIqIIIIIqIIIIIqIqIqqqIIIIqIIqIqIIIIIIIIIIIIqIIIIIIIIIIIIIIIIIqIIIIIIIIIIIIIIIIqIIIIIIIIIIIII9IIIIIIIII9IIIIIIIIIIIIII9IIIIIIII9qIIIIIIIIqIIIIIqqqIqqIqIqIqIqIIIqIIIIIIIqIIqIIIIIqqIIII9IIIIIIIIIIqIIIIqIIIIIIIIIIIIIIIqIIII9IIII9IIqIIqIIIIqIIIqqIIIIqIIIIqIIIIqIIIIqIqIIqII9qIqIIIIIqIIIqIIIIIIIIIIIIIIIIIIIIIIIII9qIIIqIIIIII9qIqqIqIqIIIIqIIqIqI9IIqqIIIqqIIIIIIIIIIqI…	0	2	0	814	23239R-01-59_samtools	8.668884984266247
137336	320731	320731	19	27077158	N	6926	>>>>>><>>>><<G$G$G$G$G$G$G$g$g$G$G$G$G$G$G$G$G$g$G$G$ggGgggggGGGGggGGGGGGGGGGGGgGGGGGGGGGGGGGGGGGGGGGGGGGGGGGGGGGGGGGGGGGGGGGGGGGGGG$GGGGGGGGGGGGGGGGGGGGGGGGGGGGGGGGGGGGGgGGGGGGGGGGGGGGGGGGGgGGGGGGGGGGGgGGGGgGGGGGGGGGGGGGGGGGGGGGggGGGGGGGGGGGGGGGGGGGGGGgGGGGGGGGGGGGGGggGGGGGGGGGGgGgGggGGGgggGggggggggggggggggGggggggggggggGggggggggggGggggggggggggggGgggGGgGgggggggtgGGgGggGGGGgGGGGGgGgGGGggGGggGGgGGG…	99IIIIII9IIqIII9IIIIIIIII9IqIII9IIIIIIIIIqIIIIIIIIqIIqIIqIqIIIIIIIIIIIIqqIIIqIIqIIIqIIIIIIqIIIIIIIIIqIIqIIq9IEqIIqIIIIIIIIIqqIIIIqIIIIqI9IIqqqIIqIIIIIIIIIIIIqIqqIIIIq9I99IIIII9IIIqIIqIIIIIIIqIIqIIIIIIIIIIIIqIIIqqIIII9IIIIIIIIIIIIqqI9IIIIIIIIIIIIII9IIqqIIqIIII9I9IIIIIqII9IIIIIII9IIIIIIIIIIIIII9IIIIIIIIIIIIIIIIIIIIIIIIIII9IIIIIIIIIIq9qII9III99IIIIqIIIIqIIqqIII9IIIqqIIIqIIIIIIIIIIIIIIIIIqIIIIIqIIIIq…	8	0	6888	17	23239R-01-66_samtools	8.662406586146504
54057	124265	124265	19	27077158	N	6496	>>>>G><<G$G$G$G$G$G$G$G$G$gGGGGggGgggGgGGGGGGGGGGGGGGGGGGGGGGGGGGGGGGGGGGGGGGGGGgGGGGGGGGGGgGGGGGGGGGGGGGGGGGGGGGGGGGGGGGGGGGgGggGGGgGGGGGGGGGgGGGgGgGGGGGGggGGGGGGgGGGGGGGGGgGGgGGGGGGGgGGGgggggggggggGggggGgggggggggggGgGggggggggggggGggggggGgGggGGGGGGgGGggGGGGGGGgGGggGGGGGGAGgGGGGGGgGggGGGGgggGggggGGgGgGgGGGGGgGGgggggggGgggGgGggGggggGgggGggggggGgggGgGGggggGGGGGggggggGGgGgggggagGgggggggggggggGGGgggg…	I9II9I9IIIIqIqIIIIqqqIIIqIIIqIIIqIIIIIIIqqqqIIIqIIIIIIIIIIqIIIIqqq9IIqI9IIIqIqIqIIIqI9qIIqIqqqqIqIIqI9IqIqIqqIIII99II9I9IqIIIIIqqIIqqIIIIIq99IQqIIIII9qqqqIIqIqIIqqqIqII9IIqIqqIIIqIII9IIIIIIIIIII9I9I9IIIIIIIIIIIIIIII9I9IIIIIIIII9Iq99I9qIqIqIIIIII9I9IIqIIqqIIII9qIIqIIqIiqIqIIIIIqqqI9IIIIIqqIIIIqI9Iq9q9IIIIIIIIIIIIIqIIIIIIIIIqIIIqIIIII9IIIIqIqIIIIIqqIIIIIIIIIIIIIIIIIIIIIqI9IIqII9IIIIqIIIqII9IqqIqqII…	16	0	6468	4	23239R-01-49_samtools	8.659103963473662
15930	38291	38291	6	68324517	N	809	c$c$c$C$c$c$c$c$c$c$c$c$cC$ccCCc$ccccccccccccccCCCCccCcccCcCCcCccccCccccccccccccccccccccccccccccccccccccccccCC$ccCccccCccccccccccccCcccccccccccccccCccccccctcccccCCcCcCCccCcCccccccccccccCcccCccccccccccccCcccccccccccccccccCccc$cccccccccccccccccccccccccccccccccCCccccccccCCCCCccCCCcCCCcCCcCCcCCCCCCCcCCCCCCCCCCCCCCCCCCcccCcCcCCCCCCcCcCcCCCCcccCcCcCccccccccccccccccCCCCCcCCccccccccccccCcCcccccCCcccccCcc…	9IIII99IIIIIIIIIIIIIIII9IIIIIIIIIIqqIIIIII9IIqqIqIIIIIIIIIIIIIIIIIIIIIIIIIIIIIIIII9IIII99IIIIIqqIIqIIIIIIIIIIIqIIIIIIIIIIIIIIIIIIIIIIIIIIIIIIIIIIIqIIIIII9IIIqqIIIIIIIIIIIqIqIqIIIIIIIIIIIIqIIIIIIIIIIIIIqII9IIIqIIIIIIIIIIIIIIIIIIIIIIIIIqII9IIIIIqIIIIIIIqIIqIqIqqIIIqqqIIIIqIIIIq9IqqIIqIIIIqIIqIIIIIqIIIIIqIIIqIIIIIqIqqqqIIIIIIIIIIIIIIIIIIqIIIIIIIIIIIIIIIqIIIIIIIIIIIIIIqIIIIIIIIIIIIqqIIIIIIIIqIIqIIIII…	0	807	0	2	23239R-01-03_samtools	8.656424863277781
278679	641501	641501	12	34126655	N	404	C$C$C$cCTCCcCCCCccccccCCCCcCcCCCcCCcCCCCCCcCCCCCccCCCCCCCCcccCCCCCCCcCCCCCCCCCcCCCCCCCCCCCCCCCcCccccCCCCCCCCCCCCCCCcCCCCCCCCCCCCCCCCCCCcCCCCCCCCCcCCCCCCCCCcCCCCCCCCCcCCCcCCCCCCCCCCCCCCCCCCCCCcCCcCCCCCCCCCCCCCCCCCCCCCCCCCCCCCCCCCCCCCCCCCCCCCCCCcCCCcCCCCCCCCCCCCCCCCCCcccccCCcccCCccCcCCCCCCCCcccccCcccccCCCCCCCCccCCCcCCCCCcCCcCCCCCCCCcCCCCCCCcCCCCCCCCccCcccccccCCCCCcCCccCCCCCCCCCCCCCcCCcCcccccccCCCcC…	IqIIIIIIqIqIqIIIIIIqIIIIIIIIIqIIIIqIIIIIIqIqIqqIIIIIIqqIIIIIIII9IqIIqIIIqqqqqIIIqIIIIIIqIIIqIIIIIIIIIII9IIIIqIIII9IIqIIIqIIIIIqIIIIIqqIIIIIIIqqIIIIII9IIIqqIIIIIIIIIIqqIIIIIqqIIIIIIIqIIIIIIqIIIIqIIII9aI9IIIqIIIIIIIIIqIIIIII9IqIIIIIIqIIIII9IIqI9IqqIII99IIqIIIqqIIIIqqqqqIIIqqIIqqIqIIIIIIIIqqqqqIqIqIIIIIIIIIIqqIIIIIIIIIqIIqI9IIIIIIqII9IIIIqqIIIIIIIIIIqqIIIIqIIIIIqIIqqIIIIIIIIqIIIIIIIqIqqqIqqqIIIqIIII…	0	403	0	1	23239R-01-18_samtools	8.654636028527968
115683	269435	269435	6	74900946	N	404	<g$g$GGGGGGGGGGGGGGGGGGGGGGggggGgggggGggggggggggGgggggggggggggGggggGggGGgggggggggGggggGGGgGgGGgGGGGggGGGGGGGGgGGGGggGAgGGGGGGGGGggGGGGgGGGGGGGGGGGGGGGGgGggGGGgGgGggGGGGGGGGGGGGGGGGGGGGGGGggGGGgGGGgggggggGgggGGGGGGGgGGGGGGgGGgGgggGGgGgGGgGGggggGgGgGGGGGGGGgGGGgGgGGgGggggGggGgggGgggGGGGGGgGGGgGgggGGGggGGgGgGGgGgGGGggggGGgGgGgGgGgGggGggGggggGgGgGGGggGgGgGgGGGgGGGggGGgggggggggggGGgggGggGGGGgggggGggGg…	I9IIIIIqqqqqIqIqIqIIIqqIIIII9qIIIIIqIII9IIIIIIiIqIIIIIIIIIIIIIII9qIIIIIIIIIIIIIIIqIIqIIII9qIIIIIIIqIIIIIIqIIIqIqIqIIIIIIIqIIII9IIIIqIqqIIqIIIqIIqIqqIIIIqIIIqIIIIIqIIIIIIqqIIIIqIqIIqIIIIIIIIIIIIIIIqIIqIqI9IIqqIIIIqIIIIIIIIIIIIIIIIqIIIIIIIqIq9IqIIIIIqIIIIqIIIqIIIIIIIIqqIIIIIIIIIIIIIIIqIIIIIIIIIIIIIIIIIIIIIIqIqIIIqqqIII9qqIIIqI9IIYIqII9IIqIqIIIqIqqIIIIIIIIIIIIIqqIIIqIqq9IqIqIII9III9IIIIIqIIIqIIqIIqI…	1	0	402	0	23239R-01-04_samtools	8.651051691178928
18991	45533	45533	28	37279644	N	402	c$c$c$c$c$c$cccccccccccccccccccccccccccccccccccccccccccccccccccccccccccccccccccccccccccccccccccccccccccccccccccccccccccccccccccccccccccccccccc$ccccccccccccccccccccccccccccccccccccccccccccccccccccccccccccccccccccCccccccccctcccccccccccccccccccccccccccccccccccccccccccccccccccccccCccccccCcccccccccccccccccccccccccccccccccccccccccccccccccccccccccccccccccccccccccccccccccccccccccccccccccccccccccccccccccC…	IIIIIIII9IIIIIIIIIIIIIIIIIIIIIIIII9IIIIIIIIIIIIIIIIIIIIIIIIIIIIIIIIIIIIIIIIIIIIIIIIIIIIIIIIIIIIIIIIIIIIIIIIIIIIIIIIIIIIIIIIIIIIIIIIIIIIIIIIIIIIIIIIIIIIIIIIIIIIIIIIIIIIIIIIIIIIIIIIII9II9I9II9IIIqIIIIIIIIIIqIIIII9IIIIIIIIIIIIIIIIIIIIIIIIIIIIIIIIIIIIIIIIIIq9IIIIIIIIIIIIIIIqIIIIIIqIIIIIIIIIIIIIIIIIIIIIIIIIIIIIIIIIIIIIIIIIIIIIIIIIIIIIIIIIIIIIIIIIIIIIIIIIIIIIIIqIIIIIIIIIIIIIIIIIIIIIIIIII9IIIII9qiqIIIqI…	0	401	0	1	23239R-01-03_samtools	8.64745842645492
148875	349301	349301	4	91886584	N	803	>TTTTttTTTTTTTTTTTTTTTTTTTTTTtttTttTttTtttTTTtTtTttTtttttttttttttttttttttTTTTttTTTTtttTTtTTTtTTttTtTTttttttTttTttttttttTtttTttttTttTtTtttTttttttttTtttttttttttttttttttttTTtTtttttTtTtttTtTTttTtTTTtTtttttttTTTTTTTtTTTTTTTTTTttttttTTtttttTTTTttTTTTtTTtTTTTTtTTttttTtTtttTTtttTTTTTTTTTTTTTTtTTttttTtTttTTTTttTttTTtTTTTttttTtTTtttttgtTTTTTTTttTttTTTTTTTttttTttTTTTTtttTttTTTtTttttttttttttttttTttttttttTtTt…	IIqI9IIIqqqIIIqIIIqqIIIIqIqIIIIIqIIqIIIIIIIIqIIIqIIIIIIIIIIII9IIIIIIIIIIIIIqqIIIIqIIIqIIIIqqIIIqIqIIIIII9IIIIqIIIII9IIIIIIIIIIIIqIIIIIIIIIIIIIIIIIIqIIIIIIIIIIIIII9III9IIqIIIIIqIIIIIIIqIIIIIIIIIIIqqIIII9IIqIIIIqI9IIIIIIIqIIIIIIIIIqIIIIIIIIIqIIIIIqIIqIIIIIIIIIqIII9IIIIIqIIIIIIqIIIIIIII9qIIIIIIqIIIIIqIII9IIIqIIqqqqIIIIqIqI9qIqI9IIqIIIIIIIIIIqIIIIIIIIIIIIIIIIIII9IIIIIIIIIIIIIIIIIIIIIIqIIIIIIIIIIIIIIq…	0	2	1	799	23239R-01-22_samtools	8.642051692927977
3590	8686	8686	19	27077158	N	6380	>>>>>>>>G<G$G$G$G$G$G$G$gGggGggG$gggGG$GgGGGAGGGGGGGGGGGGGGGGGGGGGGGGGGGGGAGGGGGGGGGgGGGGGGGGGGGGGGGGGGGGGGGGGGGGGgGGGGgGGGGGGGgGgGGGGGgGGGGGgGggGGGGGGGGGGGGGGGGgGGggGGGGGGggggGgggGggggggggggggGggggggggggggggGgggggggggaGgggggggGgGGGGGGGGGGGGgGGgGgGGGGGgGgGGGGGggGGGGgggGGGggGGGggggGtgggGgGtgGggggggGgggggGggGGGtggggGgggGggGgggggggGGGggggGggggggggggggggggggggGgggggggggggggggggGggggggggGggGgGgGgGggGg…	9q9I9IIIqqIq9qqqIIqIIqIIqIII9IqIIIqqIqqI9IIIIqqIIIIIqIIqIqIIIqIIIqIqqqqqqqIqqqqIqqqqIqIqIIqqqqqqqqqqqIIqIIIqqIqqqIIIIqIq9IIqIIII9IIIqIIIIIIIqIqI9qqqqIIIIqIIIIqIq9q999IIIIII9III99IIIII9I9I9IIIIIIIIIIIqI9IIIII9I9qII9I99Iq9I9qIIq9qqq999IqIqIIIqIq9IIIqIqIIIIqIIIIIqq9IIIIIIII9IIIIIq9I9Iq9IIIIIqI9I9IaIIqII9IIIIIIIIIIIqIII9IIIqIIII99IIIIIIIIIII9III9IIIIIIIIqIIIIIIIIIII9qIqIII99I99IIIIIqIqIIIIqIIIIIIIIII…	16	0	6347	7	23239R-01-28_samtools	8.63185912728278
258547	597024	597024	16	70963828	N	6371	CC>>CC<<<<C<<tCCCCcCCCcCCCCCCCCCCcCCccCCcCCCcCCCCCTCCcCCCCCCcCcCCCCcccCcCCcCccCCcCCcccCcCCCcCCCccCCCCcCCCCCcccCCCCCCCcccCccCCCccccccccccccccccCccccCccCccccCccCcccccccccccccccCcccccCcccccCccCccCcccCcccccccccccccccccccccccccccccccCCccCcccccCcccCcccCccCcccccccccccccCcCcCccccCcCcCcCCcccccccCcccccccccccCccCccccccCccccccccCcccCcccCcccccccccccccCCcccCcccCccCcCcccccCCcCccCcCcccccccccccCCcccccccccCCCCCCCC…	IIIII9III99IIIIIqqIIIIIIIIIIIIIIIIIIIIIIIIIIIIIqI9IIIIIIIIIIIIIIIIIIIII9IIIIIIIIIIIIIIIIIIIIIIIIIIIqIIIIIIII9IIIIIIIIIIIIIIIIIIIIIIIIIIIIIIIIIIIIIIqIIIII99IIIIIIIIIIIIIIIIIIIII9I9IIIIIIIIIIIIIqIIIIIIIIIII9IIIIIIIIIIIIIIIIIIIIIIIIIIIIIIIIIIIIIIIIIIIIIIIIIIIIIIIIIIIIqIIIIIIIIIIIIIIIIIIIIIIIIIIIIIIIIIIIIIIIIIIIIIII9II99IIIIIIIIIIIIIIIIIIIIIIIIII9IIIIIIIIIIIIIIIIqIIIIII9IIIIIIIIIIIIqIIIIIII99IIqIIqII…	3	6343	0	16	23239R-01-32_samtools	8.63094962683287
126069	294472	294472	10	15714449	N	6455	>>>>>><<<<<g<<g><g$g$g$g$G$G$g$g$G$g$g$g$g$g$g$g$G$G$g$g$G$g$g$g$G$g$g$g$g$g$g$g$g$G$g$G$G$g$G$g$G$G$g$G$g$g$g$g$g$g$G$G$G$G$g$g$G$g$g$g$G$g$G$g$G$G$G$g$g$g$G$g$G$g$G$g$g$g$G$G$g$g$g$g$g$G$g$G$g$g$g$G$G$g$G$g$G$g$G$G$g$g$G$G$g$g$g$g$g$g$G$g$G$g$g$g$G$g$g$g$g$G$g$g$g$g$G$g$g$g$g$g$g$G$G$g$G$g$G$G$g$g$G$g$g$G$g$g$G$g$G$g$G$g$g$g$g$G$g$G$g$g$g$G$g$g$g$g$G$G$g$g$g$G$g$G$g$G$G$g$G$g$g$g$g$g$g$G$g$G$g$…	IIIqIIqIIIIIIIIIIIIIIqII9qIII99IIIqIIqIIIIIIIIIIIII9qqIqIqqIqIIIIIIIqIqI9III9q9qIqqqI9IIIIIqIIIqqII9IIIIIIIIIqIqIqIIqIIIqIIIIIIIII9IqqIIIIq99IIII9III9qI9qIIqI9IIIIIII9qI9I9IIIIIIIIIIIII9qII9IIIIqqIIIIIIIIIIqIIIIqIIiIIIIqIIIIIIIIIIIIIIIIqIIIIIIIqIIIIIIIIIIIIIIIIIIIIIIIIIIIIIIIIIIIIIIIIIIIIIIIqIIIIIIIqIIIIqIIIIIIqIIIIIIIIIIIqIIIIIIIIIIIIIIIIIIIIIIIqIIIIIIIIIIIIIIIIIIIIIIIIIIIIIIIIIIIIIIIIIIIIIIIIII…	9	0	6278	16	23239R-01-11_samtools	8.616089313582115
77762	181937	181937	19	27077158	N	6624	>>>>>>>>>><G$G$G$G$G$G$G$G$G$G$GGgggGGgGGgGgGGggGGGGGGGGGGGGGGGGGGGG$GGGGGGGgGGGGGGGGGGGGGGGGGGGGGGGGGGGGGGGGGGGGGGGGGGGGgGGGGGGGGGgGGGGG$GGGGGGGGGGGGgGGgGGGGGGgGGGGGgGgGGGgGGGggGGGGGGGGGGGgGGgGGGGGGGGGGGGgGGGgGGGGgGGGggGgGGgGGGGGGGGGGgggGggGGgGgggggGggggggggggggggggggggggggggggGggggggggggGgGgGGggaggggggGGGggGGGGgGGGGGGGGGGGGGGGGGGGGggGGGgGGGGGgGGggggGGggGggggGggggGgggggGgggGgGgGggggggGGGgggGGGgg…	qIIIIqqIIIIqIIIIIIIqIIqIIIIIIqIIqIIIIIqIIIqIIIIIqIqIqqIqqYqq9qIqIIIqIIIIIIIqIIqIqqIqIIIIIIIIIqI9IqEqIIIIIIqIqIIIIIqIIII9IIIIA9qIqIIqqIIIIIIIII9III9I9qII9II99qqIIIIIIIIqIIIIqIIIqIIIIIIqqIIqIIqI99qIqIIIqIIIIII9IIIqIIIqqIIIYII9IIIIIIqI9IIII9III9I9I9I99IIII9IIIIIIIIIII9IqI99IIIIIIIIIIIIIII9I9IIIIqqIIIqIIIIqIqIqIIIIIIIIIIIqqI9IIIqIIqIIIIIqIIIIIqI9IIIIIqII9IIIIIIIq9IIIIIIIIIII9IIIIqIIIIIII9IIIIqq9IIIII…	17	0	6588	8	23239R-01-13_samtools	8.598161998476016
274489	632160	632160	19	27077158	N	6995	>>G><>>>>>>><g$G$G$G$G$G$G$G$G$G$G$G$G$g$G$G$G$G$g$G$g$G$G$g$GGGGGG$gGggGggGGgGGgGggGGGGGGGGGGGGGGGGGGGGGGGGGGGGGGGGGGGGGGGGGGGGGGGGGGGGGGGGGGGGGGGGGGGGGGGGGgGGGGGGGGGGGGGGGGGGGGGGGGGGGGGGGGGGGGGGGGgGGGGGGGGGGGGGGGGGGGGGGGGGGGgGgGGGGGGGGGGGGGGGGGGGGGGGGGGGGGGGGGGgGGGGGGGGgGGGGggGGgGGGGGGGGGggGGGgggGGGGGGGGGGGGGGgGGgGGGGGgGGGgGGGGGGgGGGGGgGGGGGGGGGGgGGGGGGGGgGGGggGGGGGGGGGGGGGGGgGgggGgGGGggggggGGG…	IIIqqIIII9IqIIIIIIIIIqIII9IIIIIIIIqIIqIIIIIIqIIqIIIIIqIIIIIIIIII9qIqqIIIqIIIIIIIIIqqqIqIIq9IqIIIIqIIqqqqqIIIIqII9qIIIIIIIIIIIIqIIIIIIqIIIIIIIIIqIqIIIqIIIIIIIIIIIIIIIqIqIIIqIIIIIIIIIIqIIIIIIIIIIIIqIqI9III9IIqIIIIqIIIIIIII9IIIIIIIqIqIIIIIIqIIIqI9qIqI9IIII9qIIIIIqIIIqqI9III9IIIIqIIII9IIq9IIIIIIIIIIqIIIIIIIIIIqIIIIqIIII9IIIIIIqIIIIIIqIIIIqIqIIII9IIIIIqq9qqIIIIIIIIqIIIIIIIIII9I9II9I99II9IIIIII9IIIIIII…	18	1	6955	7	23239R-01-26_samtools	8.593909797987289
278078	640003	640003	8	25938292	N	387	CccccCccCcccccccccCccccCcCccCCCcCCcccccCccccCcccccccCCCccCcccccccccCccccccccccccccccCCcccCccCCcccCcCCcCCCCcCcCCcccccccCCCCCCCCccccCccccccCcCcCcccCCgCCCCCCCCCccCcccCCCcCCCCCcCCcCccccCcCcccCcCcccccccccCCcccCccccCCcCcccCcccCcCcCCccccCcCcCcCCCCCCCCCCCcCCCcCcCcCCCCCCCccCCccccccCcCCccCccccccCCCCcCccCccccccCCCccCccCcccccccccccccccccccCCccccccccccccccCccCcCccccCCCCCccCCCCccCCcCCcCcccCcCCCCcCC	IIIIIIIIIIIIIIIIIIqIIIIqIIIIIqqIqIqIIIIqIIIIIIIIII9IIIIIIIIIIIIIIqIIIIIIIIIIIIIIIIIIqIIIIIIqIqIIqqqqIIqIIIIIIIqIIIIIIIqIIIqqIIIIIIqIIII9IIqIIIIqIqIII9I9IIIqIIIIIIIqqIIIIq9IIIIqqIIIIIIIIII9IIIIIIIIIII9IqIIIIIIIIqIqqIIIIII9IIIqqIIIIIIIIIIII99IIII9IIqIIIIIqIIIIIIIIIqIIIIqIqIIqIIIIIIqIIqqIqIIIqIIIIIIIIqI9IIIIIIIIIqIIqIIIIIIIIIIIqIII9qIIqIIIIIIqIIIIIIIqIIIqIII9I9IIIIIIIqIIII9IIIIqIqIIIIIII	0	386	1	0	23239R-01-18_samtools	8.59245703726808
181082	422404	422404	12	34126655	N	386	C$C$cCCCcCCCCCCCCCCCccccCCCCCCCcCCCCcCcCCCCCCCCCccCCCCcCCCCCCCCCCCCCCCcCCCCCCCCcCCCcCCCCCCCCCCCCCCCCCCcCCCCcCCccCCCCCCCCCcCCCCcCCCCCCCCCCCCCCCCcCCCCCCcCCCCCCCCCCCcCCCccCCCCCCCCCCcCcCCCCCCCCCCCCCCCCCCCCcCCCCCCCCCCCCCCCCCCCCCCCcCCCCCCCCCcCCCCCCCCCCcCCCCcCCCCCCCCCGCCCccCCCCcCCcCCCCCCCCCCCCCCCCCCCCCCCCCCcCCCCCCCCCCCCCCCCCCCCccCCCCCCCCCCCCcccccccCcCcCCCCCCCCcCCcCCCCCccCCCCCCccCccccccCcCCCCc	IqIqIqIqIqqIIqqI9IIqqIIIIIqqIIIqIIqIIIIIIIqIIIIqIIIIqqIIIIIqqIq9IIqIIIIIqqqIIqIIqIqIIIIqIIIqIIqqqII9qIIIIqqqIII9IIqqIIqIIqI9q9IIIqIIIIIqIqIIqqIIIIIIqIIqIIIIIIIIIIqIIqqIIqIIIIIIqIIqqqIIIIIIIIIqIIIIII9IqqIIIIIIIIII9IIIIIIqqIqqqIIqIqIIIqq9IqII9qIIqIIIIqIIIII9IIIIIIIqqIII9qII9IIIIIIIIIIIIqIIIIIIIIIIIqIqIqIIIIIIIIIIIIIIIII9IqIqIIIIIIIIIIqIqqqqqIqIqIqIIIIIIqIIqIIIIIqqI9IIIIIqIqqqIIqIqIIIIq	0	385	1	0	23239R-01-40_samtools	8.588714635582264
97833	228137	228137	19	27077158	N	6559	>>G$G$g$G$g$G$G$G$G$G$gggg$gggGGGGggg$GggGgGGGGGGGGGGGGGGGGGGGGGGGGGGGGGGGGGGGGGGGGGGGGGGgGGGGGGGGGGGGGGGGGGGGGgGGGGGGGGGGGGgGGGgGGGGGGGgGGGGGGGGggGGgGGGGGgGGGGGGGGGgGGGGGGtgGGGGGGGGGGggGGgggggggggggggggggggggggtggGgaGGgGgggggGgggGgggggggggggggggtgggGGgGGGgGggGGGggGggGggGGGGGGGGgGGGggGGGGggGgGGGGGGgggGGGgGggggggGgGgGGggGgGGggGgGgGgGgggGggggggGgGGggGGggGGGggggGgGgGggGggggggGGGgGggaggggggggGggggGgg…	9IqIIIIqqIIqIIIIIIIIIqqIIIIIIqIIqIIIIIIqIIIIIqQIIIIIqIqIIqIIIqqIIIII9qIIqq9IIIIIIqq9I9qIIIIIIIIIqI9IIqIIIIIIqIqqIqIq9qqIIqqI99IqqIqIIIIIIIqIqIIIqIIIIqIqq9IIIqII9I9q9IIIII9IIIIIIIIIIIIIIIIIIIIIII99III9IIII9IqII99IIIIqIIq9IIIIII9IqI9qIIIIIIII9IqIIIIIIII9IIIII9IqqqIIIIIIqqqIIqIIqI9qIqIqIqI9IIIqI9II9III9qIqIIII9III9IIIIIII9IIIIII9I9IIqIqIIIIqIIqIIIIIqIIIIIIIqIIIqIIII9IqIIIIII9IIIIq99IIq9IIIIIIIqIqIqI…	10	0	6530	17	23239R-01-12_samtools	8.585404435183454
195696	455546	455546	8	25938292	N	386	>g$G$G$G$g$G$g$G$g$G$GgGgGggggGggggGggGggggggGgggGgggGgGGgggggggggggggggggggggggggggggggGGggGGggGgGGGGgGGgGGGGGgGggGGGGGgggggGggGGGGGGGggggggGgggGgGggGGgGGgggGGGGGGGGGGGGGGGGGgggGgGgGGGGGgGGgggggggggggggggggggGGGGGgGggGgGgGGGgGGGgggGGgGGGGGGGgGGGGGGGGGgGGGGGGGGgGggGGggggggGgGggggGGGgGggGGGGGGGGggGGggggggGGgggggggggggggggggggggGgGggggggggggGgGggGGGGGggggGgggggggGgggGGgGgGGGgGGGGGGGcGGgGGGgG^~G^~G^…	IIqqqII9qIIIIqIIIIIIqIIIIIIIqIIIIIIIIIIqIIIqIIqIIIIIIIIIIqIIIIIIIIIIIIIII9IIIIIqIIIIIIq9q9qIIIqqIIqIqIIIIqII9IIIIIIIIIIqIqIqIIqIqIIIIIIIIIIIIIIIqIIIIIqIIIqIqIIIIIIIIqIIIIIIIIqqqIIIIIIIIIIIIIqIIIIqqqIqIIIIIIIIIIIIIIII9IIIIIIIIIIIIIIqIIIIIqIqIIIIIIIIqIIqIIIIIIqIIIIIIIIqIIIIIIqIIIIIIqIIIIIIIIIqqqIqIIIIIIqIIIIqIIq9qIIqqIIIIIqIqIIIIIIIIIqIIIIIqIIIIII9IqiIqIqIIIIIIIIIIIIIIIIIIII9IIIIIIIIII	0	1	384	0	23239R-01-36_samtools	8.584962500721156
117686	273822	273822	16	70963828	N	6120	<<<<<<CcCCCCCCcCCTCCCCCCCCCCCCcCcCCcCCCCCCcCCCCccCcccccCCCcCcCcCcccCCccCCcCCCccCCCCCccCCcccCCccCccCcCccccCCCcccCCCcCCccCcCCCccCccccCcCcCCcCCCCccCcCCcccccCccCcccccccccccccCcccccccccccccccccccccccCcccCccCCCcccCcCccccccccCccccccccCcccCccccCcCcccccccccccccccccccCccccccccCcCcccccccccccCcccccCccCcccccCcccccccccCccCcCccccccCcCCcccCcccCCccccccCccCcCccCcccccccccCCcCccccccccCccccccccccccccccccccccCccccCccC…	II9IIqIIIIIIIIIIIqIqIIIIIIqIIIIIIIIIIII99IIIIIIIIqIIIIIIIqIIIIIIIIIIIIIIIIIII9IIIIIIIIIIIIIIIIIII9IIIIIII9IqIIIIIIIIIIIIIIIIIIII9I9III9IIIqII9IIIIIIIIIIIIIIIIIIIIIIIIIIIIIIIIIIIIIIIIIIIIII9IIIIIIIIIIIIIII9IIIIIIIII9IIIII9IIIIIIIIIIIIIIIIIIIIIIIII9IIIIIIIIIIIIIIIIIIIIIIIIIIIIIIIIIIII99IIIIIIIIIIIIIIIIIIIIIIIII9IIIIIIIIIIIII9IIIIIII9IIIIII9IIIIIIIIIIIIIIIIIIIIIIIIIIqIIII9IIIIIIIIIIIIIII9IIIIII9IIII…	1	6093	0	16	23239R-01-04_samtools	8.572937025017309
71457	167274	167274	10	15714449	N	6551	>>>>>>>><<<<<<<<<g<<><<<g$g$G$g$G$g$G$G$G$G$G$g$g$g$G$g$g$g$G$g$g$g$g$G$g$g$g$G$G$g$G$G$g$G$G$g$G$G$g$G$G$G$g$g$g$G$g$g$G$G$G$g$G$G$G$G$G$G$g$G$G$G$g$G$g$G$g$G$G$G$g$G$g$G$g$G$G$g$G$G$g$g$g$g$G$G$g$G$G$g$G$g$G$G$g$G$g$G$G$g$G$g$g$g$G$g$g$G$g$G$g$G$g$g$g$G$g$G$G$g$g$G$g$g$G$g$g$G$G$g$g$G$g$g$G$g$g$G$G$g$G$G$g$g$g$G$g$g$>g$g$gggggggggggGGggggG$gggggggggggggGg$gggggGgggggggGgg$Ggg$GgggG$gGggGGggG$GG…	I9III9III9II9IIIIIIIIII9IIII9IIqqIqI9IqI9IIIII9III9qIIqqIqq9IqIqqqIIIq9IqIqIIqqIqI9qqIII9IIIIIIIIIIIqIII99IIqqIIqq9IqQIIIIIIII9IIIIq99II9IIIIq9I9IIIaIIqIIII9IIIIqIIiII99IIIq9IIIIIIIIIqIIqIIIIIqIIIIIIIIIIIIIqIIIIIIIIIIIIIIIIIIIIqIIIqIIIIqIII9IIIIIIIIIIIIIIIIIIIIqIIIIIIIIIIIIIIIIIIIqIIIIIIIIIIIIIqI9IIIIIIIIIIIIIIIIIIIIIIIIIIIIIIqIIIIIIII9IqIqqIIIIIIIIIIIIq9IqEIIIqIIIIqIIIqIIIqIIqIIIIqIIqIIqIIqIqqqq…	3	1	6425	17	23239R-01-48_samtools	8.562017897718263
147018	344261	344261	20	51618687	N	1085	<>>>>>>>>>>>><<<<<><<<>>>>>>>>><>>>>>>>>>>>>>>>>>>>>>>>>>>>>>>>>>>>>>>>>>>>>><<<<>>>>>>>>>>>>>>>><><>>>>>>>>><>>>>>>>>>>>>>>><>>>>><<>><<<><<>>>><<<<>>>>>><><<<<<<<><<>>>>><<<<<<<><<<<>>>>><><<<<<><<<<<><<<<><>><><<<>><<<<<><<<<><<<>><<><<><>><><>>>>>>>>>>>>>>>>>>>>>>>>>>>>>>>>>>>>>>>>>>>>>>>>>>>>>>>>>>>>><>><<<<<<<<<<<><<<<<>G$G$G$G$G$G$GGGGGGGGgGGGgggGGGGGGGGGGGGGGGGGGg$GGGGGGGGGGGGGGGGGGGG$GGG…	IIIIIIIIIIIIIIIIIqIIIIIII9IIIqIqIIIIIIIIII9IIIIIIIIIIIIIIIIIIIIIIIIIIIIIIIIIIIIIIqIIIqIqII=9IIIIIIIIqIIIIIIqqqqIqIqqIqIIIIqIIIIIIIIIIIqIIIIIIIIIqIIqqIIIIIIIIIIIIIIqIqqIIIIIIIIIIIqIIIqIIIIq9qIIIIIIIIIIIqIIIIIIIqIIIIqqqIqqQqqIIIIIIIIIIIIII9IIIIIIIIIIIIIIIIIIIIIIII999I9II9IIIIIIIIIIIIIIIIIIIIII9IIIIIIIIIIII9IqIIIIIIIIIIIIqIIII9qIIIqIIqqIIq9IIIIIIIIIIIIqIIqIIIqIIqqIqIIqIIIqqIIqIIIqII9IIIIqqIIqIIqIqII…	2	0	755	0	23239R-01-10_samtools	8.560332834212442
200683	467069	467069	8	25938292	N	377	G$G$G$G$g$ggGGGggggGggggGgGgggggGgggggggggGGGgGGggggggggggGggGggggggggggggggggggggggGGGGgGGGGGgGGGGgGGgGGgGGgGgGGgggGGGGgGggGGggGgGGGGgGGGgGgggGgGgggGGGggGgggggGggGgggGGGGgGgGGGGGGGGggGGgGGGgGGgggggggggggggggGgggggggGGGGGGggGGggGGGGGGgGgGgggGgGGGGGGGGggGGGGGCGgGGgGgGggggGgGggGGgggggggggggGGGGGggGGggGggggGgggggggggggggggggGGgGGGgggGggGgggggGGggGggGGgggGGGGGgGgGggGgGgGGGgGGGGG^~G^~G^~g^~G^~G	qqqqI9IqIqIIIIqI9IIIIIIIIIIqIIIIIIII9qIIIIqIIIIIIIIIIIIIIIIIIIIIIIIIIIIIIIIIIIIqIqIIqIIIIIqqIIIIIqqqIqIIIIIIIqIIqIIIIIIqIII9IIIIqqqqIIIqIIIIIIIIIqIIIqIIIIIIIIIIIIIIIIIIIIqIq9IIIIIqIqIIIIIqIIIIIqIIIIIIIIIIIIIqIIIIIqIIIqIIIIIIIIIIIIIqIIq9IIIIIqqqIIIIIIIIIIIqIIIIIIIIIqIIIII9IIqIIqqIIqIqIIIIqIIIIqIIIIIqIqIIIIIqqIqIIq9qqIIIIIIIIIIIIqII9IqqIIIqIIqIIqIIIIIIIqIIIIqIIIII9II9IIIIIIqII	0	1	376	0	23239R-01-35_samtools	8.554588851677638
242945	562383	562383	16	70963828	N	6422	<<C<><<<<cC<>TCCCCccCcCCcCCCCCCCCCCCcCCCcCCCcCCCcCCCCCcCccCcCcCcCcCCcCCCcCccCCcCCCCCccCcCCCCCCCcCccccCCCCCCCccccCCCcccccCCCCCccccCccCcCcCCCCCCcccccccccccccCcCcccccCcccCccccCccCcccccccccCccccCcccCcccccccccCCcccccccCccccccccccccccccCcCcccccccccccccccccccccCcCcccCcCcccCccCCcccCCcccccccccCCcccCcccCccCcccCcCccCCccccccccccCcccccCCcccccccccccccccccccccccCCccCCcccccccccccccccCCCcCCCCCCCcCCCCCCCCCCCCcCCCC…	IIIIIII9IIIIIIIIqIIIq9IIIIIII9IIIIIIIIIIIIqI9qIII9IIIIIIIIIIIIIIIIIIIIIIIIIIIIIIqIIIIIIIIIIqIIIIIIIIIIIIIIqIIIIIIIIIIIIIIIqIIII9IIIII9IIEIIIIIIIIIIIIIIIIIIIIIIIIIIIIIIIIIIIIIIIIII9IIIIIIIIIIIIIIIIII9IIIIIIIIIIIIIIIIIIIIIIIIIIIIIIIIIIIIIIIIIIIIIIIIIIIIII9IIIIIIIIIIIIIIIIIIIIIIIIIIII9IIII9IIIIIIIIIIIIII9IIIIIIIIIIIIIIIqIIII9IIIIII9IIIIIIIIIIIIIIIIIII9IIIII9II9IIIIIIIII9qIIIqIIIIqIIIIIIIIIqIIIIIIIII…	0	6391	0	17	23239R-01-19_samtools	8.554363130791486
286075	654665	654665	16	70963828	N	6345	C<<<CCcCcCCCCCCCCCcCcCCCCCCCCCCccCCCCCCCccCCcccCCccCccCcCCcCCCccCcCcCcCCcccCCCcCcCcCCCCCcCcCCCcCCCCCcCcCCCcCCCcccccCcCccccCcccCccccccccccCccccccccCccccCccCCcccccccccCccccccccccccCCcccCCccccCcccccCcccCCcccccccccccccccCccccCccCCccccC<cCccccccCccccccccccccCccccccccccccccccccccccccCccCcccccccCccccCccccCccccccccccccccccCccccccccccCccCcccccccccccccccccccccccCCcCccccccccCccccccccccccccccccCCCcCCCCCcCCCC…	IIIIIIIIIIqIIIIIIIII9IIIIIIIIIIIIIIIIIII9IIIIIIIqIIIIIIIIIIIIIIIIIqIIIIIIIIIIIIqIIIII9IIII99IIIIIIIIIII9IIIIIIIIIIIIIIIIIIIIIIIIIII9IIIIII9IIIIIIIIIIIIIIIIIIIIIIIIIIII9II9IIIIIIIqIIIIIIIIIIIIIIIIIIIIIIIIIIIIIIIIIIIIIIIIIIIIIIIIIIIIIIIIIIIIIII9IIIIIIIIIIIIIIIIIIIIIIIIIIIIIIIIIIIIIIIIIIIIIIIIIIIIIIIIIIII9IIIIIIIIIIIIIIIIIII9I9IIIIIIIII9IIIIIIIIIIIII99III9IIIIIIIIII9III9III9I9IIIIIIIIIqIIIqqqIIIq9Iq…	0	6320	0	17	23239R-01-33_samtools	8.538246001814127
31826	74248	74248	8	22896094	N	1489	ggGGGGGGGGGG$GG$GgG$gGGgGGGGGGGGGGGGGGGGGGGGGGGGGGgGGGGGGGGGGGGGGGGGGGGGGGGGGGGGGGGgGGGGGGGGGGGGGGgggGGGGGGGGGGGGGGGGgGGGGGGGGGGGGGGGGGGGGGGGGGGGGGGGGGGggggGGGGGGGGGGGGggGGGGGGGGGGGGGggGGGGGGGGGGGGGGGgGGGGGGGGGGGGGGGGGGGGGGGGGGGGGGGGGGGGGgGGGGGGGGGGGGGGGGGGGGGGGGGGGGGGGGGGGGgGGGgGGGGGgGGGGGgGGgGGGGGGGGGGGGGgGGGGGGGGGGGGggGgGGGGGGgGgGgGGgGgGGGGGGGGGGGGGgGGGgGgGgGGGGGGgGG$gggggGGGGGgGGGGGGGGGGGgGGg…	IIIqIIqIIqIIqIIIqIIqIIqIIIIIqIIIIqqIIqqIqIqIIqIIIqqIIqIIIIIIIIqI9qIIIqqqIqqIIqIIIIqqIqIIIIIIIqIqqqIIIIIIIIIqIqIIqqqII9qqqIIIIqqIIqIIqqIqIqIqqqIqIIIqqqqqIqIIIIqqqIIIIqqIqI9IIIiqIIIIqqqIIIIIIIIIqIIqqqqIqIIIIIIIqIIIIIIIIIqIqIIIqqqqqIIIIIIqIIIq9IIIIIqqIIqIIqqIIIIqIIIIqIqIqqIIqIqqqIqIqIqIIIqIqIIqqqIqIIqIIqqIqqIIIIII9IIIIqqqIqIqIqIIqqqIqI9qIqIIIIqIIIIIIIIqIIIqIqqqIIqIqIqI9qqqIqIIqIIqIqqIIIIIqIIqqIqqqIq…	4	0	1485	0	23239R-01-61_samtools	8.536247215688128
258841	597644	597644	19	27077158	N	6720	>>>>>>>>>>>>>>><G$G$G$G$G$g$G$ggGgGGgGg$GGGGGGGGGGGGGGGGG$GGgGGGGGGGGGGGGGGGGGGGGGGGGGGGGgGGGGGGGGGGgGGGGGGGGGGGGGGGGGGGGGGGGGGGGGGGGGGGGGgGggGGggGGGGGGGGGGGGGGGGGGGGgGGGgGGGGGggGGGGGgGgGGGgGGGGGGGGGGgGGGGGgGgGGGGGGGGgggGGGgggGgGgggggggggggggGggGggggGggggggggGgGGgggGgggggggtggGggGGgGgGGggGgGGGGGGGGgGGGGGgGgGGGGGgGGggGGGGgGGgGgGGGGgGGgGGgGGGgGGGggGgGgGGGgggggGGGgGGgggggGgGggGgggGGgggGggGGggGGggGgg…	9I9IIIIIIIII9IIq9qIIqIqIIIIIqIIIIYqIIIIIqIqIIIqIIIIIIIqIIIIIqIIIIIIqIqIqqqIIqIqqIqqE9IIIqIIIqIIIIIIII9IIqIqQIIIII9IqIIIqIIIIqIIIIIIIIqIIIIIqI9IqIIIIqIIIqIIII9IIIIqIII99IIIq9IIIIqIIIqIIIIIIIqqIIIqIqIqIIIIqIIqqIIIII99IIIIIIIIIII9I9I9IIIIIIIIIIqIIIIIIIIIIIII9IIIII9I9IIIIqI99IIqI9I9IIIIIIIIqIIIIqqqq9IIIq9Iq999IIIIIIIIq9IIqIIIIIqIIIIqqIIIqIqIIIIIIIIIIII9III9II9III9IIIIIIIII9III9IIIIIII9IIIIII99IIIIqI9…	18	0	6671	14	23239R-01-32_samtools	8.533762324525233
91394	213490	213490	10	15714449	N	5675	><>>>><><<<<<<<<<GG$g$g$g$g$G$g$g$g$G$G$g$g$G$g$g$G$g$G$g$G$g$G$g$g$g$G$g$G$G$g$g$G$G$g$g$g$g$G$G$g$g$g$g$G$G$g$g$g$g$G$g$G$g$g$g$g$G$G$G$G$g$G$g$G$g$g$G$G$g$G$G$g$g$g$g$g$g$g$g$G$g$g$g$G$G$G$g$g$g$g$g$g$g$g$g$G$G$G$g$g$g$g$g$G$g$g$g$g$G$g$g$G$G$g$g$g$G$G$g$g$G$G$g$g$G$g$g$G$g$g$G$G$g$g$g$g$g$G$G$g$g$G$g$G$G$g$g$G$g$G$g$g$G$g$g$G$g$G$G$g$G$G$G$g$g$ggGggggggGgggggggggggggggggggggggGg$gggggGgggGggg…	IQIIIqqqqIIIIIIIIqqIIIIqIIIqI99qI9qIqIqIqII9qIIqIIqq9IIIqqIIIIqqI9IIIIqIIIIIqqq9qIaI9qq9qqIIIIIII9I9IIqqq9III9IIIIIIq9IIIIqIIIIIIIIqII9qqIIqqIIIIIq9IqIIIIIIqqIIqIIIIIqIIIIIIIIIqqIqq9IIIIqIIIII9qIIIIIIIIIIIIIIIIIIIIIIIqIIIIIIIIIIqIIIIIIIIIqIIIIIIIIIIIIIIIIIqIIII9qIIqIIIIIIqIIIIIIIqIIIqIIIIIIIIIIIIqIIIIIIIIIIqIIIIIIIIIIIIIIIqIIIIIIIIIIIIIIII9IIIIqIIIIIIIIIIIIIIIIIIIIIq9IIIIIIIIIIqIIIIIIIIIqIIIIqIII…	6	1	5528	15	23239R-01-38_samtools	8.52565130477974
112624	262229	262229	16	70963828	N	6286	C<><<<><>><<>C<CCccCcCCCCCCCCCCCccCCCCCCCcCCCCCCCCccCccccCCcccCccCCcCCCCCcCccccCCcCCCccCcCcCCCcCccCCCCCCCccccccCcCCCcCCCcCCCcCCcccccccccccccCccccCcccccccccccccccCccccccCCccccCcccccccccccCccccccccccCcccccccccccccccCcccccccccccccccccccccccccccccccccccccCccccccccccccCCc<cccccccCccccCcccCccCCcCcccccccCcCcCcCccccccCccCccccccCCccccCcccccCcccccccCccccCcCcccccccccccccCcCcCcccccccccCccccCcccCccccccccccCcC…	9qIIIIIIIqIIIIIIIIIIIIIIIqIIqIIIIIIIIIIIIIIIIIIII9IIIIIIIIIIIIIIIIIIIIIIIIqI9IIIIIIIIIIIIIIIIIIIIIqIIIIIIII9IIIIIIIIIIIIIIIIIIIIIIIIIIIIIIIIIIIIIIIIIIII9IIIIIIIIIIIIIIIIIIIIIqIIIIIIIIIIIIIIIIIIIIIIII9IIIIIIIIIIIIIIII9IIIIIIIIIIIIIIIIIIIqIIIIIIIIIIIIIIIIIIIIIIIIIIIIIIIIIIIIIIIII9IIIIIIIIIIIIIIIIIIIIIIIIIIIIIIIII9IIIIIIIIIIIIIIIIIIIIIIIIIIIIIIIIIIIII9IIIIIIIIIIIqIIIIIIIIIIIIIIIIIIIIIIIIIIIIIIIIIIII…	0	6251	0	17	23239R-01-64_samtools	8.522408445928487
264214	609168	609168	19	27077158	N	6638	>>>>>G$G$G$G$G$G$G$G$G$G$G$G$GggggGGGgGGggGGGGGGGGGGGGGGGGGGGGGGGGGGGGGGAGGGGGGGGGGGGGGGGGGGGGGGGGGGGGGGGGGGGGGGGGGGGGGGGgGGGGGGGGGGgGGGGGGGGGGgGGGGGGGGGGGggGGGGGGgGGGgGGGGGGGGgGgGGGGgGGggGGGGGGggGGGGggGGGGGGGGGGGGGGgGGGGGGGGGGgGGGGGGGGGgggGggGGGggggggggGgggggggggGggggggggggGgggggGgggGggGGggGtGgggggggGGGGgGGggGGGGGGGGgGgGGgGGGGGGGgGGGGGGagGGGGGGGGGGGggGgggGgGgGgGGGGGGGGGgGGGggggggGgggggGgggGgggGG…	IIIqIqqIqIIqIIqqqIIIIIqqIIIIIIIqIIIIIqIIIqIIIIIIq9IIIIIIIIqIqIIIqqqIIIqIIqIIIqqqIII9Iqqq9qIIqIIIIIIIIIIqIqqqqIqqqII9IqIIIIIIIIIIIIq9IqqIII9IIIIIIqIqqIqIIIqIIIIIIIIIIIIIII99Iq999IIIqIIIIIqIIIqIIIIqIqqqIIqIIIqIqq9III9IqqIIIiIIII9I9II9qIIIII9IIIIII99IIIII99IIIIIII9IqIIIIIIIIIIIII9III9IIIIIIIIIIqIIII9I9qIIIqIIIIIqIIqIIIIIqIIIIIIIII9qIIIq9qqII9II9IIIIqIIIIIqIqq9qIIIqIII9I9I9IIIIIqqIIq9IIIq9IIIIIIIIqI9…	18	1	6601	13	23239R-01-51_samtools	8.518543881290388
48246	112074	112074	16	70963828	N	6222	CC><<<<><>cTTCCCCCCCCCCcCCCCCCCCcCcCCCCCCCCCcCCcccCCCCCcCCccCCCCCCcCccCCcCCccCCCCCccccCcCCcccCccCCcCccCcCCcCCcCCCCcCCCccCccCcCccCCCCCCCCCCcCCccCCCCcCcccccccccccCccccccccccccccccccccccccccccccccccCccccccCcccCccccccccccccccccccCCccccccccccccCccccCcCcccccccCccccccccccCccccCcccccccCcCccccCccccccccccccccCcccccCcCccccCccccccccCcCccCccCcCcccccccccCcccccccccCccccccCCcCcccccccccccccCccccccccCccccccCcccccc…	IIqIIIIqIIIIIIIIIIqIIIIIIIIIIIIIIqIIIIIIIIIIIIIIIIIIIIIIIIIIIIIIIIIqIIIIIIIIIIIIIIIIIIIIIIIIIIIIIIIIIIIIIIIIIIIIIIIIIIIIIIIIIII9IIIII9IIIIIIIIII9IIIIIIIIIIIIIIIIIIIIIIIIIIIIIIIIIIIIIIIIIIIII99IIIIIIIIIIIIIIIIIIIIIIIIIIIIIIIIIIIIIIIII9IIIIIIIIIIIIIIIIIIIIIIII9IIIIIIIIIIIIIIIIIIIIIIIIIIIIIIIII9IIIIIIIIIIIIIIIIIqIIIIIIIIIIIII9I9IIIIIIIIIIIIIIIIIIIIIIIIIIIIIIIIIqIIIIIIIIIIIIIIIIIIIIIIIIIIIIIIIIIIIIII…	0	6192	1	17	23239R-01-62_samtools	8.508726914894071
102681	239044	239044	16	70963828	N	6220	C>>C><<<<<<<<<<<<tT$tcCCCCCCCCCCCCcCCCCcCCCCCCCCcCcCCCCCCCCCcccCCccCccCCCcCCCCCCCcCccCcCcCCCcCCCcCcccCCccCccCCCCccccCcccCCCCCCccCCCCcCCcCcccccCCcCcCccCcccccccccccccccccccccccccccccCccccccccccccccccccccccccCcccCcccccccccccccccCcccccccccccCccccCccccccccCccccccccCccccccccCCcccccCccccccccCCcCCccCCcccccCccCcccccccCcccc<ccccCCcccccccccccCcCccccccccccccCccccCCccccccccCcCCcccccccccccCCccCccccCCcCCcccCccC…	I9II9IqIIII9IIIIIIIqIIIIIIIIIIIIIIIIIIIqIIIIIIIII99IIIIIIIIIIIII9IIIIIIIIIIIIIIIIIIIIIIIIIIIIIIIIIIIIIIIIIIIIIIIIIIIIIIIIIIIIIIIIIIIIIIIIIIIIIIIIIIIIIIIIIIIIIIIIIIIIIIIIIIIIIIIIIIIIIII9IIIIIIIIIIIIII9IIIIIIIIIIIIIIIIIIIIIIIII9IIIIII9IIIIIIIIIIIIIII9IIIIIIIIIIqIIIIIIIIIIIIIIII9II9IIIIIIIqqIIIqIIIIIIIIIIIIIIIIqIIII9IIIIIIIIIIIIIIIIIIIIIIIIIIII9IIIIII9II9IIIIIIIIIIIIIIIIIIIII99IIIIIIIIIIIIIIIIIIIIII…	1	6181	0	17	23239R-01-39_samtools	8.50616170845573
111906	260623	260623	12	34126655	N	363	C$c$CccCCCCccccCCCCCCCcCCcCCCcCCCCCCCCCCCCCCCCCCCCcCCCCCCCCCCACCCCCCCCCCCCCCCCCCCCCCCCCCCCcCccCCCCCCCcCcCCCCcCCCCCCCCCCCCCCCcCCCCCCCCCCCCCCCCCCCCCCCCCCCCCCCCcCccCCcCCccccCCCCCCCCCCCCCCCCCCCCCCCCC$CCCCCCCCCCCCCCCCCCCCcCcccCCCCCCCCCCCCCCCcCCCCCCCCccCCcCCCcCCCCCCcCCCCCCCCCCcCcccccCcccccccCCCCcCcccCCcCCCCCCCCCCCCcCCCCCCCCCCCCCCCccccCCCcCCCCCCCcCCCCcCCCCCCCCCcccccCcCCc	IIqIIqIqqIqIIIqIIIIIqq9IIqIIIIIIIIIqIIIIIqIqIIIIq9IIIIIIIq9IIIIIIIqIII9qI9IIIqqIII9IqIIqqqIqqIIIqIIIqqI9IqIIIIIIIIIIIIIq9IqI9IIIIIIIqqI9IIIIIIIIIqIIqIqIIqIqIIIIIIIIqqIIIIIIIIIIq9IIII99IIIIIIqqIIIIqqIqIIIIIIIIIIIIIq9qqIIqIIIIIIIIIIIIIIIIIIIIIIIqIIqIIIIIIIIIIqIIIIIIIIIIIIqIqqqIIIqqqqqIIIIqIIqqIIqIIIIIq9I9IIIqIIIIIIIIIIIIIIIqqqqIIIIIIIIIIIIIIIIqIIII9I9IIIqIqqIqIIq	1	362	0	0	23239R-01-64_samtools	8.499845887083206
178059	415338	415338	28	37279644	N	363	cc$c$c$c$c$c$c$c$c$c$c$ccccccccccccccccccccccccccccccccccccccacccccccccccccccccccccccccccccccccccccccccccccccccccccccccccccccccccccccccccccccccccccccccccccccccccccccccccccccccCccccccccccccccccccccCccccccccccccccccccccccccccccccccccccccccccccccccccccccccccccccccccccccccccccccccCccccccccccccccccccccccccccccccccccccccccccccccccccccccccccccccCcccccccccccccccccCcCCccCCccccCccc	IIIIIIIIIIIIIIIIIIIIIIIIIIIIIIIIIIII9IIIIIIIIIIIIIIIIIIIII9IIIIIIIIIIIIIIIIIIIIIIIIIIIIIIIIIIIIIIIIIIIIIIIIIIIIIIIIIIIIIIIIIIIIIIIIIIIIIIIIIIIIIIIIIIIIIIIIIIIIIIIIIqIIIIIIIIIIIII9IIIIIIqIIIIIIIIIIIIIIqIIIIIIIIIIIIIIIIIIIIIIIIIIIIIIIIIIIIIIIIIIIIIIIIIIIIIIIIIIIIIIIIIqIII9IIIIIIIIIIIIIIIIIIIIII9IIIIIqIIq9IIII9IIIIIIIIIIIIIIIIIIIIqIIIIIIIIIIIIIIIIIqIqqqqqqqIIIqIII	1	362	0	0	23239R-01-23_samtools	8.499845887083206
286565	655286	655286	19	27077158	N	5818	>>>>>>>G$g$G$G$GgggGGG$gGGGGGGGGGGGGGGGGGGGGGGGGGGGGGGGGGGGGGGGGGGGGGGGGGGGGgGGGgGGgGGGGGGGGGGGGGGAGGGGGgGGGGGGGGGGGGGGGgGGGGGGgGGGGGGaGGGGgGGGGGggAGGgGGggGgGggggggggggggGgggggggggggggggggggGgtgggGgGGGGGGggGGGGGGGgGGGgGGgGgGGGGgGGGGgGGGGGgGggGgGGgggggGggggggGGGgggggGGGGGgggggggGgggagGgGgGGggggGgGGaGgGggggggggggggggggggGgggggggGgggggggGgGggGgGgGgGgggggGggggggGGGggGgGGGggGggGGGggGggGgggGggggGGgGggg…	IIII9qIIIqIIIIIqIIIIqqIIIIqqIqqqIIIQIqIIIIIIqIIIqIqqI9qIIIIIII9IqIqqIIqIqIIIIq9qIqqIIIIqq9IqIqIqIIqIIqIIqqIqIIIIqqIIqqqIqqIqIqIqIIIIIIIqIqqIIIIIIII9IIqIII9IIIIIIIII9IIIIIIII9I9III9IIIIIqI9IIIIIqqII9III9qI9qq9IqqqIqIIIIqIqqIIqIIIqqIqIIIIIIIIIIII9IIIqIIIIIIIIIIIIqIqqqIIIIIIIqIIIIIIIIIq9IIIIqIII9II9IIIIIIIIIIIIIIIIIqI9IqIIIIIIIII9I9IIIIIIIIIIIqIIIIIqIIIIIIIIqIII9qqqIII9IqqIIIIIIIqIIq99IIIIqqIIIqIIII…	16	0	5783	11	23239R-01-33_samtools	8.49760238678349
43339	101136	101136	19	27077158	N	6541	>>>>>>>>>><<G$G$g$G$G$G$G$G$G$G$G$GggGgGGGGGGGGGGGGGGGGGGGGGGGGGGGGGGGGGGGGGGGGGGGGggGGGgGgGGGGGGGGGGGGGGGGgGGGgGGGGGGGGGGGGGGGGGGgGgGGGGGGGGGgGGGGgGGgGGgGGGGGGGGGGgGGGGGgggggggggggGGggGgGggggggggagggGGGGGGgGGGGGGgGGGGGGGGGGGGGgGGGGGGGGGGgGgGGGGgGGgGGggggGGgggggGgGgGgGGGggggGggggGggggggGGgggGGgggGgGGGGGGGgggggGgggggggGGggggGgGggggggGggGGggtgagGggaGgGgGgggggggGGgGgGGgGgGgGGgggGGggggGgGGGggGgGGgggg…	II9IIIIIqqIIIIIqIqIII9qI9IqIIqIIIIIIIqqqqqIIIIIqIIIqqIIIIqIqqIqI9IIIqqqI9IIqqIIIIIqIIqqIIIIqq9IIIqIqI9IqIqIIqIIIIqqIqqIII9qIIqIIqq9I9qIIIq9IqIIqI9IqIIII9IIIqqq9I9III99IIIqqI9qIIIIIIIII9II9IqIIIIIIIIIIqq9IqIIqIqIqIIIIIqqII9IIqIIII9IIIIIIqIIqIIIIqqIIIq9II9IIIIIIIIIIIII9IqIIII9IIIII9IIIIIIIIqIqqIIIIIIII9IIIIIIqIII9IIII9IIIIII9IIII9IIIIqIIIqIIqII9IIIIIqIIIIIqIqIqIqIII9qqIIIIIIIIIIIIIqqqIIIIIIIIIIIIqI…	18	1	6502	7	23239R-01-01_samtools	8.496742839248043
63514	147346	147346	19	27077158	N	5447	>>G>>>>>G$G$g$G$GggggGgGGgGGgGGGGGGgGGGGGGGGGGGGGGGGGGGGGGGGGGGGGGGGGGGGGGGGGGGGGGGGGGGGGGgGGgGgGGGgGGGGGGgGGGGGGGGgGGGGGGgGGGggggggggggggggggggggggaggggggggggggGggGGggggggggGGGGGgGGGgGGGgGGGgGgGGGGGGGGGGgggaGgggggGGggggaGGgGgggggGggGGgggggggGggggggggggggGGgGggGgggggggggggggggggggggggggggggGgtgggggGgggGgGGggGGgGgGggGgGgGGgggggGGgGggggGgGGGgggGggGGgGGGGGgGGggGGGgGggGGGGGGGGggGggggGgGgGGGGgggggggGg…	99I9I9I9IIIIqIIIIqIqIIqqIqIq9IIIq9qIIIIIqIIIIqqII9qqIq9IIIqI9qqqIqqIIIIiIqIIIqqIqIIqqqIqqII9qII9qIIqIIIIIIqqI9I9IIIII9IIqIIIIIIIIII99I9IIIIII9III9III9I9III9IIIIIqIII9I9IqqqIqIqqIIIIII9qI9Iq9qqIIIIIqqIIqIIII9IIIII9IIIIIqIqIIIIIqIIIqII9IIIIIIIIIIqII9Iq9IIIIIIIIIIIIIIIII9IIIII9IIIIIIIIIIIIqI999IIIIIIIIIIIIIIIII9q9IIqqIIIIIIIIqqIIIIIIIIqIqI9IqI9Iq9IIIqqIIIIIIqIIqqIqIqqqqIIIIII99Iq9IIIqq9IIIIIIIIIIIII…	15	0	5410	15	23239R-01-63_samtools	8.49452228310566
149914	351723	351723	8	25938292	N	361	g$g$g$G$G$G$G$G$GgGggggGgggggGgggGgggggG$GgGGGggggggggggggGggggGggGgggggggggggggggggGGGgggGGGGGGGGGGgGggGgGGGgggGGGGGGGGggggGGGGGGGGGGGgGgGgggGggcgGggGGgGggggggGGggGGGGGGGGggGGggggggGggggggggggggggGGGGGGggggGgGGgGgggggggggGgGgGGGGGGGGGgGGGGGgGGGGGGGGgGggGggGgGgggGggGGGGGgGggGGGgggggGGGgggGgGgggggggggggggggggggggggggGgGGgGGGgggggggggGGgGGgGgGGGGgGGGGGGGggGGgGGGGGGG^~G^~g^~g^~G	IIIIIqIIqIIIIIIqIIIIIII9IIIIII9qIIqqIIIIIIIIIIqIIIIIIIq9IIIqIIIIIIIIIIIIIIIIIIIIIIqIIIIqIIqIIIIIIIIIIIIqIIIqIIqIIII9IYIIIqqIIqIIIIIIIIIIIIIIIIIIqIIIIIIIIIIIIIqq9qIIIIIqIIIIIIII9I9qIIIIIIIIqIIIIIIIIIIqIIIIIIIIIqIIIIIIIIqIIIIIIIIIIII9IqqII9IIIIII9IIIIqIIIIIqqIIIIIIIIIIIIIIIIqIIIIIIIIIIIIqqIIIqqI9IIIIIIIIIqIIIIIIIIIIIqIqIq99qIqIIIIIIqIIqIqIIIIIIIIqIIIqIIII9IIIqI	0	1	360	0	23239R-01-22_samtools	8.491853096329674
8164	20284	20284	19	27077158	N	6879	>>>G>>>>>>>>>G$G$G$G$G$G$G$G$G$G$G$G$G$G$G$g$G$G$gGgggggggGgGGG$ggGGggggGgGGGgGGGGGGGGGGGgGGGGGGGGGGGgGGGGGGGGGGGGGGGGGGGGGGGGGGGGGGGGGGGGGGGGGGGGGGGGGGGGGGGGGGGGGGGGGGGGGGGGGGGGGAGGGGGGGGGGGGGGGGGGGGGGGGgGGGGGGGGGGGGGGGGGGGGGGGGGGGGGGGGGGGGGGGGGGGGGGGGgGGGGGGGGGGGGGGGGGGgGGGgGGGGgGGGGGGGGGGGGggGGGGGgGGGGGGGGGGGGGGagGGGGGGGGGGGGGgGGGGGGGGGGgGGGGGGGGGGGGGGGGgGGgGGGGGggGgggggGgGGggGgGgGGgGgGggggggg…	II9IIIqII9III9IIIIIIIIIIIqIIIqIIIIIIIIIIIIIIiIIIIIIIIqIIIIIIII9IIqIIIIIII9qIIqIIIIIIqIIqqIqIqIIqqIIIqIIqIIIIIIIqIIqqqIIqqIIIIIIIIIIIIIIIIIIIIII9qqIqIIIIII9qIqIIIIII9IIqIIIIIIIIIIIIqIIqIIIqI9q99III99qqqIqIIqIIqIIIIIIIqIIIIIIIIIIIIIIIIIIIIIqqIIIIqIIIIIIIIIIIIIII9I9IqIIIqIIIqIIII9IIIqIIII9qIIIIqIIIIIIIqqIIIIqIIqIIIIqIIIIIqII9IIIIIIIIqIqIIIIIIIIIqIII99IIIII9IIIIIIIII9IqqIIqqIIIIIIII9II9IIIIIII9IIqIII…	19	0	6837	10	23239R-01-16_samtools	8.491220196542868
161252	378451	378451	19	27077158	N	5027	>>><>>>G$g$G$g$G$G$G$G$G$GGGGGGGGGGGGGGGGGGGGGGGGGGGGGGGGGGGGGGgGGGGGGGGGgGGGGGGGGGGGGGGGGGGGGGGGGGGGGGGGGGGGGGGGGGGgGgGGGGGGgGGggGgggggggggggggggggggggggggggggggggggGggGGgGGGgGGGGGGGGgGggGGGGgGGggGGGGGGGgGgGgGgGGGGGGGggggggggGgggggGgGGggggGgggggggagggggGgggggGgggggggGgGgggggGgggggggggGaggggGGgGGgGggGGgGgGGggggggGggggggGGgggGggggGggGGGGgggGgGGGGGgGGGgGgGggGGGGgGGGGGGGgggGgggggggggaggggggggggggggg…	qI9qIq9IIIII9qqqIIIIqqIII9qqI9IqqIqqIIIqIIIIqqIIqqI9IqIIqqIiqIIIIIIIqIIIqIIIIIqIII999qqIIIqIIqqIII9IIIqIqIqIIIqqqqIqIqII9IIqIIIIIII999I99IIIIIIIIIII99IIIIIIIq9IIIIqqIIIIIIIIIqI9IIIIqqIqIIIqqIIIqqIIIqIIIqIIqIqqIIIIIIIIqIIIIIIIIIIIIqIIIIIIIIIIIII9II9IIIqII9IIIIIIIIIIqII9IIIIIIIIqIIIIIqIIII9IIIqIIIIIIIIq9II9IIqI9IIqIIIIIIIIqIIqIqIIIqI9IIIIq9IIIIIIqI9IqIqIIIIIqqII9IIIIIIIIIIIIIIqIqIII9IIIIIIIIII9IIII…	14	0	5000	5	23239R-01-54_samtools	8.480357457491845
53019	122041	122041	12	34126655	N	358	CCCCCCCCCCcccCCCCCCCCcCCCCCCcCCcCCCCCCCCCCCCcCCCccCCcCCCcCCCCCCCCCCACCCCCCCCCCCCCCCCCCCCCcCccCcCCcCCCccCcCCcCCCCCCCcCCCCcCCCCCCCCCCCCCcCCCCCCCCCCCCCCCcCccCcccCCCCCCCCCcCCCCCCCCCCCCCCCCcCCCCCCcCCCcCCCCCCcCcCCCCCCCCCCCcCCccCCCCCCCcCcCCCCccCcCcCcCCCcCcCCCCcCccccccccCCCCCCCCcCCCccCccCCcCCcCCCCCCCCCCCCCccCCCCCcCCCCCCCcCccCCCCCCCcccCCccCCCCCCCCCCCCcCccccccCCCCcC	IIIqIqIqIIIIIIIIIIIqqqIqIqIqqqqIqIIIqIIIIIqqIIIIIqIIqIq9qqIIIIIqIII9IIIqIIIIIIIqIIIIIIq9IIIQqIqIIqIIIIqIqIIIIIIIIIIqIIIIqIIqIqqIIIIIIIqIIqqIIqIIIIII9IqqIIIIII9IqIqIIIIqIIIIqIIIIIIqIIIIqI9IIIIqIIqIIIIqIqqqqIIqIIIII9IIqIIqqIIIIIIIIIqqIIIqqIqIIIqIIIqqqIIIIqIqqqIqqqqIIIIIIIIqIIIqqIqqIIqIIqIIIIIIIIIIIqIqqIIIIIqIqIIIIqQqIIIIIIIIIqqIIIqIIIIIIIIIIIIIqIqqIqIqI9IIq9	1	357	0	0	23239R-01-49_samtools	8.479780264029099
320161	724558	724558	19	27077158	N	6801	>>>>>>>>>>>>>>>G$G$G$G$G$G$G$G$G$G$gGG<gGGGgGGGGGGGGG$GGGGGGGGGGGGGGGGGGGGGGGGGGGGGGGGGGGGGGGGGGGGGGGGGGGGGGGGGgGGGGGGGGGGGGGGGGGGGGGGGGGGGGGGGGGGGGGgGgGGGGGgGGGGGGgGgGGGGGGGGGGGGggGGGGGGgGGGGGGgGGGGGGGggGGGGGgGGGGgGGGgGgGgGggggGgGggggggggggggggGgggggggggggggGggggGggggGggggggggggggggggGtgGgGggggggGggGgggggGGGgGGGGGGGGGGGgGGGGGgGGGGGGGgGGGGGGGgGGGGGGGGGGGGgGGGGGGGGGGgGGGGGgGGgggggggGgGGgggGgGgGGGG…	Iq9IIIqII9III9IIIIIqqqIIIIqqIIIqIIIIIIIqI9qIIqIIIIqIqqIqIIIqqIqqIqIIIIIqIIIqIqqIIqIqIIqIIIIIIIqIIIIqIIIII9IqIqIIIIIIIIIIqIIqqIIIIIqIIqIqqq9IIIIII9IqqIqIIIIIIIIIIIIIIIqI9IIIIqIIIII9IIIIIqIIqqqIIIIIIqII9IqIIIIIIIIIIIIIII9qI9IIIIII9III9IIIII99IIIIIIIIII9IIIII99IIIIIIIIIIIIIIIIIqIIIIIIII9III9IIIIIIIIIIIIIIIqIIIIqqIIIIIIIqIIIIIIIIIqIIIqI9IIIqIIqIIIIIIIIIqqIIqqIIIqIIIqqIIIIIIIIIIIIIIIII9IqI9II9IIIqIIII…	19	0	6761	4	23239R-01-52_samtools	8.475093418368447
160980	377836	377836	16	70963828	N	6431	<<<>><><cCCcCcCCCCCCCCCcCCCCCCCCCCCCCCCCCCcCCcCCCCcccCCcCCCcCccCcccCcCccCCCCcCcCccCCcCCCcCcCCcccCCCccCccccccCCCccccccCccccccc<ccCccccCccccccccccccCccccCccccccccCcccCCccccccccccCccccCccccccCccccCcccCccccccCccccccccccccccccCccccccCccCcccccccccccccccCcccCcccCcccccccCccccCccccCcCcccCCcccccCcccCCCcccCcccCCcccCCcccCccccCccCCCcCcCccCcCccCCcCCCcCCCCCCcCCcccCcCCcCCCCcCcCcCCCCccCCCCCcCCCcCCCcCCCCCCCCCcCcCC…	IIIIIIIIIIIIqIIIIIIIIIIIIIIIIIIIIIIIIIIIIIIIqIIIIIIIIIIIIIIII9IIIIIIIIIIIIqIIqIIIIIIIIIqIIIIIIIIIIII9IIIIII9qIqIIIIIIIIIIIIIIIIIIIIIIIIIIIIIIIIIIII9IIII9IIIIIIIIIIIIIIIIIIIIIIIIIIIIIII9IIIIIIIIIIIIIIIIIIIIIIIIIqIIIqIII9IIIIIIIIIIIIIIIIIIIIIIIIIIIIq9IIIIIIIIIIIIIIIIIIIIIII9IIIIIIIIIIIIIIIIIIIIIIIIIIIII9IIIII9IIIIIIIIIIIIIIIIIIIIII9IqqqqIIqIqqIIIIIIIIIIIqIIIIIIIIIqIIIIIIIIIIqIIIIIIqIIIqIqIIIIIIIIII…	0	6402	0	18	23239R-01-54_samtools	8.474381960103269
104856	244089	244089	3	8827529	N	1494	><<<>>>>>>>>><<>>>>><>>>>><>><<>><<<<<<<<<<<<<<<<<<<<<t$ttTttttt<<<<<<<<<<<<<<<<<<<<<<<<<<<<<>><>><TTTTTTTTTT<<<<<<<<<<<<<<<<<<<<<<<<<<<><<<<<<<<><<<<><>>>><>><>><><<<<<<<<<<<<<<<<<<<<<<<<<<<<<<<<<<<<<<<<<<<<<<<<<><<<<<<><<><<><<<<<<<<<<<<<<<><<>><<<<<<<<<<<<><<<<<<<<<><<><<<><<>><<<<<<><<<<<<<<<<><<<<<<<<<<<<<<<<<<<<<<<<<<<<<<<<><<<<<<<<>>><<<>><><<<>><>>>>>>>>>>><<>>>>>><><>>>>>>>>>><<<><<<<<<<…	qIII9qqqqqqqq9IqqqqqIqqqqqIqqIIqqIqqqqqqqqqqqqqqqqqqqqIIIqIII9IIIIIIIIIIIIIIIIIIIII9I9IIIIqIqqIqqqqqqqqqqqqq9IIIIIIIII99IIIIIIIIIIIIIIIqI99IIIIIqIIIqqqII9IIIIIIIIq9IIIIIIIIIIIIIIIIIIIIIIIIIIIIIIIIIIIIIIIIIIIIIIIIIIIIIIIqIIqIIqqIIIIIII9IIIIIIqIIqIIII9IIIIIIqqIIIIIIIIIIIIIIIIIqIIIIIYIIqIq9IIIIIIIIIIIIIIIIII9IIIII9IIIIIqIIIIIIIIIIIqIIIIIIIIiIIIIIIIIqIIIIIIIIIIII9IIIIIIIqIqqIIIIqIIqqIqIIIII9III9IIIII…	0	0	3	1065	23239R-01-07_samtools	8.471675214392045
151056	354774	354774	16	70963828	N	6407	C<><<<<t$CCCCcCcCCCCCCCCcCCCCCCCCCCCCCCCCCCCcCCcCCCcCccCcCCcCcccCCCCCCcCcCCccCCCCCcCcCCCcCCCCCCccCCCcCCCcCCCcCCcCcCcCcCCcCcccccccccccccccccccccccccCccccccccCccccccccccccCccccccCcccccccccccccccccccCcccccccccccccccCcccccccccccccCccccccccccccccCccCcccCcccccccccccccCccccCcccccCcCcccccccCccccccccccccccCCccccccccCccccccccCccccccccccCcccccCcCccccccccccCcCCccccCcccCccCCccccccCcCCcccccCcccCcCcccCCcCcccCCC…	III9III9IIIIIIIIIIIIIIIIIIIIIIIIIIIIIIIIIIII9I9qqIIII9IIIqIIIIIIIIIIIIIIII9IIIIIIIqIIIIIIIIIIIIIIIIIIIIIIIIIIIIIIIIIIIIIIIIIIIIIIII9III9I9IIIIIIIIqIII9IIIIIIIIIIIIIIIIIIIIIIIIIIIIIII9IIIIIIIIIIIIIIIIII9IIIIIIIIIIIIIIIIIIIIIIIIIIIIIIIIIIIIIIIIIIIIIIIIIIIIIIIIIIIIIIIIIIII9IIIIIIIIIIIIIIIIIII9IIIIIIIIIIIIII9IIIII99IIIIIIIII9IIIIIIIII9IIIIIIIIIIIIIIIIIIII9IIIIIIIIIIIIIIIII9IIIIIIIIIIIIIIIIIqIIIII9IqI…	2	6380	0	18	23239R-01-22_samtools	8.469415707209919
15046	35965	35965	2	79535791	N	7295	>>>>>>>>>>>>>>>>>>>>>>>>>>>C>>>>>>>>>>>>>>>>>>>>>><<<<<<<<>><<<<><<<><<>><<<<<<<<<>>><<<>>>>>>><<>>><<><><<>>>>>>>>><>>>>>><>>><<<<><<<<><<><<<<<<<<<>><<<><<>>><>>>>><<>>>>><><>>>>>><><>>>>>>><<>>><><<<<<<<<<<<<<<<>>><<<<<<<<<<<<<<>>><<<<<<<<><<<<>>><<>><><<<<>><<<>><<<<<<<<<<<<<<<<<<<<<<<<<>>>>><<<<<>><<<<<<><<<<>><><><<>>><<<>>>>>>>><>>>>>>>>><><><<>>>><<>>>><>>><><>><<><<><>><><><<<<<<<>>><><<…	II9III9I9II9I9IIIIqII9I9IIIIII9IIIIIII9IIII99IIIIIIIIIIIIq9qI9IIq9III99I9I9IIIIIIIIIIII9IIIII9IIIIqIIIIIIIIIqIIIqIqqIIIIqqqIIIIIIIIIIIIIIIIIIIIIIIIIIqIIIIqIIIIqI9IqIIIIIIIqIIqIqqqIIIIIqqIIIII9IIIIIIIIIIIIIIIIIIIIII99IIIIIIIIIIIIIII9IIIIIIIIIIIIIIIqIIIIq9I9IIIIIqIIIIqIIIIIIIIII9IqIIIIIIIIIIIIIqIIIqIIqIIIIIIIIIqI9IIIIIIIqIIIqIIIIIIIIqIIIIqIIIqIIqqIIIIIIIqIIIIIIIIIIIIIIIIIqIIIIIIq99IIIIIIIIIIII9IIII…	4	4830	0	14	23239R-01-03_samtools	8.430452551665532
222677	516300	516300	16	70963828	N	6233	>CC<C<<C<<c<ccCccCCCCCcCcCCCCCCCcCCcCCCCCCCCCCcCCCCcCcccCCCcCCcCCcCcCCCCCccCCCCccccCCCcCCcCcCCCcCcCccCccCCCCCCcCCCcCCCCCCcCcccCccCCCCCCcccccccccccccccccccCccccccccccccccccccccCcccccccccCCcccccccCccccccccccccccccccccccCccCcccccccccccccccCcccccccccccCCcccccCcCccccCcCccccCCcccccCcCcCccccCcccCccccCcccCcccccccccccCCcccccccccccccccccCCcccCccCcccccccCcccCcccccccccCccccccCccCccccccccccCcCcccCccccccCccccC…	IIII99IIIIIIIIIIIIIIIq9IIIIIIIIIIqIIqIIIIIIIIIIIIIIIIIIIIIIIIqIIIIIIIIIIIIIIIIIIIIIIIIIIIIIIqIIIIIIIIIII9qIIIIIIIIIqIIIIIIIIIIIIIIIIIIIIIIIIIIIIIIIIIIIIIIqIIIIIII9IIIIIIIIIIIIqIIIIII9IIIII9IIIIIIIIIIIIIIIII9IIIIIIIIIIIIIIIIIIIIIIIIIIIIIIIIIIIIIIIIIIIIIIIIIIIIIIIII9IIIIIIIIIIIIIIIIIIIIIIIII9IIIqIIIIIIIIIIIIIIIIIIIIIIIIIII9IIIIIIIIIIIIIIIIIIIIII9IIIIIIIIIIIIIIIII99IIIIIIIIIIIIIIIIIIIIIIIIII9IIIIIII…	3	6202	0	18	23239R-01-34_samtools	8.42859280917031
6911	16563	16563	8	25938292	N	345	G$G$g$G$GgGggg$ggggggggggGG$ggGggggGggGggGgggggggGgggggggggggggggggggggggggGGGGGGggGgGggGgGGGGgGGGGGGGGGGgGGgggGGGGGGgggGGGGGGggGgggggGgGgggggGgGggggGGGGGGGGGGGGGGgGggggggggGGgGGGGGGgggGGggggggggggGgGgggGGGGGggGgggGggGgGgGgGgGgGGGGGGGgggGgGggGGgGgggGgGggGGgGGGgggGGggGGGGgggggggGggggggGgggggggggcgggGggGGGGGGgGggggggggGGGGGGgGgGGGGGGGGGGGgGGgGGGGG^~G^~G^~G^~G	Iq9qq9IIIIIIIIII99I9qIIIIIIIIIIIqI9qI99IIIIIIIIII9IIIIIIIIIIIIIIIIIqIqIIqqqIIqIII9IIqIIIIIIIIIIIqIIII9IIIIIIqIqIIq9IqIIIIqIIIIIIqIIII99IIIIIIIIIIIIIqIqIqIIIqqIIIqIqII9IIqIIIIqIIIIIqqIqIq9qIIIIIIII9IIq9IqIIIIIIIIIqqIIIIIIIIqIIIIIIIIIIIIIIIIIqIIIIIIqIIIIIIqIIIqIIIIIIIqiIIq9IIIIIIIIIqIqIIIiIIqqIII9qIIII9qIIIIIIqIqIIIIIIIIIIIIIIIIIIIIqIIIIIIIIIIII	0	1	344	0	23239R-01-16_samtools	8.426264754702098
26898	62744	62744	8	25938292	N	344	g$G$G$G$GggggggggGgggggggGgggggggggGggggggggggggggGGggggggGgggggGgggggggggGgggGGGGGGGgGGGGGgGggGgGGGGGGGGGgGGGgGGGGGggGgggggggggggGGGggGgGGGGGGGGGGTGGggGgGgGGGgGGgggggggggggggggGGgGgggggggGGGGGGgggggggggGGgggGGGGGGggggGGGgGGGGGGGGGgGGGgggGggggggggGGGGGgggggGGGGgGGGgGGgggggggggggGgggggGgggggggggggGgggGGGGggggggggggGgGGGGgGgGGGGGGGGGGGGGgggGGGGGG^~G^~G	IqqIIIIIIIIIIIIIIIIII9IIIIIIIIIIIIIIIIIIIIIIIqIIIq9IIIIIII9IIIIIIIIIIIqIIIIIqIIqIIqIqIqI9IIIIIIqIIIqIIIIIIII9IIIIIIIIqIIIIIIIIIqIIIIIIIIIIIIqIq9I9IIIIIIqqIqIIIIIqIqIIIIIIIIIIIIIIIIIqIIIIqqIIIIqqIIIIqI9IIIIIqIIIIIIIIIIIIIqqIqIqIIIIIIIqIIIqIIqIIIIIIIqIIIIIIqIIIIIIqIIqqqqqIIIIIIIIqIIIqIIqqIqqqIIIIIIIIIIqqIII9qIqIqIIIIIqIIIIII99IIIIIIIIIqIIIIIIII	0	0	343	1	23239R-01-29_samtools	8.422064766172813
134584	314476	314476	4	58685767	N	342	c$c$c$cCccCCccccccccccccccccccCcccccCCcCCCCCCCCCCCCcCcccccccCCccCCCCCCcCcCccccCCCccCccCCCCCCCCCCCCCCCCCcCCCCCCCCCCCCCccCCcCCCCCccCCCCCCCCcCCCCCCCccccccccccCCCCCCCCCCcCCCCcCCccCCCCCCCCcccCcCcCCccccccccccccccCCCcCCCCCccccCCCcCCCCCCCCcCccccCCCCCCCcCCcCCCCcCCCCCCcCCCccccCccccCcCCCCCcccCccccCCCccCccCcCccCCcCCCcCCGCCCCCcCCCCCCCcCCCCCCCCcCCcCcC^~C^~C^~C^~C^~C^~C	I9IIqIIIqIIIIIIIIIIIIIIIIIIIIIIIIIqIIIIqqqIIqqqqIIIIII9IIIIIIqIIIIqIqIIIIIIIIqIIIqIIqIIIqIIqqIIIqIIIIIqIqIqIIIIIIIIII9IqIqq9II9IqqqIIIIIqqqqqqIqIIqIIIIIIIIIIqqIIqIIqIIIqIIIIqqqIIqqqqqqqIIqqIIIIqIIIIIIqIIIIIqqIIIIIqIIIqIIIIIIIIII9IqIqqIIIIIIIIIIIIII9IIIIIIqqIIIIIqqIIIqIIqI9I9q9IIIqqqII9IqqIqIII9qqI9IIIIqIqIIIIIIqIII9I9IIIII9IIIIqIII99IIIIIII	0	341	1	0	23239R-01-66_samtools	8.413627929024173
18194	43678	43678	20	51618687	N	1042	>><><<><>>>>><>>>>>>>>>>>>>>>><>>>>>>>>>>>>>><<<><><><<<><<<<<<<<><>><<<<<><<><<<><<<>>><<><<<<<<<<<><<<<<<><<<<<<<<<>><>>>>>>>>>>>><<<<>>>>>>>>>>>>>>>>>>><<<<<><<><><<>><<>><<<<><<<<<<<<>><>><>>>>>><>>>>>>>>>><>><<><><<<<>><>>><>><<<><<>>>><<>><>><>><<>>>><<><<><<<<<<><<<<<<<<<>><<<<>>>>>>><<<<><><<<>><<<>><<<<<<><<<>><<><<>><<<><><<<><<>>>><<<><<<<><<<<<>G$G$g$G$G$G$G$GGGGGGgGGGgGGGGGGGGgGGGGGG…	qqII9I9qIIIIIIIIqIIIqIIIIIqIqIIqIIqqIqqIqIIqIqIIIIIIIIIqIIIIIIIIIIIIqIIIIIIIIIIIqIIIIIqqqIqIIIIIIqIqIqIIIIIIIqqqqqqIIIIIIIII9IIIIII9I9I9IIIIIIII9I9IIIIIIq9IIIIIIIIIIIIIIIIIIIIIIIIIIIIIIIIIIIIIIIIIIIIII9II9IqIIIIIIIIIIIIIIIIIIIIIIIIIIIIIIIIIIIIIIIIIIIIqIIII9IIIIIIIIIIIIIIIIIIIIIIIIII9IIIIIIIIIIIIII9IIIIqIIIIIIIIIIIIIIII9Iq9IIIIIIIIIIIIIIIIIIIIIIIIIIIIq9I9qIIIqIIIIIIIIIIIIqqIIIIIqqIIIqqqqIIIqqIIIII…	2	0	681	0	23239R-01-03_samtools	8.411510988012072
298191	676158	676158	12	34126655	N	341	C<cccCCCCCCCCcCCcCCCCcCCC$CCcC<CCCCCCCCcCCCCCcCCCCCCCCCccCcCCCCCCCCCcCcCCCCCCCCCCCCCCcCCCCCCCcCCCCCCCCCCCCCCCCCCCCCCCCCCCCCCCCCCCCCCCCAcCCCCCCcCCCCCCCCCCCCCcCCCCCCCCCCCCCCcCCCCCCCCCCCCCCCCCCCCCcCccCCCCCCCCcCCcCcCCCCCCCCCCCcCcCCCCCCCCCCCCcccccCCCCCCCcCCCCcccCCCCCCCCCCCCcCCCCCCCCCcCCCCCCCCCCCCCCCCCCCCCCCCCcccccccCcCCCCcCcCcCCCCCCCCcCcccCccCC^~C	IIIIIqqIqIIIIIqIIqII9qIIIII9IqqII9IIIIIIIIIqqq9qIqIqIIIIIII9I9IqqIIqIIIIqIIIIIII9qIIqIIIIIIqIIIIIqIIIII9IqqIIIqII9IIIIIIIIqIIIIIqIIII9qIIIIqIqqIIIIIIIIIIIqqIIIIIIIIIIqIIIIIIIIIqIIIIIIIIIIIIqIIqIqqIIIIqIIIqIIqIqIIIIIIIIIIIqIIIIIIIIIIIIIIIqIqqIIIIIIIIqIqIIqqIIIIIIIIIIIIqIIIIIIIIIqIqIIIIIIqIIIIIIIIIIIIIIIIqIqIqqIIqIIIIIIqIIIIIIIIIqqIqqqIIaIII	1	338	0	0	23239R-01-53_samtools	8.400879436282183
269520	621025	621025	20	51361720	N	679	>>>>>t$t$t$T$ttTtttttTTTTTTTTTtttttttTTTttttttTTTtTTTTTTTTtTttTttttttttttttTttTTTtTttttTttttttttttTTtttttttttttTtTTttTtttttttTttTtttttttttTTTTTTTttTTTTTTTTTTTtTTTTTTTTtTTTTTTTTtTTtTTtTtTTTtttTTTTTTTTtTtTTTTTTTCtTTTTTTTTTTTTTTtTtTTTTTTtTTTTTTtTtTTTtttTTTTTTTTTTtTTTTTTTTTTTTTtTTTTTTTtTttTttTTTTTTtTtTTTTTTTTTttTTTTTtttTTtTtTtTTTtTTtTTTTTTTTTTTTTTTTTTTTtTTTTTTtTtTtttttTttTTtTTTTTtTTTTTTTTtttttttttttt…	IIIIIII9qIIqIII9IqI9IIIIIIIIII9IIqIqqIIIIIqIIIqIIqIqqIIqIIII9Iq9IIIII9IIIIqIIIqIIIIIqIIIIIIIIIIIIIIIIIIIIIIIqIqIIqII9IIIqIIIq9IqII9IIIIqIIIqIqIIIIIqIqIIIqqqIIIqqIIIIqIIIqIIIqIqIIIIqIIqIIIIqI9qIIIqqIIqqIIIIIIqIqIIIIIIIIIIIqqIIIqIqI9IqIqIIIIIqIIIqIIqIIIIqqqIIIqIIqIIIIIqqqIIIIIIIIqIIIIIqIIIYqqIIIqIqIIqIIIIIIIIIIqqIIIIIqIIIqqIIIIIIIIqqIIIIIIqqIIIqIIqIIIIIqIIIIIIIIIIIqqIIIIIIIqIIIIIIIIIII9IIIIIqIIIqqq…	0	2	0	672	23239R-01-45_samtools	8.39231742277876
261245	603068	603068	4	91886584	N	670	cCcCcCCCCCCCCCCCCCCcCCccCCCCCcccCccccccCcCCccCCcCcCCccccCccccccccccccccccccccccccccccccccccccccccccccccCccCcccCccCccCcccccCCCCccccccccccccccccccccccccccCccccccccccccccCcccccccCcccccCCCCcCCcCCCcCCCcCcCCCCcCCCCCCCCCCCcccCcccccCCCcCCCCCcCCcCcctcccCCcCCCCCCCCCcCCcCCCCcCcccccCCCCccCccCCCccCCcccCCcccccccCCCCCCccCcCCCcccccccccccccccccccccccCcccCcccCCCCCcccccccccCccCcCcccccccccccccccccccCCCccccccccccccCc…	IIIIIqIqqIIqIIIIIIqIqIIIIqIIIIIIqIIIIIIIIIIIIqII9IIqIIIIIIIIIIIIIIIIIIIIIIIIIIIIIIIIIIIIIIIIIIIIIIIIIIIqIIIqIIIIIqIIIIIIIIqqqIIIIIIIIIIIIIIIIIIIIIIIIIIIIII9IIIIIIIIIIIIIIIIIIIqIIIIIIIIIqIIIqIIqIqIIIIqIqIIIqq9qII9IIIIqIIIIIIIqIqqIIqIqIqIIIIIIIIIIqIIIIIIII9IqIqIIIIqIIIIIIIIIIqqIIIIIIIIIIqIIIIIIIIIIIIIIIIqIqIqIqIIIII9IIIIIIqqIIIIIIIIIIIqqqIIIIIIIIIIIqqIIIIIIqIqIIIqIIIIIIIqIIIIqIIIqIIIIqI9q9IIIIIIqII…	0	668	0	2	23239R-01-51_samtools	8.383704292474052
303428	687687	687687	12	34126655	N	335	ccCcCCCCCCCCccCCcCcCCCCCCCCCCCCCcCCCCCCCCCCCccCCCCCCCcCCCCCCCCCCcCCCCCCCcCCCCcCcCcCcCccCcCCCCCcCcCCCCCCCCcCCCCCCCCCCCCCCCCCCCCACCCCCCcCCCCCCCCCCCCCCCCcCcCCCCCcCCCCCCCCCCCCCCCCCCCcCCcCCCCCCCCCCCCCCCCCCCCCCCCcCCCCCCCCCCcCCCCCCCCCCCCCcccCCCCccCccccCCCCCCCccccCccccCCCCccCcCCCCCCcCCCcCCCCCCcCCccccCCCCCCCCCCcccccCCCCCcCCCcCCCcccccccCCcCCCC	IIIIqI9IIIqIIqIIIqIIIIII9IIqIIqIIIqIqqq9IIIqIIIqIIIqIIIIIIIqIqqIIqIIqqIIIIIIqqIIqqqqIqIIII9IIIq9IIIIIIIIIqqIIIIqqIqII9IIIqIIqI9IIIIIIq9IIIIqIIIIIIIIIIIIqIIqIIIIIIq9qIIIIIIIII9q9IqqIqIIIIqIqIIIIIIII9II9IIIIIqIIIIIIIIIiqIIIIqIIIIIIIIqqIIIIIIqIqqqqIIIqIIIqqqqIqqqqIIIIIIIII9IIIIqIIIIIIIIIIqIIqqIIIIIIIIIIIIqqqqqIIIIIqIIIqIIIIIqqIqqIIYIIII	1	334	0	0	23239R-01-30_samtools	8.383704292474052
325130	735455	735455	16	70963828	N	6379	CC>C>C<<<<<<<<<><c<<<TCCCCCCcCCCCCCCCCcCCCCcCCcccCcCCCCCCCCcCCCCCcCcCCCCcCCCccccCCCccCCCccCcccCCCccCcCccccccCcccCcCccccCcCccccccccccccCcccccccccCccccccccccccccCcccccctcccccccCccCcCccccccccccccccCcccccccCccccccccCccccccCccccCcccccCccccccccccccCCccCcccCccCCcccccccccccCCCccCcccccccccccCCccccccccCcCcCCcccccCccccccccCCcCCCCCCCCCCcCCcCCCCcCCCCCCcCcCcCCCCCCCCCCCCCCCCCCCCCCCcCCCCCCcCcCCCCCCCCCccCCCCCCCCC…	9III9IIIII9II9II9IIIIIIIIIIIIIIIIIIIIIIIIII9IIIIIIIIqIIqIIIIIIIIIIqIIqIIIIIIIII9IIIIIIIIIIIII9IIIIIIIqIIII9IIIIIIIIIIIIIIIIIIIIIIIIIIIIIIIIIIIIIqIIII9IIIIIIIIIIIIIIIIIIIIIIIIIIIqIIIIIIIIIIIIIIIIIIIIIIIIIIIIIIIIIqIIIIIIIIIIIIII9IIIIIIIIIIIIIIIIqIIIIIIIIIIIIIIIIIIIIIIIIIIIIIIIIIIIIIIIIII9IIIIIIqIIIIIIIIIIIIIIIIIIIqqIIqIIIIIqIIIqIIIIIqIIIIIIIIIIIIIIIIqqIIIIIIIIIIIIIIIIIIqIIIIIIIIIIIIIIIqIIIIIIIIIII9…	0	6338	1	19	23239R-01-31_samtools	8.381884430938648
191235	445502	445502	12	34126655	N	335	<CCCCCCCCCCCCCCCCcCCCCCCCCCCCCcCCCCCcCCCCCCCCCcCCCCcCCCCCCCCCcCCCCCCCCCCCcACCCCccCccCCCcCCCcCCCCCCCCCCCCCCCCCCCCCCCCCCCCCCCCCCCCCCCCCcCCCccCCCCCCCCccCCCCCCCCCCCCCCCCCcccCcCCCCCCCCCCCcCCCCCCCCCCCCCCCcCcCcccCCCCCCCcCCCcCCCCCCCCCCCCccCCCCCCCCCCcccCCCCCCCCCCcCcCCCCCCCCCCCCCCCCCCcCCcCCCCCCcCCCCcCccccccCCCCCCCCCCCCCCCCCcCCCCCCCCCCcCccCCcc^~c	IIqIIIIIIIIIqIIIIIIIIIIqI9IqIIqqIqqIqIIqIqIIIIIIqIIqqIIIII9IIIIIqIIq9IIqIq9IIIIIqIqqIIqIIIIqIqIIIIIIIII9qqIIqIIIIIq9IIIIIIIIIIqIIIIIIqqIIIqIIqIIIIqqIIIIIIIIqIIIIIIIIIqqqIqIqqIIqqIIIIqI9IIIIIIIIIIIIIqIII9qqIIIq9IIqIIqIIIqIIIIIIIIIqqqIIIIIIIIIqqqIIIIIIIIIIqIqIiIIIIIIIIIIIIIIIIIIIqIIIIIIqIIqIIIqqqqqqIIIII9IIIIIIIIII9IIIIIIIIIIIqIqqIIqqq	1	333	0	0	23239R-01-55_samtools	8.379378367071261
235612	545296	545296	4	58685767	N	332	c$c$ccccccccccCcCcCccccCCccCcccCCCccCCCCCCCCCCCccCcCcCcccccCccCCCcCCccccCCtcCcCCCCCCCCCCccCcCCCCccCCCCCCCcCCcCCccCCcCcCCccCCCCCCCCCCcccccccccccCCCCCCcCCCCCCCCCCcCCCccCCCCCcCCCCCcccccccccccCcCCCCccCCccccCCCCCCCCCcCCcCCCccCCcCCCCcCCcCCCCCCCcCCcCccCccccccCccccccccccccCCCCcccccCCCCcCcccCCCCCCcCCCcCCCCCCcCcCCCCCCCCCCcCcCCccCCCCC^~C^~C^~c^~C^~C^~C^~C^~C^~C	IIIIIIIIIIIIIIIIIIIIIqqIIq9qIIIqIIIIIIqIIIII9IIIIIIqIIIIII9IIqIIIIIIIIqIIIII9qqIIIIIqqqqqIIqIqIIIqqI99IqI9IIIqIqII9IqIIIIIIIIIIIqIIqIIIIIIIqq9IIIIqqIqIIIqIq9IIqIIIqIqIIIIIIqIIIIIIqIIIqIqI9qIIIqIII9IqqI9III9IIIIIIIIqIIIIIIIIIIIIIIIqIIqIIqIII9IqqqqqIqqIIqqIIqI9IIIqIqqIqqqIqIIIIqIqqIIIIIIIqIIIqIIIIIIqIqIqIIIIIqqIqIIIIqIIIqqIIIqII9III	0	331	0	1	23239R-01-21_samtools	8.370687406807217
59912	138034	138034	28	37279644	N	333	cc$c$c$c$c$c$c$c$ccccccccccccccccccccccccccccccccccccccccccccccccccccccccccccccccccccccccccccccccccccccccccccccccccccccccccccccccccccccccccccccccccccccccccccccccccccc<ccccccccccccccccccccccccccccccccccccccccccccccCcccccccccccccccCcccccccccccccccccccccccccccccccCccccccccccCcccccccctcccccccccccccccccccccccccccccccCccccccccccccccccccccCcccccc	IIII9IIIIIIIIIIIIIIIIIIIIIIIIIIIIIII9IIIIII9IIIIIIIIIIIIII9IIIIIIIIIIIIIIIIIIIIIIIIIIII9IIIIIIIIIIIIIIIIIIIIIIIIIIIIIIIIIIIIIIIIIIIIIIIIIIIIIIIIIIIIIII9IIIIII9IIIIIIIIIIIIIIIIIIIIIIIIIIIIIIIIIIIIIIIIIIIIIIqIIIIIIIIIIIIIIIqIIIIIIIIII9IIIIIIIIIIIIII9IIIIIqIIIIIIIIIIqIIIIIIIIIIIIIIIIIIIIIIIIIIIIIIIIIqIIIIIIqIIIIIIIIIIIIIIII9IIIqIqqqII	0	331	0	1	23239R-01-14_samtools	8.370687406807217
328867	743924	743924	8	25938292	N	331	g$g$G$G$GggggggggggggggGgGggGgGCggggggggggGggggGggGggggggggggggggGGGggGGGggGGGgGGGgGGGGggGGgggGGggGGGGGGGGGGgGggGggggGgggGgggGggGgGgGGGGGGGGGGggGGGGGGggggggGGgGgggggggggGGggGgGgggggGgggGGGGGGGgggGggGGgGGGGgggGGGGGGggGGgGGGGgggGGGgGgGgggGggGGGGggggggGgGGGgGGGggggggggggggggggggggggggGgGggGGGGGGgggGggGGGgGggGGggGGGGGgGGGGggGGGGGGGG^~G^~G^~G^~G^~G	III9II9IIIIIIIIIIIqIIIIIIIiqIIIIIIIIIIq9IIIIIIIIIIIIIIIIIIIIIIIIIIIIqIIIIIIIIIIqIIIIIIIIIIqIIIIIqqIqqIIIIIIqIIIqIqIIIIIIIIIIIIIIIIqqIIIqqIIIIqIqIIIIIIIIIIIIIIIIqqIIIIIIIq9I9IIqIIqI9IIqIIIII9IIq99IIIIqIIIIIIIIIq9III9II9III9III9IIqIIIIqIIIII9II9IIIIIIIIIIIIIIIIIIIIIIIqIIIqIqIIqIIIqqqIIIIIIIIIqIIIIIIIqqqIIIIIIIIIIIIIIqqIIIIIIIIIIIII	0	1	330	0	23239R-01-24_samtools	8.366322214245816
195906	456074	456074	10	15714449	N	5038	G<>>>>>>>>><<<><<<<<<g$G$g$g$G$g$g$g$g$g$G$g$g$g$g$G$g$g$g$g$g$G$g$g$G$g$g$G$G$G$g$g$G$g$G$g$G$G$g$G$G$g$G$g$g$g$g$G$g$g$g$g$g$g$g$g$g$g$g$g$g$g$G$g$g$g$G$g$G$g$g$G$G$g$g$g$g$g$g$g$g$G$G$G$G$G$g$g$G$g$g$G$g$g$G$g$g$g$g$g$G$G$g$G$g$g$G$g$G$g$g$g$g$g$g$g$G$g$g$G$g$G$G$G$g$g$G$G$g$g$g$G$g$G$G$g$g$G$g$g$G$G$g$g$G$g$g$g$g$g$G$g$g$G$g$g$g$g$G$G$g$g$g$g$g$G$ggGggggggggGgggggggggg$gggggggggggggggg$gggggg…	qqIIIIIIIIqIIIqIIIIIIIqIIqIIIIIqIIIIqI9IIIqIIqIIqiI9IIIqIqYIqqIIIIIIqII9II9II9I9II9qIIIqIqIIqq9IIIIIIIqIqqq9IYI9qIIqIIIIIqqIqIIqIqIIIIIIIIIIq99IqIIIIIIIqIqIIIqIIqqIIIIIIIIqIIq9I9Iqq9IIIIqIIqIIIIIIqIIIIIIIIIIIIIIIIIIIIIIIIIIIIIIIIIIIIqIIIqIIIIIIIIqqIIIIIIIIIIqIIIIIIIIIIIIIIIIIIIIIqIqIIIIIIIIIII9IIIIII9IIIIIIIIIIIIIIIIIIII9IIIIII9IIIIIIIIIIIIIIIIII9IIIIIIIIIIIIIIIIIIIIIIIIIIIIIIIIIIIIIIqII9qIIIqII9…	5	0	4894	15	23239R-01-36_samtools	8.349907790470871
149332	350449	350449	6	74901326	N	326	cccccccccccccccCcCccccccccccccccccccccccccccccCccccccCcCccccCcccccccccccccccccccccccccccCCcCCCCccccccCccccccccccccccccccccccccccccccccCcccccccccccccccccccccccccccccccccctcccccccccccccccccccccccccccccccccccccccccccccCccccccccccCCcccccccccccccccccccccccccccccccccccccccccccccccccccccccccccccccccccccccccccccccccccccccccccccCcccc	IIIIIIIIIIIIIIIqIqIIIIIIIIIIIIIIIIIIIIIIIIIIIIqIIIIIIqIqIIIIqIIIIIIIIIIIIIIIIIIIIIIIIIIIqqIqqqqIIIIIIqIIIIIIIIIIIIIIIIIIIIIIIqIIIIIIIIqIIIIIIIIIIIIIIIIIIIIIqIIIIIIIIIIIIIIIIIIIqIIIIII9IIIIIIIIIIIIIIIIIIIIIIIIIIIII9IqqIIIIIIIIqqi9IIqIqI9IIq9IIIIIIIIIIIIIqIIIIIIIIIIII9IIIqIqIIIIIIqIIIIqqIIIIIIIIIIIIIIIIIqIIqIII9IIIIIIqIIqIIIIq	0	325	0	1	23239R-01-22_samtools	8.344295907915816
292436	664644	664644	12	34126655	N	325	CCccCCCCcccCCCCCCCCCCCCCCcCCCCCccCCCCCCCCCCCCcCCCCCCCCCCCCCCCcCCCCCCCcCCCCCCCCCCCCCcCCCcccCCCCCCccCcCCCCCCCCCCCCCCCCCCCCCccCCCCCCCCCCCCCCCCccCcCCCCCCCCCCCCCCCCCCCCCCCCCCCCCCCCCcCCCCCCCccCCccCCcCCCCCCCCCCCCCCcCCCCCCcCCCCCcCCcccccCCCcCCCCCCcCccCcCCCCCCCCCCcCCCCcCCCCCCCCCCCCCCccccccccccCcCCGCCCCCccCccCCCCCcCcCCCCCCccccCCcCccCC	IIIqIIIIIqqqqIIIqIIqIIIIIqIIIqIIqIIIIIqIIqqIqIIIIIIqqIIIIIIIIIIIIIIIIqIIIIIIIqIIIqqIIIIqqIqII9IIIqIqIqIIIIIqIII9IqIYIIIIaqqIIIIIIIIIIIIIqIIIqIqIIIIIIIIIIIIII9IqIIIIIIIIIIIIIIIIIIIIIIIIqIqIqIIIqIIIqIIIIIIIIIIqIIIII9q9IIIIqIIqqqqqIIIqIIIIIIqIIqIqIqIqIIIIIIIIIIIqIIIIqIqIIIIIIIIIq9qIqqIqIIIIIIIIIIIqIIqIIIIIqIqII9IIIqIqqIIqI9qII	0	324	1	0	23239R-01-50_samtools	8.339850002884624
130887	305476	305476	8	25938292	N	326	g$G$GggggGGgggggggggggggGggggggggGggGggggggggggggggggGGGGgGggGGGGGGgGgGGGGGggggCGGGgGGGGGGGGgGgggggGgGgGGggGggggGgGggGGGGGGgggggggGGgGGGGGGGGGgGgGgggggggggggggggggGgGGGgGgggGGgGGGGGGGgGgggGGgGGggGGgGGGGggggggGgGGGGGGGGGGGGgGGgGGGGGGggggggGgGGGGGGGGggggGGgGgGGggggggggggggggggggggGgGGgGGgggGGGggGGGGGGGGGGGGGgGtGGGgGgGGGgGGGGG^~G^~G^~g	IIIIIIIqqIIIIIIII9IIIIIIIIIIIIIqIIIIIIIIIIIIIIII9IIIIIqIIIIIqIIYqIqIIIIIIIqIIIqIIIIIIqqqqqIIIIIIIqIIIqIIIIIIIIqIIqIqIIIIIIIqIIIIIIIqIIIIIIIIIqIIIIIIqIIIIIIqIqIqqIqIIIIqIIIIIIIIIIIIIIqIIQ9IIqIIqI9II9qIIqIqI9IqIIIIqIIII9II9qIIIIIIIIIqIqqIIIIIIIIIIIIIqIIIqIIIIqqIqIIqIIqIIIIIqIIIqIIIIIIIqIIIIIIIIIIIIIIIIIIIIqI9IIIIIIqIIIIII9III9	0	1	324	1	23239R-01-58_samtools	8.339850002884624
31004	72205	72205	5	34173170	N	980	>>><<><<<<C$C$cccccc$ccCccccCccCCCCccccccccc$ccccCcccCcccCccccCCccCCTCccCccccCccCccccCcCCcCCccCcccccccccccccCcccccccccccccccccccccccccccccccccccCCcCCccccCcccCccccccccCccccccccccccccccccccccccccccccccccccCCCccccCcCcCccCcCcCccCccccCCcccCCccCCcccCCcccCCcccccccCcccccccccccccccccccccCccccccccCcccccccCCCCCCCCCCCCCCCCCCCCCCCCCCCCCCCCCTCCCCCCCCCCCCCCCCCCCCCCCCCCCCCCCCCcccccCcCCcCcCCccCCcCCCCCcCCcCccccCCc…	qIIIIIqIqIIIIIIIIIIIIIIIIIIIIIIIIII9IIII9IIIIqIIIIIIII9IIIIIIIIIIIIIIIIIIIIIIIIIIIIIIIIIIIIIIIIIIIIIIIIIIIIIIIIIIIIIIIIIII9IIIIIIIIIIIIIIIIIIIII9IIIIIIIIIIIIIIIIIIIIIIIIIIIIIIIIIIIIIIIIIIIII9IIII9IIIIIIIIIIIIIIIIIIIIIIIIIIIII9IIIIIIIIIIIIIIIIII9IIIIIIIIIIIIIIIIIIIIIIIIIII9IIIIIIIIIIIIIIIIIIIIIIIIIIIIIIqIIIIIIIIIIIII9IIII9IIIIIII9IIIIIIIIIIIIIIIIIIIIIIIIIIIIIIIIIIIIIIIqIIIIIIIIIIIIIIIIIIIIIIIIIIII…	0	967	0	3	23239R-01-61_samtools	8.332409578755685
240612	556903	556903	4	91886584	N	648	>>c$TTTTTTTTTTTTTtttttttttTTTTtTTTTtTTtTtTttttttttttttttttTtttTtTTttTttttTtTTTTTtTtttttttttttttttttttttTTttttttttttTTttTTtttttttTtttttttTttTTTTTTTTTTTttttttttTTTtTTTTttTtTTtTTttttttttttTttTttttTttTTTTtttttTTTTTTTTTtTTTtttTTTTTtttTttttTttTTtTTtttTttTTTtttttttttTtttttTTctttttTtttttTTttttttttTTTTtTttTTttTttttttttttttttTttttttTtTTttttttTTTtTtttttttttttttttttttTtttttttttttTtTTttTttTtttttttttttttttTTTT…	I9IIIqIqqqIIqIIIIIIII9IIIIqqqIqqIq9IqIIIIIIIIIIIIIIIIIIIIIIIIqIIqIIIIIIIIIIIqIqIIIIIIIqIIIIIIIIIIIIIIIIIIIIIIIIIIIIIIIqqIIIqIIIqIIIIIIIIIIIIIIIIIIqIIIIIIIIIIIIqIIIIIqIqIIIIqqIqIIIIIIIIIIII9IIIIIIIIIIIIIqIqIIIIIqIIIIIIIIIIqqqIIII9IIIIqIIqIIqIIIIIIIIIIIIqIqIqIIIIqIIIIIIIq9IIIIIIIqIqIIIIIIIIIIIIIIIIIIIIIIIqIIIIIIIIIIIIqqIIqIIIIIIIIIIIIIIII9IIIIIIIIqIIIII9IIqIIIII9IIIIIIIqIqIIIIIIIIIqIIq9II9qqIIqIIII…	0	2	0	644	23239R-01-19_samtools	8.330916878114618
7469	18051	18051	12	34126655	N	322	ccccCCCCCcCcccCCCCCCCcCCCCCcCCCCCCCCCCcCCCCCCCCCCCccCCcCCCcCCCCCCCCCCCCCCCCCCCCCCCcCCCAcCCCCCCCCCCCCCCCCCCcCCCCCCCCCCCCCCCCCCCCCCCCCCCCCCcCCCCCcCCCCCCcCCCCCCCCCCCCCCCCCCCCCCCCCCCCCcCcCCCCCcCCCCCCCCCCCCCCCCCCCCCCCcCCcCCCCCCCCCCCCCcCCCCCcccCcCccccCCCCCCCCCcccCCCCCCCCcCCCCCCCCCCCCCCCCcccccccCCCcccccCcCCCCCCCCCCCCcccccccCCcc	IIIIIIIqIIIqIIqIqIqIIqqIIqqqqIIIIIIII9IIIIIIIIIIIqqIIIqII9qqIIIIIIIIIIIqqq9qIIqIIIIIIIIqIqqIIIIIIIIIIIIqqIIII9IIIqIIIIIIIqqII9IIqIIIII9IIqIIqIIqIIIIIqqIqIIqqIIIqqIqIIIIqIIIqqIIIIIIqIIIIIqIqIIIIIqIIIqqIqIIqIIIqqIIqIIIIIIqIIIII9II9qIIqIIqqqIq9qqqqIII9IIIIIqqqI9IIIIIIqIqIIIIIIIIIIIIIIqqIIqIIIIIIIqIIIII9IIIIIIIIIIIIqqIqIIIIq	1	321	0	0	23239R-01-16_samtools	8.326429487122303
66637	155169	155169	8	22896094	N	1923	>>>GGGGGGGGGGGGGGGGGGGGGGG$GGG$GG$G$GG$GGG$GGGgGGGGGGGGGGGGGGGGGGGGGGGGGGGGGGGGGGGGGGGGGgGGgGGGGGGGGGGGGGGGGGGGGGGGGGGGGGGGGGGGGGgGGGGGGggGGGGGGGGGGGGGGGGGGGGGGGGGgGGGGGGgGGGGGGGGGGgGGGGGGGGGgGGggggGGGGGGGGGGGGGGGGGGGGGGGGgGGGGGgGGGGGGGGGGGGGGgGGGGGGGGGGGGGGGGGGGGGGgGGGGGGGGGGGGGGGAGGGGGGGGGGGGGGGGGGgGGGGGGGGGGGGGGGGGGGGgGGGGGGAGGGGGGGGGGGGGGGgGGGGGGGGgGGGGGGGGGggGGGGGGGGGgGGGGGGGGGGGGGGGGGGgGGGG…	IIIIIqqIqII9IIqIqIIIqqqqqqIqIIqIIqIqIqIIqIqqqIIqIIqqIqIII9I99IIIIIIIIIIqIqqIIqIIqqqIIqIIIqIqIqIqIqqqIIqIqqqi9qIIqIIqIIqI9IqqIIIqIqqqIIqIqqIIIqIqqqqqqqqIqIIIqIIqqIIqqqIII9qIIqqqIqqIqqqIIqqqqqqqqIIqIIIIIIIIqIqqqqIIIIIqqIqIIqqIqqqqqqIIIIqIIqIIIIqIqIqIIqIqIqIIIIqqqIIIIqIqqIIqIIII9IqIIqIIIIIqIIIqqIqqIIIIIIIIIIII9qIqIII9qIIqIIIIIIIIIIIII9IIIIqqqqII9IIqqIIIIIIqIIqqIqIIIIIIIqqIIqIIqqIqI9qIIIIIqIqIIIqqqII…	6	1	1913	0	23239R-01-15_samtools	8.316658657624956
30771	71732	71732	4	58685767	N	318	ttttttttttTTtTTtttttttTttttttTttTtttTttTtTCtttTTtTTTTTTTTTTTTTTtttttttTttTtTttttTTTTtTtTTTTTttTTTTTTTTTTTTTTTttTTTtttTTTTTtTtTTTtTTttttTttttttttttTtTTTTTTTTTTTTTTTttTTTTTTTtTtttttTttttttttTTtTtTTTTTTTTTTTTTTtTtTTTTTTttTTTTTTTTTTTTTtttTtTtTtTtttTTtTtTTTttttttttTttttTtTtTttttTTttTtTTTTTTTTtTTTTTTTTTTTTTtTTtTTTTTTTTtTTt	9IIIIIIIIIIqIqqIIIIIIIqqIIIIIIIIqIIIqIIIIqIIIIIIIIqIIIIIIIIIIqIIIIIIIIIqIqqIIIIIqIIIIIIqIIIIIIqIIIIqqIIqIIIIqIIIqqIIIIIIIIII9IIqIIqIIqIII9IqIIqIIqIIqqIqIIIIIIqIqqIqIqqIIIIqIIqIqIIqqIqqIIqIIIqIqIIIIqIIIIIIIIIIIIq9IqIIqqIIqIqqIIIIIIqIqIqIIIIqIqIIIIIIqIIIqqIIqqIqII9qIIqIqIq9q9IIIIIqII9IIqIIIIIIIIIqIIIIIIqIIqIIIIIIIIIIIq	0	1	0	317	23239R-01-61_samtools	8.308339030139408
81159	189783	189783	8	25938292	N	312	g$g$GGgGgggggggGGgGgGggGgggggGGgggGgGggggggggggggggggggggggGGGGggGGgGggGGGGgggGgggGGGGGgGGGGggGGgGgggGgggGggGggggGGggGgggGGGgGggggggggGGGGGGGgGGGggggggggggggggggggGGGggGGgGGgGggGgGGGgGgGGgGGGGGGGGgggGGGGGgGgggGGggggGggtgGGggGGgGggggGGGGGGggggggggggggGgggggggggggggggggggGGGggggGgggGGggGGGGGGGGGGgGGGgGGgGGGGGG^~G^~G^~G^~G^~G	IIIIIqIIIIIIIqI9IIIIIIIIIqIIqIIIIqIIIIIIIqIIIIIqIIIIIIIIIqIII9IqII99IIqIq9IIIIIIIqqIIqIIIqIIqIIIIIIqqIIqIIIIIIIIIIIIIII9IIq9IIIIIqIIqIIIIIIqII99qIIIIIIIIIIIIIIIIIII9III9IqII9IIIIIIII9IIIqIqIII9IIIIqqqqIIIIIIIIqIIIIII9qIqIqIIqII9IqIIIIIIqqIIqqIIIqIqIIIIIIIIqqqIIIqIIqII9IIIIIqIIqqIIIIIIIIIIIIIIIIIIIIIIIIIIIIIIIII	0	0	311	1	23239R-01-06_samtools	8.280770770130603
201980	470123	470123	16	70963828	N	6232	CCC><>><>c<T$CCCCcCCCCCcCCCCCCCCcCCcCCCCcCCCCCcCCcCCCCCCCCCcCCCCCCCCCccCccCccccCcCCCCCCCCCCcCccccCccCCCCcCCCCCCCCcCcCcCCCCCccCcccCCCCCCCCCcCcCCcCCCCcCcCcCcCccCcccCCCcCccccCccccccccccccccccccCcccccCcccccccccCCccCccccccCcccCccCccccccccccccCccCccccccCcCcccCccCcccCcccccCccccCccccccCcccCcccccccccccccccCcCccCccccccccccccCccccCcccCCcccCcccccccccCccccccccccccccccccCcCCcccccCcCcccCccccccCccccCccccccCccccc…	IE999IIIIqIIIqIIIIIIIqIIIIIqqIIIIIIIIIIIIIIIIIIIIIIIIIIIIIIIIIIIII9IIIIIIIIII9IIIIIIIIIIIIIIIIIIIIIIIIIIIIIIIIqqIIIIIIIIIIIIIIIIqIIIIIIIIIIIIIIIIIIIIIIIIIIIIIIIIIIIIIIIIIIIIIIIIIIIIIIIIIIIIIIIIIIIIIIIIIIIIIIIIIIIIIIIIIIIIIIIIIIIIIIIIIIIIIIIIIIIIIIIIIIIIIIIIIIIIIIIIIIIIIIIIIIIIIIIIqIIIIIIIIIIIIIIIIIIIIIIIII9III9IIIIIIIIII9IqIIIIIIIIIIIIIIIIIIIIIIIIIIIIIIIIIIIIIIIIIIIIIIIIIIIIIIIIII9IIIIIIIIIIIIIII…	1	6199	1	20	23239R-01-35_samtools	8.275891693758144
40796	95336	95336	5	34172332	N	2504	><<<><><<><<><><><>>g$G$g$G$G$g$g$g$g$G$g$G$g$G$g$G$G$G$G$g$G$G$g$G$GGgGGg$GgGgggGgGggG$ggG$G$G$GG$ggG$gGgGGGggggGggGG$GGggGggGG$GGG$ggggggggGgGggggGggG$gG$gGgggggggggggggggggggggggggggggggggggggGGGGGGGGGGGGgGgGGgGgGGggggggggggggggggggggggggggggggggggggggggGggggggggggggggggggggggggggggggggggggggggggggggggggGgGGGggggGgggGGgGGGGGggggggggggggggggggggggggggggggggggggggGggggggggggggGgGgggGgggggggggggg…	9qIIIIqIIIIqIIIIIIIqIIIqIIIIIqIIIIIIIqqIqqIqIqIqqIIIIIIIqIIIIIIIIIIqIIIIIIIqIqIIIIIIIIIIIIIIIIqIIqIII9IIIIIIIIIIIIqII9III9IIIIIIIIIIIIIIIIIIIIIIIIIIIIIIIIIIIIIqqqq9q9qqIIqIqIIIIqIqqIIIIIIIIIIIIIIIIIIIIIIIIIIIIIIIIIIIIIIIIIIIIIIIIIIII9IIqIIIIIIIIIIIIIIIIIIIIIIIIIIIIIIIIIIIIIIIqIIII9IIIII9IqIIII9IIIIIIIIIIIIIIIIIIIIIIIIIIIIIqIIIIIqIIIIIIIIIIIIIIIqIqIIIIIIIIIIIIIIIIIIIIIqIIIIIIIIIIIIIIIIIIIIqIIIIIII…	0	0	2476	8	23239R-01-01_samtools	8.273795599214264
175351	409398	409398	8	25938292	N	310	<G$G$G$GgggGgggggggggGGgggGGGgGggggggggGgGgGGggggggggGGggggggggggGgGGggggGGggGGGGGgggGGGGgGGGgGGGGGGgGGGGGGGGGGgGggGggGggGggggGgGgGggggGggGGGGGGGGGGGGGGGGgggGgGgGGgGGGGggggggggGGGGggggGgGggggGgGGGGGGGGggggcgGGGgGGGgGggGGggGgggggGGGGGgGgggGGGGgggGggggggggggggggggggggggGgGgggGGGGGgggggggggGGGGGGGGgGGGGgGGGGGGGG^~g^~G^~g	IqIq9IIIIIIIIIIII9IqIIIIIqIIIIIIIIIIIIIII9IIIIIIIIIIIIIIIIIIIIIIIqIII9IqIIIIIqIIIqIIIIqqIIIIIIqI9IIIIIIIq9IqIqIIqqIIII9IIqqIIqqII9IIIIqIIIqIIqIIIqqI9IqIIIIIqqIqqIIqq9IIII9IIIIIIIqIIIIIIqIIIq9IIIIIIIIIqIIIIIqIIIIIIIIIIqqqqIIIII9IIIIIIIIIII9IIIIqqIqq9qqIIq9IIIIIIIIIqIIIIIIIIIIIIqII9IIIqIIIIII9IIIIIIIIIIIIIIIIII	0	1	308	0	23239R-01-23_samtools	8.266786540694902
139398	326175	326175	4	91886584	N	613	cC$c$C$C$cCCCcCccCCCCCCCCCCCCCCCCCcCCCccCcccccccccccCCcCcccccCccccCccccccccccccctcccccccccccccccccccccccCCcCcCccccCccCcccccCccCcCCCcccccccccccCccccccccccccccccccCcccccctccccccccccccCCcCCCCCcCCccccCcCCCCCCCCCCCcCCCCcccCcCCCCCCCCCCcCcccccCCCCCCCCCCCCcccCcccCcCCccCCCccccCcCccccCCccCCCccccccccccCccCCccccccCcccccCccCCcccccCccccccCcccCcccCCcCcCCcCCccccccccccccccccccccccccccccccCCCcCcCcccccccccccccccCcc…	III9qIqqIIIIIqIqqqIIIIIqIIIqIqIIIqIIIIIIIIIIIIIIIqIqIIqIIqIIIIqIIIIIIIIIIIIqIIIIqIIIIIIIIIIIIIqIIIqIqIIIIIIIIIIIIqIIIIIIIIIIIIIII9IIIIIIIIIIIIIIIIqIqIIIIIIIIIIIII9IqIIIIIIIIIIIIIIIqqIqqIIIIIII9IqIqIIIIIIqIqIqqqqqIqIIIIqIIIIII9IqIIqIIIqIIIIIqIIIIIIq9IIIIIIIIIqIIIqIIIqIIIIIqIIIIIIqIIIIIIIIqI9I9IIIqIIIIIIIIIIIIIIqIIIIIIIIqIIIIIqqIIqIIII9IIIIIIqIIIIqIIIIqIIIIIIIIqqqqqIIqIIIIqIqIIIIIqIIIIIIIIIqIIIIIII…	0	611	0	2	23239R-01-05_samtools	8.25502856981873
274218	631549	631549	16	70963828	N	6109	CCC>C<<<<<c<c<TCCCCCCcCCCCCCCCCCCCCcCCCCCCCCCCCCCCCCcCccCccCCCCcCCcCcccCCcCCcCcCcCcccCcCcCCcCCCccCCcCCCcCCcccCCCCcCCCCCCcCccCCcCcCcCcccCcCCcCCcCcccCccCCcccCcCcCCccCcCccccccccCCcccCccccccccccccccccccccCccccccccccccccccccccccCccccccccCCccCcCccccccCccccccCccccccccccccccccccccccccccccccCCccccccccCccccccCccccccccCCcCCccccccccccccccCcCcccccCcccccccccccCcccccccccccccccccccCcccccccccccccccCcccCcCccccCccc…	I9III99I9IIIIIIIIIIIII9IIII9IIIIIIIIIIIIIIE9IIIIIIIq9IIIII9I9IIIIIIIIIIIIIIIIIIIIIIIIqIIIIIIIqqIIIIIIIIIIIIIIIIqIIIIIIIIIIIIIIIIqIIIIIIIIIIIII9II9IIIIIIIIIIIIIIIIII9IIIIIIIIIIIIIIIIIIIIIIIIIIIIIIIIIIIqIIIIIIIIIIIIIIIIIIIIIIIIIIIIIIIIIII9IIIIIIIIII9IIIIIIIIIIIIIIIII9IIIIIIIIIIIIIIIIIIIIIIIIIIIIIIIIIIqII9IIIIIIIIIIIIIIIIIIIIIIIIIIIIIIIIIIIIIIIIII9IIII9IIIIIIIIIIIIIIIIIIIIIIIIIIIIIIIIIIIIIIIIIIIIIII…	0	6078	0	20	23239R-01-26_samtools	8.247452864634932
225262	522353	522353	4	91886584	N	607	tTTTTTTTttTTTTTTTTTTTtTTtttTTtttTttTttTTtttTTtttttttttttttTtttttTtTTTtTTTtTtTTtttttTtttttttttttttttTtttttttttttttttTttttTTtTttTtttTTtTTTTTTTTTTttTtTTTTTTTTTtTTtTTTTTTttttttttTTTTtTTTttTtTtTtTTTTTTTTTtTTtTTTTTTTTTtttttTTttTTTTtTTTtttttTttttttTTttttttTtTTTTTTttttttTtTTtttttTtttttttttttTtTTTtTTTtttttttttttttttcttttttttttTttTtttttttTtTtTtttttttttttttttTTttttTtTTtttttTtttTttttTTTtTTTTtTTTTTTTTTTTTTTTT…	IqqqIIIIIIqqIIIqIIIIIIqIIIIIIIIIIIIqIIIIIIIIIIII9IIIIII9IIIIIIIqqIqIIIIIqIqIII9IIIIIIII9IIIIIIII9IIqIqIqIIIIqII9IIIIIqqIqIIqIqIIqIIIIIqIIqIqqqIIIIIqIqqqIIII9qIIqIqIqqIIIIIqI9IqIqIIqIIIIIIIIIIIIIqIIII9IIIIIIIIIIIqIqIIIIIIIIIIIIqIqIIIIIIIIIIIIIIIIIIIIIIIqIIIIIIIIIqqIIIIIIIIIIIIIIIIIIIIIIIIIIqIIIIIIII9qIIIIIIIIIIIIIII9IIIIIIIIIqqIqIII9IqIIIIIIIII9qIIIqIIIIqIIIIIIqqIIIqqIIIIIqIIIIIIIIqIIIIIIIIIIIIIII…	0	2	0	605	23239R-01-57_samtools	8.240791332161956
304076	689284	689284	16	70963828	N	6367	C>C<<C<><CCcCcCCCccCCCCTCCCCCCCcCCCCCCCCCCcCCCcCCCCCCCCCcCCCcCCccCccCCcCcCccCCCCccccCCCcCcCCccCccCCcCCCCcccccCcCCccCCcccccccccccccccccccccccccCcccccccccccccccccccCcccCccccccccCccCcccccccccccccccccccccCcccccccccccccccCcccccCcccccccCccccCcccCcccccccCcccCCc<cCccccccCcCccccccCccCccCcCCCCcCcccCcCccCcccccCCcccCcCcccccCcccccccccCccCcccccccCCcCccCcccccccccccCccccCccccccccccccccccCcCcccccccccCCCCCCCCCCCCc…	E9IIIIIIIIIIqIIIIIIIIIIIIIIqIIIIIIIIIIIIIIIIIIIIIIIII9IIIIIIIIIIIIIIIIIIIIIIIIIIIIIIIIIIIIIIIIIIIIIIIIIIIIIIIIIII9IIIIIIIIIIIIIIIIIIIIIIIIIIIIIIIIIIIIIIIIIIIIIIIIIIIIIIIIIIIIIIIIIIIIIIIIIIIIIIII9IIIIIIIIIII9IIIIIIIIIII9IIIIIIIIIIIIIIIIIIIIII9IIIIIIIIIIII9IIIIIIIIIIIIIIIIIIIIIIIIIIIIIIq9III9IIIIIIIIIIIIIII9IIIIIIII9IIIIIIIIII9IIIIIIIIIIIIIIIIIIIIIIIIII9IIII9IIIIIIIIIIIIIIIIIIIIIIIIII9IIIIIIqIIqIII…	0	6336	0	21	23239R-01-30_samtools	8.237039197300849
322206	728974	728974	3	8827529	N	866	<<<T$ttttttttttttttttttttttttttttttttttttttttttttttttttttttttttttttttttttttttt<<<<<><tttttttttttttttttttttttttttTTtttttTttttTTTtTtttTtttttTTTTttTTTTTttttTttttttttttttTtttttttttttttttttttttt<<<<<<<<<<<<<<<<><<tTT<<<<<<<<<<<<<<<<<<<<<<<<<<<<<<<>t<<<<<<<<<<<>><<<<<<<<<<<<<<<<<<<<<<<<<<<<<<<<<<<<<<<<<<<<<<<<<<>><><<<<><<<<<<<<<<><><<<<<<<<<>>><<<<<<<<<<<<<<<<<<<<<<<<<<<<<><<<<<<><<<<<<><><>><><<><<>>…	q9IqIIIII9IIIIIIIIIIIIIIIIIIIIIIIIIIIIIIIIIIII9IIIII9IIIII9IIIIIqIIIIIIIIIIIIqqqqqI9IIIIIIIIIIIIIIIIIII9IIIIIIIqqIIIIIqIIIIqqqIqIIIqIIII9qqqqIIqqqqqIIIIqIqIIIIIIqIIIqIIIIIqIIIIIIIIIIqqqqqqIIIIIIIIIIIIIIIIqqqIqqIIIIIIIIII9IIIIIIIIIIIIIIIIIIIIIqIIIIIII9IIIIIII9qIIIqq9IIIIIIIIIIIIIIIIIIIIIIIIIIIIIIIIIIqIIIIIIIIqIIIIqIIIIIIIIIIIIqIqIIIIIIIIIIIqIIIqIIIIIIqIIIqIIIIqIIIIIIII9III9IIIIIIIIIIIIqIIIIIIIIIqI…	0	1	2	603	23239R-01-31_samtools	8.236014191900084
71901	168218	168218	12	34126655	N	299	<CCccCcCCCCCcccccCCcCCcCCCCCCccCCcCCCcCcCCCCCCTCCCCcCCCCCCCcCCCCCCCCCCcCCCCCCCCCCCCCCCCCCCCccCCCCcCCCCCcCCCCCCCCCCCCCCCCCCCcCCCCCCCCCCcCCcCCCcCCCCCCCCCCCCCCCcCCcCCCCCcCCCCCCCCCCCCCCCcCCCcCCcCCCCCCCCCCCCCCcCccccCCCCCCcCcCcCCcCCCCCCCCCcCCCCcCCCcCcCCCCCCCCCCCcCcccCcCCCCCCcCcccccCCCCCCCCCCCCCCccccCcCCC	qqIIIIIqqIIIIqIIIIqIIqIIIqqIIIqIIIIIIIIII9IIIqIIqIIIIIIIIqIqIIIIIIIIIIIqII9IIqIqIIqIIIqIIqqIIIqIIqIIIIIIIIIIIIIqIIIIIIIIqIIqII9IqIII9IIIIqIIIqIIIqI9IIIIIIIIIIIqIqIIqIqIIIIIIIIIIIIIIIqIIIqIIIIIIIIIIIIIIIqIqIqqqIIIIIIqqIqIqIIqqIIIIIIIIIIIIIqII9qIqI9IIIIIIIIIIIqqIIqIIIIIIqIIqIqqIqIIII9I9IIIIIIqqqIqIII	0	297	0	1	23239R-01-48_samtools	8.214319120800766
308039	697756	697756	8	25938292	N	296	G$G$G$G$G$GgGgggggggggggggggGggGGGgggggggggggggggggggggggggggGgGGGggGggGggGGGGGgGgGgGGggGggGGgGGGGGGgGggggggCgggGgggGGggGgGGGGGGGGgGGGGggggggGGGGGGgGgGGggggggggggGgggGgGGggggggggggGGggGgggGgggggGGGggGGGgggGgggGGgggggGggggGggGGGggggGgggGGGGGGgggggggGggggggggggggggGgGGGGgggGggGggggGgGGggGGgGgGgGGGGGgGG	IIIIIIIqIIIIIIIIII9IIIIIIIIqqIIIIIIIIIIIIIIIIIIIIIIII9IIqI999IIIIIIIIIIIIqqI9qIIIIIIIIq9IqqqI9IIqIIIqII9IqqIIIIIIqqIIqIIIIqIIIIIIIIIIIIIIIIIIqIIqqqqIIIIIqqIIIIIqUII9IIIIqIIIIqIII9IIIIIIIIIIIqIIqIIqIII9IIqIIIIqIIIIIIIIqIIIIqIIIIIIIIIIIIIIIqIIiIIqIIqIqqqIIIIIqII9IIIqII9IIIIqqIIIIIIIIIIII9IIIIIIIII	0	1	295	0	23239R-01-25_samtools	8.204571144249204
20899	49849	49849	6	74900946	N	296	g$g$G$GGGGGGGGGGGGGGGGGGGgGgggggggggggggGggGggggggggGGggGggggggGgggGGgGGggGGGGGGGGGGGGGGGGGGGGGGGGGgGGGgggggGGGaGGGggggGgGgGgGgGgGGGGgGGGGGGGGGGGGGGGGGGGGGgGGgGgggGGGGgGGgGgGgGggGGgGGGGGGgGGGGGGGGGGGGGgggggGgGgGgGGggGGgGGGGGGggGGGggGGgGGGgGgGGgGgGGGGgGgggGgGGGgGgGGgGgGGGGgggGGggGggggGgggGGgGGgGGggg	IIqqIqIqIIIqIIIIq9II9IIqIIIIIIIIIIII9II9IIIIIIII99IqII9IIqI9IIIIqq9IIIIIqIqIqIqIIIIIIIIIIIIqIIqIqqIqIIIIIIIIqIqqIIIIqqIIIIIIIIqIqIIqqqIIIIIqIIqIIIIIIIII9IIII9I9IIIIIqqqI9IIIqIIIIIIIIIIIIIqIIIIqIIIII9IIIIIqIII9IqqIIqIIIIIIII9IIIqIIIIIIIIIIIIIIqIIIIIIqII9IIIIIIIIII9qIIIIIIIIIIIIq9qIIIIIIIIIIIIIIqq	1	0	295	0	23239R-01-17_samtools	8.204571144249204
272241	627236	627236	6	74900946	N	297	>G$gGGGGGGGGGGGGGGGGGGGGGggGggggggggggggGggggGgggGGgGggggggggggggGGggGGGGGGGGGGGGGGGgGGggtggGGGGGGGGGggGGggGGGggGGgGgggGGggGGGgGggGGGGGGGGGGGGGGGGGGgggGgGggggGGGgGGGGggggGGggggggggGgggggGGGgGGGGGGGGGgGggggGgggggGGgGGGGGGgGggGGGgGGggGggGggggggGgGggGgggGGgGGGgggGGggGGGggggGggggGGggGgGgGGgGgggggggggg	IIIIqIIqIIqIIIIqqq9IIIqI9IIIIII9II9I9IIIIIqIII9IqII9IIIIIIIIIIIIIqqIIIIIIIqIIIIIIqqIIII999IqIqqqIIIIIIIIIIIIIqIIqIIIIIIIIIIII9IqIqIIIIqIIIIIIIIIIIIIIIIIIIIIIIIIIIIqIIIqIIIIIqII99IIIqIIIIIIIIIIIIIIIIIIIqIqqIqIIIqIIqqIqqqqIqIIIIIIIIIIIIIIIIq9qIqIIIIqqIIIII9IqIIIIIIIIIqIqIIIqIqIIIqIIqqIIqIqIqqIII9II	0	0	295	1	23239R-01-26_samtools	8.204571144249204
15629	37598	37598	5	34173170	N	1222	>>>>>>><<>><<><<<>>><>><<<><>>>><<>>><>>>><<<><c$C$c$c$c$cc$Cccc$cccc$ccccccc$CcccCcCCcccccccccCcCCCccCCccCcccccccCccccccccccccCCccccCCcccCCCcccCCcCCcCcCccCCcCcccccCCcCCCCcCcCcCcCCCccccccccccccccCcccCCcccccccccccCcccccccCccCCCccccCCcCCCCCCcccCCcccCccccCccccccccccccccccccccccccccccccccccccccCcCCCCCcCCCCCCcCCCCCcCCccCCCcccCcCCCccCCCCcCCcccCCCcCCCcccccccccccccccccccccccccccCcccCCcccccccccccccccccccc…	IIIIII9IqIIIIqIIIqqIIIIIIIIIIIIIqIIIIIIIIIqqqI99III9IIIIIIIIIIIIIIIIIIIIIIIIIIIIIIIIIIIIII9III9IIIIIIIIIIIIIIIIIIIII9IIIII9IIIIII9I9IIIIIIIIIIIqIIIIIIIIIIIIIIIqI9III9IIIIIqIIIIIIIIIIIIIIIIII9IIII9IIIIIIIqIIIIIIIIIIIIIIIIIIIII9IIIIIIIIIIIIIIIIIIIIIIIIIIIIIIIIIIIIIIIIIIIIIIIIIIIIIIIIIIIIIIIII9IIIIIIIII9IIIIIII9IIIIII9IIIIIIIIIIIIIIIIIIIIIIIqIIIIIIIIIIIIIIIIIIIIIIIIIIIIIIIIIIIIIIIIIIIIIIIIIIIIIIIIII…	0	1171	0	4	23239R-01-03_samtools	8.193525360501216
237383	549285	549285	12	34126655	N	290	ccCCCCCCCCcccCCCCCCCCCCCcCcCCCCccCCcCCCCCCCCCCCcCCCCCCcccCCCCcCCCCCCCCCCCCCCCCCCCCcCCCCcCcCCCCCCCCCcCCCCCCCCCCACCCCCCCCCCCCCCcCCCcCCCCCCCCCCCCCCCCCCCCCccCCCCCCCCCCCCCCCCCCCCCCCCCcCCcCCCcccCCCCCCCCCcCCCCcCccccCCCCCCcCCccCcccCccCCCCCCCCCcCCCCCCCCCcCCccccccCCCCCCCCcCcCCCCCCCCCCCCCCCCCccccccCC	IIqIqqIIqIqIIqqIIIqIqqqqqIIqIIqIIIqIIqIqIqIIIIIIIIIqIqIIqIIIIqIIIIqIIqIIIIqIIqIIIqIIIIqqIIIIqIIIIqIqIIIIIIIIII9IIIIqIIIIIIIqIqqIIIIIII9IIIIIqI9IIIIIIqIIqIIqIIIqIIIIIqIIqIIIIIqIIIIqIIIIIqqq9IIIIIqIIqIqIIqqqqqII99IIIqqIqIIqqqIqIIIIIIIIIIqqqIIIIIIIqI9qqqqqIIIII9II9IIqqIIIIII9IIIIIIIIIqqqqIqII	1	289	0	0	23239R-01-21_samtools	8.174925682500678
52320	120559	120559	8	25938292	N	291	>CcccccccCcccCcCccCCccCCcCccCAccccccCcCccccccccccccccccccccccCCCCcCCCcCCcCcCCCCCCccCCccccCcCCCCCcccccccCccccccCcccCccCCCCCCCCCcCcCCCCccCcccccccCcCcccccCCCCCcCcCCccCccccCCCCCCCcCcccCCCcCCcccCCCCCcccccccccCCCcCCcccCCcccCcccccccccccccccccccccccccCcccccCcCCCCcCcccccccCCccCCCCCcCccCCccCCCcCCCcCC	IqIIIIIIIIIII9IIIIqIII9I9qIIIIIIIIIIIIIIIIIIIIIIIIIIII9IIIIIIqIq9IqII9qIYIIIIqIqIqI9qIIIII9IIIIIIIIIII9qII9IIIIIIIIIIIIIqIIqIqIIIIqIIIIIIIIIIIIIIqIIIIIII9I9IIIIIIIIIIIII9IIIIIqIIIIIqIIIIIqqIYIIIIIIIIq9IIII9I9IqqIIIqqIIIIIqIqIqIIIIIIIIIIIIIIIIqIq9IIIIIqI9IIIIIqqqIIIIIqIIIIIIIYIIIIIIIIIIIIIII	1	289	0	0	23239R-01-49_samtools	8.174925682500678
39314	91809	91809	28	37279644	N	291	>tttttttttttttttttttttttttttttttttttttttttttttttttttttttttttttttttttttttttttttttttttttttttttttttttgtttttttttttttttttttttttttttttttttttttttttttttttttttctttttttttttttttttttttttttttttttttttttttttttttttttttttttttttttTttttttttttttttttttTttttttttttttttttttttttttttttttttttttttTtttttttttttttttttTtT	9IIIII9IIIIIIIIIIIIIIII9III9IIIIIII99IIIIIII9IIIIIIIIIIIIIIIIIIIIII9IIIIIIIIIIIIIIIII9IIIIII9IIIII9I9IIIIIIIII99IIIIIII9I99IIIIIIIIIIIII9IIII9IIIIIIIII9III9IIIIIII9IIIIIqIIIIIIIIIIIIIII9I9II9IIIIIIIIIIIIIIIII99IIqI9IIIIIIIIIIIIIII9qIIIIIIIIIqIIIIIIIIIIIIIIIIIIIIIIIIIIIIqIIIII9IIIII9IqIqqqIq	0	1	1	288	23239R-01-02_samtools	8.169925001442312
226312	524409	524409	7	80261700	N	290	c$c$c$c$C$CCCccccccccccccctcccCcccccccccccccccccccccccccccccccccccccccccCcccccccccccccccccccccccccccccccccccccccccccccccccccccccCcccccccccccCccccCcCcccCccccCCcCcCCCcCcCCcCcCCCCCCCcCccCccccCcCcCcccCCCCcccccCccccccccccccccCCCCCCCCCCCcCCCCCCCCCCCCCCcCCCCCCCCCCCCCCCCCcCccccccCCccccccccCccccCccccCA^~C	II9I9qqIIIIIIIIII9IIIIIIIqqIIIIIIIIIII9IIIIIIIIIIIIIIII9IIIIIIIIIqIIIIIIIIIIIIIIIIIIIIIIIIII9IIIIII9IIIIII9IIIIIIIIIIIIIIIIqIIIIIIIIIIIqIIIIIIIIII9IqIIqqqqIqIIqIqII9IIIqIIqqIII9IqIqIIqIIIqIIIIIIIIIIqIqIIIIIqIIIIIIIIIqIIII9IIIIqIqIIIIIIIIqIIIqI9III9IIIIIIIIIqIqIqIqqqIIIIIIIIIqIIII9qIIIqIII9	1	288	0	1	23239R-01-57_samtools	8.169925001442312
22237	52645	52645	12	34126655	N	287	C$CCCCCcCCCCCCCCCCCCCCCCCCCCCCCCCCCCCCCCCCCCCCCcCCCCcCCCCcCCCCCCCCCCCCCCCccCcCCcCCCCCCCCCCCCCCCCCCCCCCCCCCCCCCCCCCCCCCCCCCCCCCCCCCCccCCCccCCCCCCCCCCCCCCCCCCCCCCCCCCCCCCCCCCcCCcCCCCCCCcccCCCcCCCcCCCCCccCCCCCCcCCCCCCCCcCcccccCCcCCCCCcCCCCcCCcGCCcCCCcccccCccCCCCccccCCCCCccCCCCCCcCCcccCcc^~C^~C^~C	qqIqqq9qIIIqqqIqI9IIqIqqIIIqIIqqqIIIIIIIIIIIqIqII9IIIIIqqIIIIIIIIIIIqIIIqqIIIIqqIIIqIIqIIq9I9IqIIII9IIIIqIIIIIIIIIIIqIIIIIqIIIIIIIIqIIIIIIIIIIIIIqIIIIIIIqIIqIIIIIqIIIIIIqIqIIIIIIIIIIqqqIqIIIIqqIIIII9qIIIIIIqIIIIIIIIqIq9IqqIIqIIIIIqIIIIqIIIIIIqIIqqqqIqIqqIIIIqqqqIIqIIqIII9I99q9IqqqIqqIII	0	286	1	0	23239R-01-17_samtools	8.159871336778389
[truncated: 8,401 more rows]
