# Supplementary material for: A comprehensive allele specific expression resource for the equine transcriptome
Source: BMC Genomics. 2025 Jan 30;26:88. doi: 10.1186/s12864-025-11240-6 (PMC11780778; doi:10.1186/s12864-025-11240-6)
Supplement: Supplementary file 3 — Additional file 3. Allele Expression Resource : Master data frame with all of the heterozygous loci analyzed in this experiment. [file 12864_2025_11240_MOESM3_ESM.csv]

	Chr	Pos	PBID	Tissue	Hap1	A1 Exp	Hap2	A2 Exp	Abs. Log 2 Fold Change	Adjusted p-value	Sample	Gene_Symbol	Ensembl_ID
0	2	7203470	PB.10073_size61	Adipose	A	0	G	2			AH3	ZFYVE9	ENSECAG00000007363
1	2	11494471	PB.10090_size1770	Liver	A	0	T	975			AH4		ENSECAG00000027949
2	2	17974550	PB.10155_size21	Longissimus	C	0	T	2			AH1	RLF	ENSECAG00000012776
3	2	21480779	PB.10178_size28	Adipose	A	1	G	0			AH3		ENSECAG00000051188
4	2	25278686	PB.10219_size60	Heart	A	7	G	0			AH1	ZCCHC17	ENSECAG00000025040
5	2	28044638 28066379	PB.10242_size130	Adipose	AA	0	GC	1			AH3	SMPDL3B	ENSECAG00000000634
6	2	28509426	PB.10248_size39	Adipose	A	1	G	0			AH1	SYTL1	ENSECAG00000020672
7	2	30828568 30840043	PB.10286_size95	Lamina	AC	0	GT	4			AH4	GRHL3	ENSECAG00000009866
8	2	34909423 34909472 34915190	PB.10325_size30	Lamina	CCC	7	TTA	0			AH4	MRTO4	ENSECAG00000012598
9	2	37824716	PB.10350_size21	Adipose	A	0	G	3			AH3	FHAD1	ENSECAG00000025126
10	2	40472488 40472562 40472630	PB.10371_size38	Lamina	CGG	0	TAA	6			AH2	UBIAD1	ENSECAG00000015176
11	2	40472488	PB.10371_size41	Heart	C	0	T	1			AH4	UBIAD1	ENSECAG00000015176
12	2	41177339	PB.10376_size66	Longissimus	A	1	G	0			AH1	PGD	ENSECAG00000019711
13	2	48048577	PB.10429_size64	Lung	C	0	T	4			AH3	PRKCZ	ENSECAG00000014312
14	2	48587086	PB.10439_size46	Adipose	C	1	T	0			AH3	PUSL1	ENSECAG00000006248
15	2	56553608	PB.10487_size5491	Ovary	A	2963	G	0			AH1	CLU	ENSECAG00000007010
16	2	79552546	PB.10550_size35150	Liver	C	0	G	56			AH4	FGB	ENSECAG00000010239
17	2	81309160	PB.10558_size23	Heart	C	0	G	1			AH1		ENSECAG00000053528
18	2	82614063	PB.10564_size32	Adipose	C	0	T	1			AH3		ENSECAG00000054205
19	2	87955060	PB.10582_size38	ParietalCortex	C	3	T	0			AH4	HHIP	ENSECAG00000024485
20	2	88991193 88991200	PB.10585_size105	Adipose	AT	0	GG	4			AH3	USP38	ENSECAG00000009333
21	2	88991193 88991200	PB.10585_size39	Lung	AT	0	GG	2			AH3	USP38	ENSECAG00000009333
22	2	92289685	PB.10599_size37	Heart	C	2	T	0			AH1	NAA15	ENSECAG00000019842
23	2	113509256 113509258	PB.10644_size226	ParietalCortex	CA	281	GT	0			AH1	ANK2	ENSECAG00000024436
24	20	8157881	PB.10704_size23	Liver	C	0	G	1			AH4	SNRNP48	ENSECAG00000026937
25	20	24790138	PB.10760_size82	Liver	C	32	T	0			AH1	HFE	ENSECAG00000055876
26	20	32352128 32352160	PB.10830_size149	Adipose	AT	0	GG	3			AH3	MSH5	ENSECAG00000020118
27	20	32420660	PB.10832_size435	Testis	C	1	T	0			AH3	HSPA1A	ENSECAG00000000841
28	20	32420660	PB.10832_size881	Adipose	C	1	T	0			AH3	HSPA1A	ENSECAG00000000841
29	20	32420660	PB.10832_size99	ParietalCortex	C	1	T	0			AH3	HSPA1A	ENSECAG00000000841
30	20	32690202	PB.10842_size51	Adipose	C	0	T	5			AH3	RNF5	ENSECAG00000015693
31	20	34708014	PB.10862_size21	Lamina	C	0	G	1			AH4	KIFC1	ENSECAG00000024196
32	20	36325192	PB.10877_size71	Adipose	A	2	G	0			AH3	DEF6	ENSECAG00000022088
33	20	37026053	PB.10886_size214	Adipose	A	0	G	3			AH3		ENSECAG00000030024
34	20	51078473	PB.10968_size25	Adipose	C	1	T	0			AH3	PAQR8	ENSECAG00000005594
35	1	41266958 41267046	PB.1107_size61	Lamina	CG	0	TC	1			AH4	MINPP1	ENSECAG00000012951
36	20	31520784 31520807	PB.11150_size754	Heart	CC	87	GT	0			AH4		ENSECAG00000050186
37	1	49622452	PB.1119_size23	Adipose	C	1	T	0			AH3	SLC16A9	ENSECAG00000000847
38	1	50009888 50009889 50009890 50009891	PB.1122_size106	Heart	AGGA	53	TCTT	0			AH4	ANK3	ENSECAG00000009700
39	20	54780091	PB.11327_size272	Heart	C	0	T	4			AH1	DST	ENSECAG00000016469
40	21	4099170 4105643	PB.11407_size36	Ovary	AC	0	GA	2			AH1	DDX49	ENSECAG00000012194
41	21	25525657 25526654	PB.11493_size403	Heart	AC	0	GT	1			AH1	PLCXD3	ENSECAG00000019680
42	21	31210172	PB.11521_size102	Longissimus	C	0	T	2			AH1	BRIX1	ENSECAG00000000377
43	1	59373773	PB.1158_size27	Longissimus	C	0	T	1			AH1	PCBD1	ENSECAG00000009682
44	1	59373773	PB.1158_size48	Ovary	C	0	T	7			AH1	PCBD1	ENSECAG00000009682
45	1	59373773	PB.1158_size49	Lung	C	0	T	19			AH1	PCBD1	ENSECAG00000009682
46	1	59373773	PB.1158_size500	Liver	C	0	T	73			AH1	PCBD1	ENSECAG00000009682
47	21	29124737	PB.11751_size26	Liver	C	7	T	0			AH4	NIPBL	ENSECAG00000018233
48	21	29124737	PB.11751_size32	Heart	C	1	T	0			AH4	NIPBL	ENSECAG00000018233
49	21	29124737	PB.11751_size43	Adipose	C	0	T	1			AH1	NIPBL	ENSECAG00000018233
50	22	10713121	PB.11868_size56	Heart	A	0	G	4			AH1	ESF1	ENSECAG00000011021
51	22	17864811 17864831	PB.11884_size156	Adipose	CT	1	GG	0			AH1	GPCPD1	ENSECAG00000023076
52	22	23458778	PB.11934_size3017	Longissimus	C	423	G	0			AH1	MYLK2	ENSECAG00000011041
53	22	29638600 29638607	PB.11993_size123	ParietalCortex	AG	0	CT	60			AH1	RALGAPB	ENSECAG00000004465
54	1	69102958 69102964	PB.1203_size64	Lamina	CG	0	TA	6			AH4	RAB4A	ENSECAG00000005207
55	22	46077338	PB.12097_size27	Longissimus	C	2	G	0			AH1	NPEPL1	ENSECAG00000022211
56	22	21186040	PB.12239_size30	ParietalCortex	A	452	C	0			AH2		ENSECAG00000035431
57	22	28165944	PB.12295_size272	Testis	C	0	G	12			AH3	SOGA1	ENSECAG00000019507
58	22	46363423	PB.12400_size285	Ovary	A	1	G	0			AH1	CTSZ	ENSECAG00000024967
59	22	46363391	PB.12400_size84	Adipose	A	2	G	0			AH3	CTSZ	ENSECAG00000024967
60	23	15613149	PB.12496_size36	Heart	A	1	T	0			AH1	CARNMT1	ENSECAG00000013964
61	23	27723662	PB.12544_size20	Lung	G	0	T	1			AH1	KDM4C	ENSECAG00000024063
62	23	38046633	PB.12583_size115	Lung	G	0	T	2			AH3		ENSECAG00000005729
63	23	19975518	PB.12710_size26	Longissimus	G	1	T	0			AH1	SMC5	ENSECAG00000024999
64	23	35750177	PB.12767_size51	Adipose	A	0	G	1			AH3	BNC2	ENSECAG00000017503
65	24	19376920	PB.12967_size43	Lung	A	1	G	0			AH3		ENSECAG00000013284
66	24	20278178	PB.12975_size97	Lung	C	0	T	1			AH3	DLST	ENSECAG00000000273
67	24	21063318 21063319	PB.12983_size52	Lung	CC	0	GT	16			AH1		ENSECAG00000010201
68	24	45513378	PB.13104_size78	Adipose	A	7	G	0			AH3	COA8	ENSECAG00000013355
69	24	46646577 46647107	PB.13118_size27	Adipose	CA	0	TG	2			AH3	CEP170B	ENSECAG00000019152
70	24	42006444	PB.13329_size38	Adipose	A	1	C	0			AH3	CCDC85C	ENSECAG00000024291
71	25	11027336	PB.13445_size29	Lung	C	0	T	3			AH3		ENSECAG00000008088
72	25	5084766 5091315 5088199 5088081 5086865 5086626 5096933 5085867 5085925 5084906 5084772 5084847 5084988	PB.13696_size45	Adipose	CTCGTCTATTGTA	0	TCTACTGGGCAGG	1			AH3	CORO2A	ENSECAG00000017890
73	25	30022202	PB.13804_size29	Lung	A	4	C	0			AH3	MAPKAP1	ENSECAG00000020453
74	25	36131918	PB.13868_size28	Heart	A	0	G	4			AH1	SURF6	ENSECAG00000021229
75	25	36174085	PB.13871_size439	Lamina	C	0	G	12			AH4	STKLD1	ENSECAG00000031341
76	25	36174085	PB.13871_size742	Adipose	C	0	G	6			AH3	STKLD1	ENSECAG00000031341
77	25	36174085	PB.13871_size818	Liver	C	0	G	8			AH4	STKLD1	ENSECAG00000031341
78	25	39109285	PB.13897_size49	Longissimus	C	0	T	4			AH1	FBXW5	ENSECAG00000013192
79	1	111793695	PB.1393_size138	Lamina	A	1	G	0			AH4	UBE3A	ENSECAG00000004792
80	1	111793828	PB.1393_size66	Lung	C	3	T	0			AH3	UBE3A	ENSECAG00000004792
81	26	34592674 34594874	PB.13995_size101	Lamina	CC	3	TT	0			AH2	PIGP	ENSECAG00000019349
82	26	34592674 34594874	PB.13995_size68	Adipose	CC	0	TT	1			AH3	PIGP	ENSECAG00000019349
83	26	25035095	PB.14106_size27	Liver	C	0	T	1			AH1	ADAMTS1	ENSECAG00000016339
84	26	29872820	PB.14140_size113	Adipose	A	1	G	0			AH3	SCAF4	ENSECAG00000014248
85	26	41265697	PB.14204_size23	Liver	A	0	G	2			AH4	ITGB2	ENSECAG00000023061
86	1	118636823	PB.1422_size325	Longissimus	C	0	G	2			AH4	TSPAN3	ENSECAG00000013999
87	1	118636823	PB.1422_size539	Testis	C	0	G	1			AH4	TSPAN3	ENSECAG00000013999
88	27	5024294	PB.14378_size1350	Longissimus	C	2	T	0			AH1	TCIM	ENSECAG00000048588
89	27	5024294	PB.14378_size847	Heart	C	2	T	0			AH1	TCIM	ENSECAG00000048588
90	1	120719660	PB.1440_size28	Longissimus	C	3	G	0			AH1	PML	ENSECAG00000004617
91	28	38112503	PB.14639_size25	Adipose	A	1	G	0			AH3	TNRC6B	ENSECAG00000009759
92	28	22294485	PB.14790_size78	Lamina	G	0	T	4			AH4	CDK17	ENSECAG00000021679
93	1	128714435	PB.1484_size39	Longissimus	C	2	G	0			AH1	PLEKHO2	ENSECAG00000022172
94	28	41773336	PB.14928_size48	Heart	A	7	G	0			AH1	RTL6	ENSECAG00000001294
95	29	16154031	PB.15008_size1643	Heart	C	10	G	0			AH4	NEBL	ENSECAG00000038375
96	29	29232096	PB.15058_size525	Liver	A	0	G	1			AH4	GDI2	ENSECAG00000008855
97	29	33948148 33948151	PB.15086_size112	Testis	AA	8	CC	0			AH3	LARP4B	ENSECAG00000024040
98	29	33948154	PB.15086_size41	ParietalCortex	C	2	T	0			AH1	LARP4B	ENSECAG00000024040
99	3	6428781	PB.15248_size119	Lamina	A	0	G	2			AH2	CHD9	ENSECAG00000011505
100	3	6346862	PB.15248_size36	Longissimus	C	1	T	0			AH1	CHD9	ENSECAG00000011505
101	3	18360436 18362585 18362847	PB.15310_size104	Adipose	AGT	1	GAC	0			AH3	ELMO3	ENSECAG00000006824
102	3	19633942 19705259	PB.15337_size859	Adipose	CG	0	TA	1			AH1	CDH1	ENSECAG00000021418
103	3	33418785	PB.15427_size6276	Testis	A	0	C	4			AH3		ENSECAG00000052872
104	3	36638746	PB.15455_size59	Adipose	A	0	G	2			AH3		ENSECAG00000029519
105	3	39004892	PB.15482_size83	Lung	C	0	T	2			AH3	PPP3CA	ENSECAG00000010136
106	3	85636523	PB.15648_size63	Heart	A	4	G	0			AH1	GNPDA2	ENSECAG00000016016
107	3	88557855	PB.15656_size57	Lung	A	1	C	0			AH3	APBB2	ENSECAG00000020719
108	3	89870694	PB.15663_size430	Lamina	A	5	C	0			AH2	SMIM14	ENSECAG00000014670
109	3	116487645	PB.15751_size28	Adipose	A	3	G	0			AH1	KIAA0232	ENSECAG00000024031
110	3	116487645	PB.15751_size90	Heart	A	1	G	0			AH1	KIAA0232	ENSECAG00000024031
111	3	1532890	PB.15799_size679	Testis	C	0	G	68			AH3	ABCC12	ENSECAG00000019541
112	3	19196076	PB.15883_size286	Adipose	A	1	G	0			AH3	ESRP2	ENSECAG00000014089
113	3	19196076	PB.15883_size89	Adipose	A	1	G	0			AH1	ESRP2	ENSECAG00000014089
114	3	22663425 22663426	PB.15907_size131	Lung	CA	0	TT	52			AH3	IST1	ENSECAG00000022855
115	3	22663425 22663426	PB.15907_size169	Lamina	CA	0	TT	131			AH4	IST1	ENSECAG00000022855
116	3	22663425 22663426	PB.15907_size256	Lamina	CA	0	TT	155			AH2	IST1	ENSECAG00000022855
117	3	22663425 22663426	PB.15907_size277	Adipose	CA	0	TT	40			AH3	IST1	ENSECAG00000022855
118	3	22663425 22663426	PB.15907_size77	Adipose	CA	0	TT	20			AH1	IST1	ENSECAG00000022855
119	3	50910750	PB.16044_size52	Adipose	A	0	G	3			AH1	HERC6	ENSECAG00000019411
120	3	52337522	PB.16057_size61	Adipose	A	0	G	1			AH1	PTPN13	ENSECAG00000015663
121	3	62190636	PB.16093_size138	Adipose	A	3	G	0			AH1	USO1	ENSECAG00000013245
122	3	62190636	PB.16093_size63	Heart	A	0	G	1			AH1	USO1	ENSECAG00000013245
123	1	149228092	PB.1609_size81	Lung	C	0	G	1			AH3	SPINT1	ENSECAG00000023874
124	3	79548220	PB.16142_size27	Adipose	C	1	T	0			AH1	KIT	ENSECAG00000012032
125	3	101334452	PB.16206_size80	Longissimus	G	1	T	0			AH1	ANAPC4	ENSECAG00000017692
126	3	107593518	PB.16223_size53	Adipose	C	0	T	1			AH3	NCAPG	ENSECAG00000007470
127	3	121345663	PB.16294_size23	Liver	A	0	G	5			AH4	PIGG	ENSECAG00000008635
128	30	3381228	PB.16303_size42	Adipose	A	0	G	7			AH3	OPN3	ENSECAG00000015341
129	30	12916794	PB.16367_size172	Adipose	A	0	G	9			AH3		ENSECAG00000050964
130	30	7025786	PB.16460_size1129	Heart	G	24	T	0			AH4	COQ8A	ENSECAG00000019955
131	30	7025786	PB.16460_size1312	Longissimus	G	84	T	0			AH4	COQ8A	ENSECAG00000019955
132	30	10849245	PB.16482_size86	ParietalCortex	C	0	G	4			AH1	RAB3GAP2	ENSECAG00000018276
133	31	8532621 8532624	PB.16590_size428	Lamina	GC	0	TA	4			AH2	MRPL18	ENSECAG00000017953
134	31	8560445	PB.16678_size46	Lung	A	0	T	154			AH1	WTAP	ENSECAG00000003471
135	31	8560445	PB.16678_size58	Longissimus	A	0	T	23			AH1	WTAP	ENSECAG00000003471
136	31	8560445	PB.16678_size61	Adipose	A	0	T	65			AH3	WTAP	ENSECAG00000003471
137	31	21600860	PB.16724_size122	Lung	C	2	T	0			AH3	UTRN	ENSECAG00000019458
138	1	163951986	PB.1699_size62	Adipose	A	1	G	0			AH1	TGM1	ENSECAG00000017485
139	4	85162936 85164648	PB.17033_size114	Adipose	AA	16	CG	0			AH3	MEST	ENSECAG00000021689
140	4	102739891 102741857	PB.17116_size24	Lamina	AA	4	GG	0			AH4	ATG9B	ENSECAG00000006591
141	4	103615092	PB.17127_size57	Liver	A	0	G	5			AH4	GALNT11	ENSECAG00000020636
142	4	36299011	PB.17274_size37	Heart	C	1	T	0			AH1	PEX1	ENSECAG00000021379
143	4	77865692	PB.17420_size25	Lamina	C	0	G	7			AH4	FAM3C	ENSECAG00000008527
144	4	93667781	PB.17509_size57	Ovary	C	22	T	0			AH1	MKRN1	ENSECAG00000017929
145	4	103176686	PB.17562_size191	Adipose	G	0	T	1			AH3		ENSECAG00000008243
146	5	75719	PB.17581_size382	Lung	C	0	T	1562			AH1		ENSECAG00000017203
147	5	4467296	PB.17615_size291	Lamina	C	0	G	4			AH2	DCAF6	ENSECAG00000000413
148	5	4467296	PB.17615_size78	Lung	C	0	G	1			AH3	DCAF6	ENSECAG00000000413
149	1	186187594	PB.1762_size35	Adipose	A	0	G	2			AH1	NEMF	ENSECAG00000017376
150	1	186394533	PB.1764_size37	Heart	C	2	T	0			AH1	VCPKMT	ENSECAG00000024379
151	5	42133617	PB.17890_size42	Adipose	A	1	G	0			AH3	RORC	ENSECAG00000000918
152	5	68537498 68538668	PB.18061_size165	Lung	CC	3	TT	0			AH3		ENSECAG00000031491
153	10	5750065	PB.1816_size26	Adipose	C	1	T	0			AH1		ENSECAG00000036138
154	5	3275152	PB.18210_size26	ParietalCortex	A	3	G	0			AH3		ENSECAG00000049389
155	5	3531757	PB.18213_size34	Heart	A	4	G	0			AH1	TADA1	ENSECAG00000009640
156	5	38467293	PB.18441_size110	Adipose	C	0	G	18			AH1	RHBG	ENSECAG00000013494
157	5	38535585	PB.18443_size108	Adipose	C	1	G	0			AH1	TMEM79	ENSECAG00000001165
158	5	39407521 39407657	PB.18464_size28	Adipose	AC	2	GT	0			AH3	EFNA4	ENSECAG00000005958
159	5	69369319 69369326	PB.18694_size34	Heart	CC	6	TT	0			AH1	RPAP2	ENSECAG00000007411
160	6	8696190	PB.18840_size3964	Heart	A	0	C	589			AH1	DES	ENSECAG00000013832
161	6	18600857	PB.18880_size20	Longissimus	G	0	T	1			AH1	B3GNT7	ENSECAG00000006840
162	6	28609909	PB.18941_size165	Lamina	C	4	G	0			AH4	ATP6V1E1	ENSECAG00000010335
163	6	44447359	PB.19059_size111	Longissimus	C	9	G	0			AH1	DERA	ENSECAG00000015504
164	6	69352363	PB.19157_size62	Longissimus	A	0	G	3			AH1	LETMD1	ENSECAG00000014209
165	6	71470236 71470248 71470266 71470435 71470647 71470703	PB.19197_size68	Adipose	CATATC	1	TGCCCG	0			AH1		ENSECAG00000038379
166	6	5773373 5774572	PB.19328_size30	Adipose	AA	3	TG	0			AH1		ENSECAG00000052438
167	6	34928647 34929351 34929775 34948279	PB.19489_size75	Adipose	ACCT	1	GTTC	0			AH3	SCNN1A	ENSECAG00000001443
168	10	13604210	PB.1951_size101	Adipose	C	0	T	1			AH3	CNFN	ENSECAG00000019381
169	10	13605161 13605162	PB.1951_size65	Adipose	AG	1	CC	0			AH1	CNFN	ENSECAG00000019381
170	6	49472148	PB.19578_size71	Lung	C	2	T	0			AH3	C2CD5	ENSECAG00000020692
171	6	67812973	PB.19670_size1421	Lung	C	0	T	671			AH1		ENSECAG00000033690
172	6	67812973	PB.19670_size523	Liver	C	0	T	334			AH1		ENSECAG00000033690
173	6	67812973	PB.19670_size574	Heart	C	0	T	129			AH1		ENSECAG00000033690
174	6	67812973	PB.19670_size965	Ovary	C	0	T	390			AH1		ENSECAG00000033690
175	6	69560512 69561573	PB.19692_size96	Adipose	CG	2	TA	0			AH1	GALNT6	ENSECAG00000016337
176	6	70689804 70690081 70691862	PB.19710_size6266	Adipose	CCT	0	GAA	2			AH1	KRT1	ENSECAG00000022233
177	6	79435486 79436645	PB.19786_size109	ParietalCortex	GG	1	TA	0			AH3	TAFA2	ENSECAG00000022465
178	1	39402160	PB.197_size577	Ovary	C	13	G	0			AH1	LIPA	ENSECAG00000010840
179	10	15788700	PB.1984_size464	Liver	A	192	G	0			AH4		ENSECAG00000046002
180	7	2297632	PB.19883_size116	Adipose	C	0	T	1			AH3	GNA11	ENSECAG00000023654
181	1	39448399	PB.198_size35	Lamina	A	0	G	8			AH2	CH25H	ENSECAG00000004572
182	7	3390010 3390211	PB.19904_size102	Adipose	CG	0	TA	2			AH1	FEM1A	ENSECAG00000025083
183	10	16097281 16097311 16100441	PB.1994_size194	Adipose	AGA	1	TAG	0			AH1	KLC3	ENSECAG00000022555
184	7	7884108	PB.19953_size33	Longissimus	C	0	T	1			AH1	JRKL	ENSECAG00000001856
185	7	22182567	PB.19999_size434	ParietalCortex	A	1	G	0			AH4	NCAM1	ENSECAG00000019193
186	10	16384588 16390142	PB.1999_size33	Adipose	AT	1	CC	0			AH3	QPCTL	ENSECAG00000009265
187	7	23727028	PB.20011_size6883	Lung	C	1	T	0			AH3		ENSECAG00000050395
188	7	46064585	PB.20126_size121	Testis	A	0	T	106			AH4	PRKACA	ENSECAG00000016874
189	7	46064585	PB.20126_size178	Testis	A	0	T	143			AH3	PRKACA	ENSECAG00000016874
190	7	64114268	PB.20269_size64	Longissimus	A	0	C	2			AH1	CCDC90B	ENSECAG00000013853
191	7	99413647	PB.20434_size53	Liver	C	5	T	0			AH1		ENSECAG00000020002
192	7	1384	PB.20446_size43	Adipose	A	0	G	5			AH3		ENSECAG00000028640
193	7	4732602 4757348	PB.20529_size288	Lung	CG	0	TA	4			AH1		ENSECAG00000057145
194	7	5726000	PB.20541_size39	Adipose	C	0	T	2			AH3	TIMM44	ENSECAG00000011409
195	7	12408942	PB.20564_size48	Adipose	C	1	T	0			AH3	ANGPTL5	ENSECAG00000021029
196	7	12841699	PB.20567_size111	Ovary	G	0	T	3			AH2	TMEM123	ENSECAG00000033952
197	7	12841699	PB.20567_size30	ParietalCortex	G	4	T	0			AH2	TMEM123	ENSECAG00000033952
198	7	26657202	PB.20638_size132	Adipose	C	0	T	1			AH1	MPZL3	ENSECAG00000010748
199	7	26657202	PB.20638_size391	Adipose	C	1	T	0			AH3	MPZL3	ENSECAG00000010748
200	7	27384894	PB.20647_size47	Adipose	C	1	T	0			AH3	SLC37A4	ENSECAG00000006892
201	7	45816643	PB.20724_size458	Liver	A	5	C	0			AH1	TECR	ENSECAG00000018572
202	7	45816643	PB.20724_size574	Ovary	A	5	C	0			AH1	TECR	ENSECAG00000018572
203	7	70594656	PB.20887_size26	Lamina	C	0	T	1			AH4	DGAT2	ENSECAG00000024847
204	7	83074665	PB.20970_size279	Adipose	C	1	G	0			AH3	DKK3	ENSECAG00000022804
205	7	96174616	PB.21026_size168	ParietalCortex	G	17	T	0			AH3	LIN7C	ENSECAG00000015795
206	7	96174616	PB.21026_size288	Lung	G	8	T	0			AH3	LIN7C	ENSECAG00000015795
207	7	96174616	PB.21026_size96	ParietalCortex	G	8	T	0			AH2	LIN7C	ENSECAG00000015795
208	8	7729160	PB.21105_size62	Adipose	C	1	G	0			AH3	EIF4ENIF1	ENSECAG00000000311
209	8	23863062	PB.21248_size78	Longissimus	A	0	G	1			AH1	VPS29	ENSECAG00000051605
210	10	25943874	PB.2134_size38	Longissimus	A	0	G	1			AH1		ENSECAG00000001608
211	8	41701881	PB.21369_size50	Adipose	A	0	C	2			AH3	TMEM241	ENSECAG00000014999
212	8	72658456	PB.21475_size41	Lung	A	1	G	0			AH3	ME2	ENSECAG00000005517
213	8	72658456	PB.21475_size50	Heart	A	1	G	0			AH1	ME2	ENSECAG00000005517
214	8	79040422 79109598	PB.21493_size126	Adipose	AT	2	GC	0			AH3	NEDD4L	ENSECAG00000000751
215	8	83755402	PB.21516_size97	Adipose	A	1	G	0			AH1	SERPINB10	ENSECAG00000008493
216	8	14159055 14159056	PB.21678_size36	Heart	AA	0	TC	1			AH1	UNG	ENSECAG00000008080
217	8	14193226 14197216 14197314	PB.21679_size89	Adipose	CAC	4	TGT	0			AH3	USP30	ENSECAG00000017723
218	10	31124851	PB.2190_size46	Adipose	A	0	C	2			AH1	MYO6	ENSECAG00000024053
219	8	59076557 59076675	PB.21921_size21	Longissimus	CC	3	TT	0			AH1	ZNF396	ENSECAG00000031435
220	8	72250652	PB.21962_size48	Lung	C	2	G	0			AH3	CXXC1	ENSECAG00000017698
221	8	78430049 78430052 78430081	PB.21979_size44	Heart	CTC	0	GAG	1			AH1	FECH	ENSECAG00000012137
222	9	15670751	PB.22097_size365	Lung	A	2	C	0			AH3	LACTB2	ENSECAG00000017296
223	9	19931899	PB.22119_size43	Lung	A	0	T	151			AH1		ENSECAG00000017565
224	9	84885439	PB.22356_size47	Liver	C	0	T	2			AH1	MAF1	ENSECAG00000006366
225	9	3171672 3171698	PB.22377_size95	Adipose	CA	1	TG	0			AH1	CA2	ENSECAG00000016228
226	9	18079011	PB.22421_size35	Longissimus	C	1	G	0			AH1	PREX2	ENSECAG00000018479
227	9	26307413	PB.22450_size291	Liver	A	0	G	9			AH1	SDCBP	ENSECAG00000015053
228	9	54235246 54235741	PB.22543_size30	Lamina	CG	0	TT	1			AH2	RSPO2	ENSECAG00000024853
229	10	33908971	PB.2732_size34	Adipose	C	2	T	0			AH1	PHIP	ENSECAG00000010684
230	11	4287427	PB.2977_size32	Heart	C	0	T	3			AH4	THA1	ENSECAG00000007112
231	11	12364093	PB.3045_size21	Adipose	C	0	T	2			AH1	SLC16A6	ENSECAG00000022899
232	11	15021100	PB.3061_size3441	Lamina	G	0	T	53			AH2	DDX5	ENSECAG00000011132
233	1	66883071 66883074	PB.306_size107	Adipose	GG	0	TA	1			AH3	PPIF	ENSECAG00000008796
234	11	18815118	PB.3095_size572	ParietalCortex	C	13	G	0			AH4	GFAP	ENSECAG00000010023
235	11	20194345	PB.3117_size1534	Adipose	A	1	G	0			AH3	VAT1	ENSECAG00000014817
236	11	21108361	PB.3141_size6937	Lamina	G	0	T	3			AH4	JUP	ENSECAG00000020592
237	11	21753820 21755091 21756902	PB.3177_size23	Adipose	ATT	1	CCC	0			AH1	KRT40	ENSECAG00000056584
238	11	36176110	PB.3304_size632	Heart	C	11	G	0			AH4	DHRS11	ENSECAG00000025095
239	11	45719319	PB.3383_size5404	Liver	C	66	G	0			AH4	SERPINF2	ENSECAG00000021794
240	11	61510332	PB.3537_size181	Lamina	C	0	T	58			AH4	MAP2K3	ENSECAG00000022242
241	11	7083613	PB.3618_size50	Adipose	C	1	G	0			AH3	NHERF1	ENSECAG00000014372
242	11	7083613	PB.3618_size52	Adipose	C	1	G	0			AH1	NHERF1	ENSECAG00000014372
243	11	21906090	PB.3743_size50	Liver	A	33	G	0			AH1		ENSECAG00000024656
244	11	22746930	PB.3759_size117	Adipose	A	0	G	1			AH3	GRB7	ENSECAG00000012823
245	12	1653433	PB.4116_size207	Adipose	C	1	T	0			AH3	PDHX	ENSECAG00000008611
246	12	11726610	PB.4157_size67	Adipose	A	0	G	1			AH3	DDB2	ENSECAG00000008711
247	1	94160896	PB.443_size1000	Heart	C	20	G	0			AH1		ENSECAG00000007105
248	1	94160896	PB.443_size1074	Longissimus	C	112	G	0			AH4		ENSECAG00000007105
249	1	94160896	PB.443_size2130	Heart	C	51	G	0			AH4		ENSECAG00000007105
250	1	94160896	PB.443_size2655	Longissimus	C	61	G	0			AH1		ENSECAG00000007105
251	12	28668540 28670655	PB.4524_size115	Adipose	CC	0	TT	5			AH3	CDC42BPG	ENSECAG00000009712
252	12	34133156	PB.4603_size283	Lamina	C	0	G	1			AH4		ENSECAG00000039088
253	12	34133156	PB.4603_size322	Ovary	C	0	G	3			AH2		ENSECAG00000039088
254	12	34133156	PB.4603_size415	Liver	C	0	G	3			AH4		ENSECAG00000039088
255	12	34133156	PB.4603_size780	Lung	C	0	G	4			AH3		ENSECAG00000039088
256	12	34133156	PB.4603_size792	Adipose	C	0	G	1			AH1		ENSECAG00000039088
257	12	34442437	PB.4607_size149	Heart	C	0	T	16			AH4		ENSECAG00000028346
258	12	35476365	PB.4625_size35	Testis	A	0	C	39			AH3		ENSECAG00000040749
259	1	99729674	PB.466_size54	Testis	A	0	G	6			AH4		ENSECAG00000051738
260	13	8927509	PB.4751_size25	Lung	A	0	T	1			AH1	MOSPD3	ENSECAG00000023837
261	13	8927509	PB.4751_size26	Ovary	A	1	T	0			AH1	MOSPD3	ENSECAG00000023837
262	13	19773269	PB.4820_size134	Adipose	C	1	T	0			AH3	PRSS8	ENSECAG00000013572
263	13	19827039	PB.4823_size48	Adipose	A	0	G	1			AH3	ZNF668	ENSECAG00000008572
264	13	43456702	PB.5026_size178	Ovary	A	0	G	2			AH1	MRPL28	ENSECAG00000023674
265	13	8806806 8807028	PB.5117_size45	Lung	CT	3	GG	0			AH3	TSC22D4	ENSECAG00000008387
266	13	10427713 10428757	PB.5138_size53	Adipose	AC	1	GT	0			AH3	ALKBH4	ENSECAG00000033173
267	13	19151145	PB.5184_size2185	Heart	C	0	G	27			AH4	NIPSNAP2	ENSECAG00000055212
268	13	19151145	PB.5184_size2898	Longissimus	C	0	G	30			AH1	NIPSNAP2	ENSECAG00000055212
269	13	19523318	PB.5189_size29	Adipose	A	2	G	0			AH3	ARMC5	ENSECAG00000009891
270	13	32719014	PB.5302_size26	Lung	A	4	G	0			AH3		ENSECAG00000004028
271	1	117576090	PB.530_size42	Testis	A	0	G	17			AH4		ENSECAG00000044998
272	1	117576090	PB.530_size43	Liver	A	0	G	17			AH4		ENSECAG00000044998
273	1	117576090	PB.530_size60	Testis	A	0	G	18			AH3		ENSECAG00000044998
274	13	39772687	PB.5330_size90	Heart	A	3	C	0			AH1	DNAJA3	ENSECAG00000003503
275	14	1481851 1512360	PB.5426_size25	Heart	GG	2	TC	0			AH1	GFPT2	ENSECAG00000009303
276	1	120050305	PB.551_size29	Lung	C	2	T	0			AH3	ULK3	ENSECAG00000021084
277	14	23696484	PB.5530_size43	Testis	C	1	T	0			AH4	FAM114A2	ENSECAG00000016187
278	14	23696490	PB.5530_size55	Ovary	C	1	T	0			AH1	FAM114A2	ENSECAG00000016187
279	1	120482149	PB.557_size14812	Ovary	C	18	T	0			AH1	CYP11A1	ENSECAG00000017494
280	14	39856184	PB.5618_size75	Longissimus	C	1	G	0			AH1	MACROH2A1	ENSECAG00000010224
281	14	67827327 67834833	PB.5722_size26	Lung	CG	1	TA	0			AH3	SLCO4C1	ENSECAG00000009100
282	14	94271356	PB.5815_size54	Heart	C	1	T	0			AH1	GUK1	ENSECAG00000059239
283	14	23016044	PB.5927_size96	Lung	A	1	G	0			AH1	CNOT8	ENSECAG00000013294
284	14	26620114	PB.5946_size20	Longissimus	C	0	G	4			AH1		ENSECAG00000054242
285	14	27745768 27745790 27745852	PB.5961_size62	Lung	ACA	0	GTG	2			AH3		ENSECAG00000040888
286	14	37538156	PB.6027_size60	Adipose	C	2	T	0			AH3	KIF20A	ENSECAG00000016860
287	14	40448792	PB.6041_size119	Adipose	C	0	T	4			AH3	CAMLG	ENSECAG00000001757
288	14	42316725	PB.6056_size27	Lung	A	1	G	0			AH3	RAD50	ENSECAG00000010922
289	1	131244248 131248249	PB.616_size65	Adipose	AT	4	CC	0			AH3	VPS13C	ENSECAG00000017182
290	15	30918900	PB.6372_size22	Longissimus	A	0	C	3			AH1	SFXN5	ENSECAG00000008020
291	15	72718678	PB.6560_size34	Adipose	A	1	G	0			AH3	WDCP	ENSECAG00000019020
292	15	76451690	PB.6573_size21	Adipose	C	0	T	1			AH3	WDR35	ENSECAG00000018258
293	15	19791053 19791098 19791115	PB.6719_size67	Heart	AGC	1	GTT	0			AH1		ENSECAG00000037048
294	15	33682595	PB.6772_size275	Liver	A	4	C	0			AH4	ANXA4	ENSECAG00000012321
295	15	33682595	PB.6772_size328	Lung	A	1	C	0			AH3	ANXA4	ENSECAG00000012321
296	15	33682595	PB.6772_size334	Lamina	A	11	C	0			AH4	ANXA4	ENSECAG00000012321
297	15	33682595	PB.6772_size701	Adipose	A	4	C	0			AH3	ANXA4	ENSECAG00000012321
298	15	57161849	PB.6862_size61	Lung	G	0	T	3			AH3	EML4	ENSECAG00000007410
299	15	70198033	PB.6928_size29	Lung	G	1	T	0			AH1		ENSECAG00000016515
300	15	70198033	PB.6928_size69	Ovary	G	1	T	0			AH1		ENSECAG00000016515
301	15	84493273	PB.6981_size111	Lung	G	0	T	2			AH3	HPCAL1	ENSECAG00000040270
302	16	6774840	PB.7049_size30	Heart	C	1	T	0			AH1	TAMM41	ENSECAG00000013860
303	16	20230209	PB.7085_size77	Adipose	A	0	G	6			AH3	EIF4E3	ENSECAG00000004471
304	16	41553139	PB.7232_size8558	Heart	A	0	T	9			AH1	MYL3	ENSECAG00000017410
305	16	742917	PB.7426_size1082	Testis	C	3	T	0			AH3	TXNRD3	ENSECAG00000022090
306	16	6174336	PB.7465_size55	Lung	A	1	T	0			AH3	RAF1	ENSECAG00000024404
307	16	31554687	PB.7564_size22	Heart	A	1	G	0			AH4	KCTD6	ENSECAG00000000409
308	16	36498326 36498328	PB.7585_size11528	Liver	CC	0	GG	202			AH4	ITIH1	ENSECAG00000024792
309	16	60518485	PB.7753_size46	Heart	C	4	T	0			AH1	NR1D2	ENSECAG00000007646
310	16	75612604	PB.7808_size196	Ovary	C	0	T	116			AH2	RBP2	ENSECAG00000020170
311	16	83630581	PB.7831_size32	Adipose	C	2	T	0			AH1	CPHL1	ENSECAG00000040185
312	17	17957881	PB.7936_size63	Heart	A	0	C	1			AH1	COG6	ENSECAG00000010790
313	17	68598724	PB.8042_size88	Heart	A	0	G	2			AH1	CLYBL	ENSECAG00000016069
314	17	14316668	PB.8149_size21	Longissimus	C	0	G	3			AH1	MAB21L1	ENSECAG00000008985
315	17	16271891	PB.8155_size1545	Adipose	C	6	T	0			AH3	POSTN	ENSECAG00000023841
316	17	16271891	PB.8155_size257	Liver	C	5	T	0			AH1	POSTN	ENSECAG00000023841
317	17	77812873	PB.8306_size504	Ovary	C	0	G	16			AH1		ENSECAG00000033034
318	18	31957026 31959318	PB.8397_size31	Adipose	CC	1	TT	0			AH3	LYPD6	ENSECAG00000014321
319	1	174024119	PB.847_size169	Heart	A	0	G	2			AH1	PSMA6	ENSECAG00000022437
320	18	56657695	PB.8480_size31	Longissimus	C	12	T	0			AH1	OSBPL6	ENSECAG00000020078
321	18	65627015 65627016 65627019	PB.8519_size3319	Lamina	AAA	410	CTT	0			AH2		ENSECAG00000024769
322	18	65627015 65627016 65627019	PB.8519_size7516	Ovary	AAA	8742	CTT	0			AH2		ENSECAG00000024769
323	18	78073529	PB.8575_size21	Adipose	C	0	T	1			AH1	CYP20A1	ENSECAG00000010884
324	18	33466986 33466989	PB.8696_size21	Longissimus	AA	0	CG	2			AH1	NMI	ENSECAG00000006801
325	18	46130714	PB.8736_size36	Longissimus	A	3	G	0			AH1	SCN1A	ENSECAG00000015359
326	18	55969466	PB.8779_size23	Longissimus	C	0	G	1			AH1		ENSECAG00000000927
327	18	58081894	PB.8793_size72	Lamina	A	0	C	1			AH4	CWC22	ENSECAG00000010769
328	19	28560362	PB.9004_size44	Heart	A	2	G	0			AH4		ENSECAG00000014723
329	19	35708062	PB.9034_size63	Adipose	A	0	G	3			AH3	RNF168	ENSECAG00000007003
330	19	36090458	PB.9041_size163	Lamina	A	4	G	0			AH2	TFRC	ENSECAG00000024267
331	1	1424365	PB.907_size115	Adipose	C	1	T	0			AH3	PWWP2B	ENSECAG00000002362
332	19	59250447	PB.9132_size94	Ovary	G	1	T	0			AH2	CLDND1	ENSECAG00000020656
333	19	59746088	PB.9134_size27	Heart	C	1	T	0			AH1	RIOX2	ENSECAG00000008488
334	19	46768474 46768912 46769273 46804100 46804104 46804152 46804171	PB.9351_size64	Adipose	ATAGGGC	0	CCGCACA	1			AH3	GRAMD1C	ENSECAG00000018023
335	1	9885688 9885738	PB.935_size382	Longissimus	AT	9	GC	0			AH1		ENSECAG00000017638
336	19	59589391 59589817 59591417 59591691 59591941 59592577 59593230	PB.9402_size67	Testis	ACCAAAA	1	GTGGGGT	0			AH3		ENSECAG00000023307
337	19	59748736	PB.9405_size46	Adipose	C	53	T	0			AH3		ENSECAG00000008488
338	2	12274116	PB.9482_size110	Liver	C	0	G	45			AH4	LRRC41	ENSECAG00000021548
339	2	12274116	PB.9482_size174	Adipose	C	0	G	49			AH3	LRRC41	ENSECAG00000021548
340	2	12274116	PB.9482_size340	Testis	C	0	G	179			AH4	LRRC41	ENSECAG00000021548
341	2	12274116	PB.9482_size361	Testis	C	0	G	174			AH3	LRRC41	ENSECAG00000021548
342	2	18040300	PB.9523_size236	Ovary	G	0	T	1			AH1	PPT1	ENSECAG00000017370
343	2	18040300	PB.9523_size248	Lung	G	0	T	1			AH1	PPT1	ENSECAG00000017370
344	2	18040300	PB.9523_size62	Adipose	G	0	T	2			AH1	PPT1	ENSECAG00000017370
345	2	18040300	PB.9523_size74	Liver	G	0	T	1			AH1	PPT1	ENSECAG00000017370
346	2	21673429	PB.9562_size55	Adipose	C	2	T	0			AH3	C2H1orf216	ENSECAG00000005102
347	2	24087730	PB.9576_size22	Adipose	A	0	G	3			AH1	TMEM54	ENSECAG00000014501
348	2	24093651	PB.9576_size39	Adipose	C	0	T	1			AH3	TMEM54	ENSECAG00000014501
349	2	42802404	PB.9748_size60	ParietalCortex	A	1	G	0			AH3	RERE	ENSECAG00000008638
350	2	56721105 56721212 56734093 56734106	PB.9851_size26	Adipose	AACC	0	GGTT	2			AH3	ESCO2	ENSECAG00000012899
351	2	56553608	PB.10487_size6282	Liver	A	4402	G	1	12.103943429891558	2.33639400948576e-06	AH1	CLU	ENSECAG00000007010
352	10	15714449	PB.1983_size4286	Liver	A	2	G	4421	11.110157018954066	3.270951613280064e-05	AH4	APOE	ENSECAG00000008236
353	10	13935495 13935496 13935505	PB.1956_size673	ParietalCortex	AAG	2086	CCT	1	11.026523442519766	2.686853110908624e-05	AH2	ATP1A3	ENSECAG00000024155
354	10	15714449	PB.1983_size3934	Liver	A	4	G	5550	10.43827205612483	3.154131912805776e-05	AH1	APOE	ENSECAG00000008236
355	6	8696190	PB.18840_size7225	Longissimus	A	1	C	1256	10.294620748891626	1.985934908062896e-05	AH1	DES	ENSECAG00000013832
356	16	70963828	PB.7353_size43175	Liver	C	6364	T	7	9.828363198273443	6.541903226560127e-05	AH1	TF	ENSECAG00000017555
357	10	15714449	PB.1983_size1006	Lung	A	3	G	2521	9.714817902137383	3.037312212331488e-05	AH1	APOE	ENSECAG00000008236
358	12	34126655 34133156	PB.4603_size758	Ovary	CC	515	GG	1	9.00842862207058	6.308263825611551e-05	AH1		ENSECAG00000039088
359	7	46879878	PB.20744_size1483	Lung	A	3	C	1253	8.706208198600704	3.621410714702928e-05	AH1	JUNB	ENSECAG00000003816
360	6	67812973	PB.19670_size296	ParietalCortex	C	4	T	1519	8.568906154502084	2.803672811382912e-05	AH1		ENSECAG00000033690
361	19	27077158	PB.8991_size15999	Liver	A	16	G	5631	8.45917543555203	6.658722927034416e-05	AH1	AHSG	ENSECAG00000014858
362	M	6223	PB.22698_size7431	Adipose	C	18	T	5197	8.17353834222559	4.906427419920095e-05	AH3	MT-CO1	ENSECAG00000027689
363	12	34126655 34133156	PB.4603_size1278	Longissimus	CC	536	GG	2	8.066089190457772	6.308263825611551e-05	AH1		ENSECAG00000039088
364	19	27077158	PB.8991_size21106	Liver	A	24	G	5913	7.944712061043486	6.775542627508704e-05	AH4	AHSG	ENSECAG00000014858
365	12	34126655 34133156	PB.4603_size898	Heart	CC	413	GG	2	7.689997971419445	6.308263825611551e-05	AH4		ENSECAG00000039088
366	6	67812973	PB.19670_size471	Adipose	C	3	T	537	7.483815777264256	2.9204925118572e-05	AH1		ENSECAG00000033690
367	12	34126655 34133156	PB.4603_size751	Liver	CC	782	GG	5	7.28909670241999	6.308263825611551e-05	AH1		ENSECAG00000039088
368	16	38674235	PB.7618_size389	Lamina	C	280	T	2	7.129283016944966	6.658722927034416e-05	AH2	RBM5	ENSECAG00000020447
369	2	79535791 79537012	PB.9915_size48950	Liver	CC	6816	TT	71	6.584962500721156	6.89236232798299e-05	AH4		ENSECAG00000027768
370	6	68321582 68324517	PB.19142_size7314	Liver	CC	7062	TT	86	6.359596351057503	2.33639400948576e-05	AH4	TMBIM6	ENSECAG00000013149
371	10	11486612	PB.1926_size13235	Liver	C	3453	T	43	6.327369864151288	2.453213709960048e-05	AH4	CYP2A13	ENSECAG00000008847
372	17	22665932	PB.8190_size832	Liver	A	12	G	940	6.291554445843843	6.658722927034416e-05	AH4	ITM2B	ENSECAG00000013050
373	6	67811596 67812973	PB.19670_size1506	Adipose	AT	151	GC	2	6.238404739325079	2.803672811382912e-05	AH3		ENSECAG00000033690
374	16	38674235	PB.7618_size182	Lamina	C	295	T	4	6.204571144249203	6.658722927034416e-05	AH4	RBM5	ENSECAG00000020447
375	6	48748034	PB.19068_size9046	Liver	C	3633	T	50	6.18308946064076	2.102754608537184e-05	AH4		ENSECAG00000013008
376	6	67812973	PB.19670_size202	Liver	C	1	T	72	6.169925001442312	2.803672811382912e-05	AH4		ENSECAG00000033690
377	15	70268414	PB.6929_size200	ParietalCortex	C	1	T	70	6.129283016944966	6.541903226560127e-05	AH4	DPYSL5	ENSECAG00000024403
378	20	48459640	PB.11306_size1538	Liver	A	6	G	406	6.08037341646402	3.50459101422864e-06	AH1	MMUT	ENSECAG00000007779
379	6	67812973	PB.19670_size948	Lamina	C	3	T	198	6.044394119358453	2.9204925118572e-05	AH4		ENSECAG00000033690
380	20	30790515	PB.10811_size193	ParietalCortex	C	329	T	5	6.040015678847879	3.50459101422864e-06	AH4	DDR1	ENSECAG00000018474
381	6	67812973	PB.19670_size405	Longissimus	C	1	T	55	5.78135971352466	2.9204925118572e-05	AH1		ENSECAG00000033690
382	20	34637324	PB.11204_size139	Lamina	C	1	T	53	5.7279204545632	3.50459101422864e-06	AH2	TAPBP	ENSECAG00000015448
383	6	5853682 5854080 5854173	PB.19328_size1995	Liver	ACC	30	GTT	1568	5.70781924850669	2.570033410434336e-05	AH1	PECR	ENSECAG00000013131
384	16	84804711	PB.7402_size475	Liver	C	154	T	3	5.681824039973745	6.658722927034416e-05	AH4		ENSECAG00000028645
385	1	29610159	PB.1029_size3242	Liver	A	21	G	1041	5.631436930520657	1.16819700474288e-06	AH1	SCD	ENSECAG00000014658
386	9	22354220	PB.22438_size93	Lung	C	3	T	142	5.564784618783526	4.789607719445808e-05	AH3	YTHDF3	ENSECAG00000011093
387	20	30790515	PB.10811_size741	Lamina	C	679	T	15	5.500377168636213	3.50459101422864e-06	AH4	DDR1	ENSECAG00000018474
388	2	4805145	PB.9431_size580	ParietalCortex	A	678	G	16	5.405141463136344	6.89236232798299e-05	AH3	DHCR24	ENSECAG00000005507
389	27	14319667	PB.14284_size1218	Liver	C	672	T	16	5.392317422778761	9.34557603794304e-06	AH1	SARAF	ENSECAG00000022913
390	24	19959536 19960113	PB.12970_size47	Lamina	AA	708	GG	17	5.380142708832658	8.17737903320016e-06	AH4	ISCA2	ENSECAG00000018631
391	5	34172332 34173110	PB.17789_size6806	Liver	GC	2787	TT	67	5.378408096646036	1.635475806640032e-05	AH1	CRP	ENSECAG00000024874
392	31	8560445	PB.16678_size137	Testis	A	2	T	83	5.3750394313469245	1.518656106165744e-05	AH3	WTAP	ENSECAG00000003471
393	6	5853859	PB.19328_size1324	Liver	A	24	G	962	5.324930583048886	2.570033410434336e-05	AH4	PECR	ENSECAG00000013131
394	3	8827529	PB.15828_size50	Liver	G	26	T	1033	5.312184820723967	1.401836405691456e-05	AH1		ENSECAG00000057027
395	11	6126638 6126960	PB.3002_size2028	Liver	CC	1644	TT	43	5.2567298289795845	5.724165323240112e-05	AH4	ACOX1	ENSECAG00000022905
396	2	79537012	PB.9915_size19457	Liver	C	726	T	20	5.181897643108388	6.89236232798299e-05	AH1		ENSECAG00000027768
397	1	29610159	PB.1029_size7216	Liver	A	54	G	1950	5.174370906473505	1.16819700474288e-06	AH4	SCD	ENSECAG00000014658
398	31	8560445	PB.16678_size89	Testis	A	2	T	71	5.149747119504682	1.518656106165744e-05	AH4	WTAP	ENSECAG00000003471
399	14	27090048	PB.5548_size2015	ParietalCortex	A	494	G	14	5.141012309527073	6.541903226560127e-05	AH4	CAMK2A	ENSECAG00000019790
400	24	11126803	PB.12917_size2229	Liver	C	586	T	17	5.1072940131719085	8.17737903320016e-06	AH4	MTHFD1	ENSECAG00000016468
401	20	30790515	PB.10811_size137	ParietalCortex	C	326	T	10	5.026800059343715	3.50459101422864e-06	AH1	DDR1	ENSECAG00000018474
402	25	31703344	PB.13538_size2223	ParietalCortex	A	906	G	28	5.016012317988631	9.34557603794304e-06	AH1	STXBP1	ENSECAG00000013078
403	6	67811596 67812973	PB.19670_size710	Lung	AT	97	GC	3	5.014950341465972	2.9204925118572e-05	AH3		ENSECAG00000033690
404	3	89994299	PB.15665_size700	Lamina	C	32	T	1	5.0	1.401836405691456e-05	AH2	RPL9	ENSECAG00000016489
405	6	66668203	PB.19125_size1686	Longissimus	C	1664	T	54	4.945552215977624	2.219574309011472e-05	AH4	PFKM	ENSECAG00000015087
406	5	88288950 88289051	PB.18760_size1608	Liver	AA	42	GG	1266	4.913744266649581	1.985934908062896e-05	AH4	CTH	ENSECAG00000015050
407	14	59788034	PB.5692_size569	Liver	C	203	T	7	4.857980995127572	6.541903226560127e-05	AH4	STARD4	ENSECAG00000016183
408	16	39327455	PB.7194_size727	Lamina	A	717	G	25	4.84197311892718	6.541903226560127e-05	AH2		ENSECAG00000033791
409	1	84357422	PB.393_size145	Liver	C	2585	T	91	4.8281539250036	5.957804724188688e-05	AH1		ENSECAG00000007371
410	12	34126655 34133156	PB.4603_size746	Lung	CC	1142	GG	41	4.799794930744759	6.308263825611551e-05	AH1		ENSECAG00000039088
411	27	14319667	PB.14284_size821	Liver	C	638	T	23	4.793850657707856	9.34557603794304e-06	AH4	SARAF	ENSECAG00000022913
412	28	27574000 27574351	PB.14811_size2645	Liver	AA	145	GG	4022	4.793788276290417	9.34557603794304e-06	AH1	PAH	ENSECAG00000036896
413	25	31703344	PB.13538_size1024	ParietalCortex	A	830	G	30	4.790076930625768	9.34557603794304e-06	AH2	STXBP1	ENSECAG00000013078
414	3	89969013 89969105	PB.15664_size782	Liver	CA	381	TG	14	4.766292265435718	1.401836405691456e-05	AH1	UGDH	ENSECAG00000015009
415	5	94713170 94713596	PB.18787_size825	Liver	AA	41	GG	1115	4.765275990189584	1.985934908062896e-05	AH4	ANGPTL3	ENSECAG00000008457
416	9	44632634	PB.22196_size1552	Liver	C	869	T	32	4.7632123668144	4.789607719445808e-05	AH4	SDC2	ENSECAG00000008484
417	14	25713253	PB.5534_size2452	Lung	A	2230	G	84	4.730510572028907	6.308263825611551e-05	AH1	SPARC	ENSECAG00000013874
418	12	27585223	PB.4512_size94	Liver	C	26	T	1	4.700439718141092	6.308263825611551e-05	AH4	ATL3	ENSECAG00000019843
419	16	69927742	PB.7780_size349	Liver	A	12	G	293	4.609794353701092	6.658722927034416e-05	AH4	ACAD11	ENSECAG00000010402
420	14	27090048	PB.5548_size2453	ParietalCortex	A	800	G	33	4.599462070416271	6.541903226560127e-05	AH3	CAMK2A	ENSECAG00000019790
421	26	15281288	PB.13938_size49	Heart	C	24	T	1	4.584962500721156	9.34557603794304e-06	AH4	USP25	ENSECAG00000022573
422	25	36058600	PB.13866_size135	Testis	C	238	T	10	4.572889668420581	9.34557603794304e-06	AH4	CEL	ENSECAG00000048478
423	14	27090048	PB.5548_size1171	ParietalCortex	A	1419	G	60	4.563768278452033	6.425083526085839e-05	AH2	CAMK2A	ENSECAG00000019790
424	16	46131144	PB.7694_size772	Liver	A	10	G	236	4.560714954474479	6.658722927034416e-05	AH4	CTNNB1	ENSECAG00000006949
425	6	67812973	PB.19670_size1084	Heart	C	7	T	164	4.550197082560479	2.803672811382912e-05	AH4		ENSECAG00000033690
426	6	66668203	PB.19125_size2297	Heart	C	421	T	18	4.547751421624084	2.33639400948576e-05	AH4	PFKM	ENSECAG00000015087
427	16	84804373	PB.7402_size362	Heart	A	45	G	2	4.491853096329675	6.658722927034416e-05	AH4		ENSECAG00000028645
428	25	31703344	PB.13538_size1536	ParietalCortex	A	697	G	31	4.490818535481548	9.34557603794304e-06	AH4	STXBP1	ENSECAG00000013078
429	3	67632867 67633867 67634106 67634112 67634175 67634292 67634494 67634530	PB.15587_size1751	Liver	CCCCCCCC	4228	TTTTTTTT	192	4.460797160661527	1.285016705217168e-05	AH4		ENSECAG00000033324
430	17	16271891	PB.8155_size145	Lung	C	21	T	1	4.392317422778761	6.658722927034416e-05	AH3	POSTN	ENSECAG00000023841
431	16	39327455	PB.7194_size495	Lung	A	480	G	23	4.383328639551506	6.541903226560127e-05	AH3		ENSECAG00000033791
432	16	46131144	PB.7694_size454	Liver	A	9	G	187	4.376969458445324	6.658722927034416e-05	AH1	CTNNB1	ENSECAG00000006949
433	1	20508798	PB.982_size342	Testis	C	7	T	144	4.362570079384708	6.89236232798299e-05	AH3	SHOC2	ENSECAG00000012499
434	7	12841895 12843325 12843650	PB.20567_size1493	Liver	AAA	85	GGG	1743	4.357965917987984	3.387771313754352e-05	AH4	TMEM123	ENSECAG00000033952
435	5	33639488	PB.17778_size235	Longissimus	A	20	G	1	4.321928094887363	1.518656106165744e-05	AH1	COPA	ENSECAG00000021818
436	5	88288950 88289051	PB.18760_size1731	Liver	AA	42	GG	825	4.295932886354418	1.985934908062896e-05	AH1	CTH	ENSECAG00000015050
437	1	34107637	PB.169_size250	Liver	C	8	G	149	4.219168520462161	1.518656106165744e-05	AH1	CYP2C108	ENSECAG00000036067
438	25	1514750	PB.13671_size300	Liver	A	5	G	92	4.20163386116965	9.34557603794304e-06	AH4	GNE	ENSECAG00000012884
439	13	29394582	PB.4912_size580	Liver	C	551	T	30	4.199017912962639	6.308263825611551e-05	AH1		ENSECAG00000013923
440	3	60997930 60998062	PB.15555_size354	Liver	CC	935	TT	51	4.196397212803503	1.051377304268592e-05	AH1	CCNI	ENSECAG00000020161
441	23	251681 251758	PB.12443_size924	Liver	CC	2325	TT	129	4.171787745459502	7.009182028457279e-06	AH4		ENSECAG00000004288
442	20	45654742	PB.11297_size328	Liver	A	3	G	54	4.169925001442312	3.50459101422864e-06	AH4	ENPP5	ENSECAG00000012012
443	17	24432831	PB.7969_size404	Lung	A	108	G	6	4.169925001442312	6.658722927034416e-05	AH3	LCP1	ENSECAG00000023009
444	5	76177522	PB.18726_size202	Testis	A	52	G	3	4.115477217419936	1.869115207588608e-05	AH3	GNG5	ENSECAG00000048494
445	19	56775285	PB.9389_size120	Liver	A	10	G	171	4.095924419998536	6.89236232798299e-05	AH4	PCNP	ENSECAG00000009987
446	5	33639488	PB.17778_size321	Testis	A	182	G	11	4.048363021561399	1.518656106165744e-05	AH3	COPA	ENSECAG00000021818
447	2	4805145	PB.9431_size768	Testis	A	656	G	40	4.035623909730721	6.89236232798299e-05	AH3	DHCR24	ENSECAG00000005507
448	24	19960113	PB.12970_size35	Adipose	A	177	G	11	4.0081739314457	8.17737903320016e-06	AH1	ISCA2	ENSECAG00000018631
449	31	8560445	PB.16678_size27	Lamina	A	6	T	95	3.984893107609792	1.518656106165744e-05	AH4	WTAP	ENSECAG00000003471
450	14	25713253	PB.5534_size266	ParietalCortex	A	820	G	52	3.979040381364354	6.425083526085839e-05	AH4	SPARC	ENSECAG00000013874
451	16	53304640 53306462	PB.7298_size1486	Liver	CC	738	TT	48	3.94251450533924	6.541903226560127e-05	AH4		ENSECAG00000036991
452	9	15670751	PB.22097_size1553	Testis	A	46	C	3	3.938599455335857	4.67278801897152e-05	AH3	LACTB2	ENSECAG00000017296
453	1	67736743	PB.309_size4055	Liver	C	1219	T	80	3.9295543157328496	5.957804724188688e-05	AH1	AGT	ENSECAG00000015711
454	20	45654742	PB.11297_size208	Liver	A	1	G	15	3.906890595608519	3.50459101422864e-06	AH1	ENPP5	ENSECAG00000012012
455	28	15353830	PB.14523_size108	Liver	C	15	T	1	3.906890595608519	9.34557603794304e-06	AH4	C28H12orf29	ENSECAG00000019028
456	16	39327455	PB.7194_size765	Testis	A	358	G	24	3.8988532765431	6.541903226560127e-05	AH4		ENSECAG00000033791
457	10	19893806	PB.2606_size838	Testis	A	8	G	118	3.882643049361841	5.607345622765824e-05	AH4		ENSECAG00000018105
458	3	89870694 89928571 89930012	PB.15663_size788	Liver	ATT	56	CCC	824	3.8791456051256143	1.401836405691456e-05	AH1	SMIM14	ENSECAG00000014670
459	5	34173110 34173170	PB.17789_size6352	Liver	CC	3433	TT	234	3.874889422373852	1.518656106165744e-05	AH4	CRP	ENSECAG00000024874
460	7	59922150	PB.20255_size747	Liver	C	674	T	47	3.842015929504221	3.387771313754352e-05	AH4	CTSC	ENSECAG00000020881
461	10	81297123	PB.2891_size350	Lamina	A	43	T	3	3.841302253980942	5.724165323240112e-05	AH4	SGK1	ENSECAG00000020431
462	13	29394582	PB.4912_size611	Liver	C	398	T	28	3.8292696984860446	6.308263825611551e-05	AH4		ENSECAG00000013923
463	5	33639488	PB.17778_size382	ParietalCortex	A	169	G	12	3.815916935561028	1.518656106165744e-05	AH3	COPA	ENSECAG00000021818
464	1	20508798	PB.982_size238	Testis	C	12	T	169	3.815916935561028	6.89236232798299e-05	AH4	SHOC2	ENSECAG00000012499
465	3	22663425 22663426	PB.15907_size212	Longissimus	CA	1	TT	14	3.807354922057604	1.401836405691456e-05	AH1	IST1	ENSECAG00000022855
466	6	19585091	PB.18890_size155	Adipose	A	14	G	1	3.807354922057604	2.102754608537184e-05	AH3		ENSECAG00000024045
467	17	79980008	PB.8074_size792	Liver	C	602	T	44	3.7741880581224048	6.658722927034416e-05	AH4	LAMP1	ENSECAG00000017618
468	16	84804373	PB.7402_size381	Testis	A	123	G	9	3.7725895038969273	6.658722927034416e-05	AH4		ENSECAG00000028645
469	18	80561899	PB.8874_size505	Liver	A	11	G	149	3.759736901824864	6.658722927034416e-05	AH4	NDUFS1	ENSECAG00000015914
470	9	84880759	PB.22672_size44	Ovary	A	27	G	2	3.7548875021634687	4.906427419920095e-05	AH1	SHARPIN	ENSECAG00000001400
471	1	67736743	PB.309_size3965	Liver	C	1757	T	136	3.6914356347580366	5.8409850237144e-05	AH4	AGT	ENSECAG00000015711
472	24	37626604	PB.13052_size1014	Testis	A	732	G	57	3.682809824119301	8.17737903320016e-06	AH4	SERPINA5	ENSECAG00000024779
473	23	6913646	PB.12685_size127	Liver	A	13	G	165	3.665882496104724	8.17737903320016e-06	AH1	C23H9orf64	ENSECAG00000025074
474	28	29184781	PB.14818_size154	Liver	A	8	G	101	3.658211482751794	1.051377304268592e-05	AH4	SLC41A2	ENSECAG00000019904
475	3	60997930	PB.15555_size376	Liver	C	411	T	33	3.6386004643232295	1.051377304268592e-05	AH4	CCNI	ENSECAG00000020161
476	20	51618676 51618687	PB.11314_size6780	Liver	AA	17	GG	211	3.6336363474568456	7.009182028457279e-06	AH1		ENSECAG00000051447
477	22	28749303	PB.12303_size114	Testis	C	6	T	74	3.6244908649077936	7.009182028457279e-06	AH4		ENSECAG00000048536
478	6	67812973	PB.19670_size203	Longissimus	C	6	T	74	3.6244908649077936	2.803672811382912e-05	AH4		ENSECAG00000033690
479	7	72552501	PB.20309_size225	ParietalCortex	A	236	G	20	3.560714954474479	3.387771313754352e-05	AH3	FAM168A	ENSECAG00000006543
480	5	33639488	PB.17778_size330	Lamina	A	82	G	7	3.55019708256048	1.518656106165744e-05	AH2	COPA	ENSECAG00000021818
481	3	65278205	PB.15577_size10341	Liver	C	2090	T	179	3.5454714497039888	1.051377304268592e-05	AH1	GC	ENSECAG00000010481
482	17	51882474	PB.8020_size263	Liver	C	173	T	15	3.527737632028206	6.658722927034416e-05	AH4	NDFIP2	ENSECAG00000023155
483	3	65278205	PB.15577_size13080	Liver	C	3650	T	326	3.4849525944236643	1.16819700474288e-05	AH4	GC	ENSECAG00000010481
484	16	38674235 38684125	PB.7618_size359	Adipose	CC	333	TT	30	3.472487771462744	6.658722927034416e-05	AH3	RBM5	ENSECAG00000020447
485	3	10331678	PB.15281_size142	Adipose	C	22	G	2	3.4594316186372973	1.051377304268592e-05	AH3		ENSECAG00000031387
486	12	27585223	PB.4512_size570	Lamina	C	98	T	9	3.444784842672896	6.308263825611551e-05	AH4	ATL3	ENSECAG00000019843
487	22	28749303	PB.12303_size496	Longissimus	C	13	T	140	3.428843298803874	7.009182028457279e-06	AH4		ENSECAG00000048536
488	3	56096698	PB.15541_size769	Longissimus	A	53	G	5	3.4059923596758366	1.051377304268592e-05	AH1	HNRNPDL	ENSECAG00000022692
489	5	62651816	PB.18045_size82	Liver	C	53	T	5	3.4059923596758366	1.869115207588608e-05	AH4	DBT	ENSECAG00000021626
490	28	37279644	PB.14882_size1320	Liver	C	95	T	9	3.3999306068886352	1.051377304268592e-05	AH1	RPL3	ENSECAG00000020665
491	11	21906090	PB.3743_size30	Ovary	A	21	G	2	3.39231742277876	5.957804724188688e-05	AH1		ENSECAG00000024656
492	3	89928571 89930012	PB.15663_size1390	Liver	CC	828	TT	79	3.3897062093222226	1.401836405691456e-05	AH4	SMIM14	ENSECAG00000014670
493	5	62814123	PB.18668_size475	Liver	A	27	G	277	3.35885466388572	1.869115207588608e-05	AH1	SLC35A3	ENSECAG00000008568
494	5	31484425 31484785 31490558 31490559 31490578	PB.18373_size26	Testis	AACAT	11	GGTGC	112	3.347923303420307	1.869115207588608e-05	AH4		ENSECAG00000050571
495	9	84880759	PB.22672_size22	Liver	A	71	G	7	3.342392197447078	4.906427419920095e-05	AH1	SHARPIN	ENSECAG00000001400
496	10	81297123	PB.2891_size64	ParietalCortex	A	71	T	7	3.342392197447078	5.724165323240112e-05	AH4	SGK1	ENSECAG00000020431
497	3	10331678	PB.15281_size169	ParietalCortex	C	131	G	13	3.332983283396358	1.051377304268592e-05	AH3		ENSECAG00000031387
498	21	9413799	PB.11671_size39	Heart	A	1	C	10	3.321928094887362	7.009182028457279e-06	AH4	CWC27	ENSECAG00000000738
499	27	13264456	PB.14410_size36	Testis	A	3	G	30	3.321928094887362	9.34557603794304e-06	AH3		ENSECAG00000028675
500	28	37863281	PB.14638_size25	Liver	C	1	T	10	3.321928094887362	9.34557603794304e-06	AH4	FAM83F	ENSECAG00000009129
501	7	99608464	PB.20435_size27	Heart	A	1	G	10	3.321928094887362	3.387771313754352e-05	AH4	ELP4	ENSECAG00000020658
502	1	174024119	PB.847_size152	Longissimus	A	1	G	10	3.321928094887362	6.658722927034416e-05	AH1	PSMA6	ENSECAG00000022437
503	1	9795127 9795699	PB.933_size71	Longissimus	AT	3	GG	30	3.321928094887362	6.89236232798299e-05	AH1	BUB3	ENSECAG00000010047
504	14	25713253	PB.5534_size1808	Testis	A	1031	G	106	3.281908162804909	6.308263825611551e-05	AH4	SPARC	ENSECAG00000013874
505	18	55609129	PB.8474_size599	Adipose	A	271	G	28	3.2747941192962675	6.658722927034416e-05	AH3		ENSECAG00000059976
506	8	22896079 22896094 22900663	PB.21747_size6231	Liver	AAT	653	GGC	6178	3.241984974081207	3.738230415177216e-05	AH4	ALDH2	ENSECAG00000017673
507	10	22326439	PB.2085_size26	Testis	C	151	T	16	3.238404739325079	3.738230415177216e-05	AH4		ENSECAG00000003274
508	6	67812973	PB.19670_size367	ParietalCortex	C	114	T	1075	3.237230930312081	2.9204925118572e-05	AH4		ENSECAG00000033690
509	16	68961144	PB.7778_size185	Liver	A	7	G	66	3.237039197300849	6.658722927034416e-05	AH4	MRPL3	ENSECAG00000016736
510	28	37279644	PB.14882_size330	Longissimus	C	28	T	3	3.222392421336448	1.051377304268592e-05	AH1	RPL3	ENSECAG00000020665
511	7	72552501	PB.20309_size256	ParietalCortex	A	214	G	23	3.2179050303441343	3.387771313754352e-05	AH1	FAM168A	ENSECAG00000006543
512	5	83705502 83705588 83705589	PB.18754_size1985	Liver	AAA	498	GGG	4629	3.21648291522381	1.869115207588608e-05	AH4	ACADM	ENSECAG00000021085
513	24	43143864	PB.13079_size247	ParietalCortex	A	213	G	23	3.211147664168825	8.17737903320016e-06	AH3		ENSECAG00000049353
514	5	38807891	PB.17819_size359	ParietalCortex	A	277	G	30	3.2068515704406697	1.7522955071143197e-05	AH4	ARHGEF2	ENSECAG00000013759
515	4	103615092 103664994	PB.17127_size55	Testis	AA	46	GG	5	3.2016338611696504	1.518656106165744e-05	AH4	GALNT11	ENSECAG00000020636
516	22	28749264 28749294 28749303	PB.12303_size205	Liver	CCC	7	TTT	64	3.192645077942396	7.009182028457279e-06	AH4		ENSECAG00000048536
517	5	33639488	PB.17778_size217	ParietalCortex	A	228	G	25	3.189033824390017	1.518656106165744e-05	AH2	COPA	ENSECAG00000021818
518	1	112921541	PB.1396_size136	ParietalCortex	C	23	T	209	3.18379717602387	9.34557603794304e-06	AH3	GABRB3	ENSECAG00000022463
519	28	37279644	PB.14882_size1047	Adipose	C	136	T	15	3.180572245641821	1.051377304268592e-05	AH1	RPL3	ENSECAG00000020665
520	11	6753356	PB.3011_size27	Lung	C	1	G	9	3.1699250014423126	5.8409850237144e-05	AH1	JPT1	ENSECAG00000021003
521	20	12022116	PB.11050_size1304	Adipose	G	9	T	1	3.169925001442312	3.50459101422864e-06	AH1	ADTRP	ENSECAG00000008190
522	28	37279644	PB.14882_size44	ParietalCortex	C	99	T	11	3.169925001442312	1.051377304268592e-05	AH4	RPL3	ENSECAG00000020665
523	28	37279644	PB.14882_size580	Heart	C	36	T	4	3.169925001442312	1.051377304268592e-05	AH4	RPL3	ENSECAG00000020665
524	10	37839804	PB.2745_size91	Liver	A	14	G	125	3.158429362604483	5.724165323240112e-05	AH4	ME1	ENSECAG00000024482
525	10	59292990	PB.2814_size76	Lamina	C	4	T	35	3.1292830169449664	5.724165323240112e-05	AH4	SNX3	ENSECAG00000022664
526	23	26114938 26114963	PB.12743_size27	Longissimus	CA	6	GG	52	3.115477217419936	8.17737903320016e-06	AH1		ENSECAG00000051327
527	13	7170952	PB.4725_size3951	Liver	C	1270	T	148	3.1011594160305784	6.308263825611551e-05	AH4	CYP3A89	ENSECAG00000024477
528	13	25843859	PB.5261_size454	Ovary	C	13	T	110	3.080919995383568	6.308263825611551e-05	AH1		ENSECAG00000018034
529	11	46432372	PB.3391_size549	ParietalCortex	A	25	G	3	3.0588936890535687	5.957804724188688e-05	AH4	PAFAH1B1	ENSECAG00000014291
530	9	22354694	PB.22438_size108	Liver	A	8	G	66	3.0443941193584534	4.789607719445808e-05	AH4	YTHDF3	ENSECAG00000011093
531	24	43143864	PB.13079_size379	ParietalCortex	A	193	G	24	3.007494536546924	8.17737903320016e-06	AH1		ENSECAG00000049353
532	5	33639488	PB.17778_size479	ParietalCortex	A	281	G	35	3.00514330327596	1.518656106165744e-05	AH1	COPA	ENSECAG00000021818
533	14	66723486 66723864	PB.5715_size339	Liver	CC	297	TT	37	3.004865755171816	6.541903226560127e-05	AH4	NUDT12	ENSECAG00000015093
534	2	43192095	PB.10399_size22	Lamina	C	8	T	1	3.0	2.33639400948576e-06	AH4	PER3	ENSECAG00000018928
535	20	34625501	PB.11202_size144	Testis	G	1	T	8	3.0	3.50459101422864e-06	AH3	WDR46	ENSECAG00000016548
536	1	134011820	PB.1513_size61	Ovary	A	1	G	8	3.0	1.051377304268592e-05	AH1	MINDY2	ENSECAG00000019456
537	29	28958449 28965256	PB.15204_size33	Longissimus	AC	48	GT	6	3.0	1.051377304268592e-05	AH4	RBM17	ENSECAG00000008939
538	3	23228920	PB.15368_size66	Longissimus	C	8	T	1	3.0	1.051377304268592e-05	AH1	CMTR2	ENSECAG00000006573
539	30	22440443 22459576	PB.16382_size87	Heart	CA	1	GG	8	3.0	1.518656106165744e-05	AH4	RO60	ENSECAG00000018653
540	4	88656746	PB.17044_size43	Lung	A	8	G	1	3.0	1.518656106165744e-05	AH1	BPGM	ENSECAG00000000655
541	5	33639488	PB.17778_size474	Lamina	A	56	G	7	3.0	1.518656106165744e-05	AH4	COPA	ENSECAG00000021818
542	7	83074665	PB.20970_size45	Liver	C	1	G	8	3.0	3.738230415177216e-05	AH4	DKK3	ENSECAG00000022804
543	10	81297123	PB.2891_size116	Heart	A	8	T	1	3.0	5.724165323240112e-05	AH4	SGK1	ENSECAG00000020431
544	11	7083613	PB.3618_size242	Liver	C	1	G	8	3.0	5.957804724188688e-05	AH1	NHERF1	ENSECAG00000014372
545	11	42994617	PB.3928_size52	Testis	G	8	T	1	3.0	5.957804724188688e-05	AH3	FAM222B	ENSECAG00000012016
546	12	1653433	PB.4116_size37	Ovary	C	1	T	8	3.0	6.191444125137263e-05	AH2	PDHX	ENSECAG00000008611
547	15	33520218	PB.6769_size24	ParietalCortex	A	8	C	1	3.0	6.541903226560127e-05	AH2	MXD1	ENSECAG00000011257
548	28	4902108	PB.14724_size32	ParietalCortex	A	46	G	367	2.9960742967862	9.34557603794304e-06	AH2	NAP1L1	ENSECAG00000001900
549	12	34335974	PB.4605_size571	Ovary	C	182	T	1441	2.9850599799760515	6.308263825611551e-05	AH2	eca-mir-675	ENSECAG00000026037
550	15	33239733	PB.6767_size630	Adipose	C	9	T	71	2.9798221180623696	6.541903226560127e-05	AH3	PCYOX1	ENSECAG00000015408
551	20	3628157 3628177	PB.11015_size25	ParietalCortex	CG	134	TA	17	2.978626349207433	3.50459101422864e-06	AH2	SERPINB9	ENSECAG00000012506
552	24	43143864	PB.13079_size177	ParietalCortex	A	179	G	23	2.960253821207244	8.17737903320016e-06	AH2		ENSECAG00000049353
553	1	36742108	PB.1080_size184	Liver	A	9	G	70	2.959358015502654	3.50459101422864e-06	AH1	MARCHF5	ENSECAG00000000029
554	28	37279644	PB.14882_size3288	Lung	C	147	T	19	2.9517448313927788	1.051377304268592e-05	AH1	RPL3	ENSECAG00000020665
555	15	76200651	PB.6567_size122	Lamina	A	181	G	24	2.914883386362049	6.541903226560127e-05	AH4	PUM2	ENSECAG00000021930
556	5	54600372	PB.18626_size145	ParietalCortex	C	16	T	120	2.9068905956085187	1.869115207588608e-05	AH2	SLC6A17	ENSECAG00000024394
557	12	28911507	PB.4535_size63	ParietalCortex	C	6	T	45	2.9068905956085187	6.308263825611551e-05	AH4	SYVN1	ENSECAG00000022480
558	1	34789370 34820340	PB.1064_size39	Lamina	CT	7	GG	52	2.893084796083488	3.50459101422864e-06	AH4	CYP2C114	ENSECAG00000030406
559	6	67811596 67812973	PB.19670_size289	ParietalCortex	AT	920	GC	124	2.8912937405575	2.803672811382912e-05	AH3		ENSECAG00000033690
560	20	3628157 3628177	PB.11015_size243	Lamina	CG	274	TA	37	2.888578717331577	3.50459101422864e-06	AH2	SERPINB9	ENSECAG00000012506
561	9	84697952	PB.22666_size303	Lamina	C	20	T	148	2.8875252707415875	4.906427419920095e-05	AH4	PLEC	ENSECAG00000015514
562	1	158866938 158870051 158872666 158873664 158873715 158873984 158874175	PB.765_size41	Adipose	CGGTGTG	53	TAACACA	392	2.8867893895520087	6.658722927034416e-05	AH3		ENSECAG00000019585
563	9	84880759	PB.22672_size34	Lung	A	51	G	7	2.8650704199138914	4.906427419920095e-05	AH1	SHARPIN	ENSECAG00000001400
564	15	18409692 18409693 18409694 18409696 18409697 18409699 18409708 18409710	PB.6330_size216	Heart	ACCCATCA	11	TGTTGGTT	80	2.862496476250065	6.541903226560127e-05	AH1	KRCC1	ENSECAG00000000371
565	13	24461141	PB.5252_size225	ParietalCortex	C	76	T	552	2.8605969433345835	6.308263825611551e-05	AH1	PRKCB	ENSECAG00000049014
566	5	33639488	PB.17778_size376	ParietalCortex	A	130	G	18	2.852442811586142	1.518656106165744e-05	AH4	COPA	ENSECAG00000021818
567	28	37279644	PB.14882_size3869	Lamina	C	316	T	44	2.844349129539806	1.051377304268592e-05	AH4	RPL3	ENSECAG00000020665
568	13	7170952	PB.4725_size4270	Liver	C	932	T	132	2.819792025295827	6.308263825611551e-05	AH1	CYP3A89	ENSECAG00000024477
569	15	18409692 18409693 18409694 18409696 18409697 18409699 18409708 18409710	PB.6330_size444	Longissimus	ACCCATCA	54	TGTTGGTT	379	2.8111665360076232	6.541903226560127e-05	AH1	KRCC1	ENSECAG00000000371
570	20	32472677	PB.11176_size69	Adipose	C	14	G	2	2.807354922057604	3.50459101422864e-06	AH3	EHMT2	ENSECAG00000001546
571	22	17915428	PB.11884_size43	Liver	A	2	G	14	2.807354922057604	7.009182028457279e-06	AH4	GPCPD1	ENSECAG00000023076
572	25	36131918	PB.13868_size62	Adipose	A	1	G	7	2.807354922057604	9.34557603794304e-06	AH1	SURF6	ENSECAG00000021229
573	1	125134573 125153061 125153065	PB.1466_size46	Longissimus	CAA	7	TGG	1	2.807354922057604	9.34557603794304e-06	AH1		ENSECAG00000002377
574	6	28609909	PB.18941_size247	Adipose	C	7	G	1	2.807354922057604	2.102754608537184e-05	AH3	ATP6V1E1	ENSECAG00000010335
575	7	73268679	PB.20314_size49	Heart	C	7	T	1	2.807354922057604	3.387771313754352e-05	AH4	PDE2A	ENSECAG00000018696
576	8	7772938	PB.21105_size45	Longissimus	C	1	T	7	2.807354922057604	3.738230415177216e-05	AH1	EIF4ENIF1	ENSECAG00000000311
577	8	78430049 78430052 78430080 78430081	PB.21979_size150	Adipose	CTAC	1	GAGG	7	2.807354922057604	4.67278801897152e-05	AH3	FECH	ENSECAG00000012137
578	9	3474828 3483216	PB.22381_size53	Heart	AC	1	GT	7	2.807354922057604	4.789607719445808e-05	AH1	LRRCC1	ENSECAG00000014704
579	1	120050305	PB.551_size118	Adipose	C	7	T	1	2.807354922057604	6.308263825611551e-05	AH3	ULK3	ENSECAG00000021084
580	1	48396294 48396341 48397520 48397563	PB.212_size705	Heart	AAAA	430	GGGG	62	2.793996539202585	3.738230415177216e-05	AH4		ENSECAG00000008892
581	15	18409692 18409693 18409694 18409696 18409697 18409699 18409708 18409710	PB.6330_size163	Lung	ACCCATCA	50	TGTTGGTT	343	2.778208576398088	6.541903226560127e-05	AH1	KRCC1	ENSECAG00000000371
582	15	18409692 18409693 18409694 18409696 18409697 18409699 18409708 18409710	PB.6330_size191	Ovary	ACCCATCA	48	TGTTGGTT	329	2.7769812730140853	6.541903226560127e-05	AH1	KRCC1	ENSECAG00000000371
583	10	81297123	PB.2891_size33	ParietalCortex	A	34	T	5	2.765534746362977	5.724165323240112e-05	AH3	SGK1	ENSECAG00000020431
584	28	37279644	PB.14882_size2979	Ovary	C	101	T	15	2.7513208871432764	1.051377304268592e-05	AH1	RPL3	ENSECAG00000020665
585	16	53304640	PB.7298_size1044	Liver	C	160	T	24	2.736965594166206	6.541903226560127e-05	AH1		ENSECAG00000036991
586	20	3628157 3628177	PB.11015_size53	Ovary	CG	206	TA	31	2.732304216796343	3.50459101422864e-06	AH2	SERPINB9	ENSECAG00000012506
587	22	28749264 28749294 28749303	PB.12303_size164	Lamina	CCC	21	TTT	139	2.726623649944747	7.009182028457279e-06	AH2		ENSECAG00000048536
588	10	81297123	PB.2891_size699	Adipose	A	92	T	14	2.716207033999409	5.724165323240112e-05	AH3	SGK1	ENSECAG00000020431
589	5	4702007	PB.17616_size172	Lamina	A	13	G	2	2.700439718141092	1.518656106165744e-05	AH2	TIPRL	ENSECAG00000021650
590	15	71044943 71040751 71044194 71040756 71040965 71042816 71042207 71042461 71042592	PB.6938_size1020	Adipose	CCCCTCCCA	2	GAATCGAGG	13	2.700439718141092	6.541903226560127e-05	AH3	RAB10	ENSECAG00000032798
591	5	54600372	PB.18626_size357	ParietalCortex	C	26	T	167	2.68326457433296	1.869115207588608e-05	AH1	SLC6A17	ENSECAG00000024394
592	28	37279644	PB.14882_size602	Liver	C	108	T	17	2.667424660913129	1.051377304268592e-05	AH4	RPL3	ENSECAG00000020665
593	4	65904716 66018861	PB.16954_size176	Longissimus	GG	19	TC	3	2.662965012722429	1.518656106165744e-05	AH1	EEPD1	ENSECAG00000014470
594	19	36560321	PB.9293_size342	Testis	A	44	T	7	2.652076696579693	6.89236232798299e-05	AH3	IQCG	ENSECAG00000008619
595	24	43143864	PB.13079_size211	ParietalCortex	A	200	G	32	2.643856189774725	8.17737903320016e-06	AH4		ENSECAG00000049353
596	3	37082627 37082692	PB.15470_size62	Testis	CC	25	GT	4	2.643856189774725	1.051377304268592e-05	AH3	URAH	ENSECAG00000020042
597	16	9461512 9462222	PB.7492_size107	Longissimus	CC	112	GT	18	2.637429920615292	6.658722927034416e-05	AH1	CAV3	ENSECAG00000020701
598	15	33239733	PB.6767_size135	ParietalCortex	C	10	T	62	2.6322682154995127	6.541903226560127e-05	AH4	PCYOX1	ENSECAG00000015408
599	5	38236488	PB.18437_size91	ParietalCortex	C	24	T	148	2.6244908649077936	1.869115207588608e-05	AH3	BCAN	ENSECAG00000017725
600	20	51618676 51618687	PB.11314_size2765	Liver	AA	1009	GG	6195	2.6181781079216067	5.8409850237144e-06	AH4		ENSECAG00000051447
601	6	66668203	PB.19125_size1535	Heart	C	176	T	29	2.601450623509725	2.219574309011472e-05	AH1	PFKM	ENSECAG00000015087
602	2	30439403 30441877	PB.10281_size733	Lung	CC	106	TT	642	2.598509032559104	1.16819700474288e-06	AH1	CLIC4	ENSECAG00000016168
603	6	66668203	PB.19125_size9485	Longissimus	C	1275	T	211	2.595182343039036	2.33639400948576e-05	AH1	PFKM	ENSECAG00000015087
604	2	37384551 37402910	PB.10341_size35	Lung	AT	1	GC	6	2.584962500721156	2.33639400948576e-06	AH3	FBLIM1	ENSECAG00000011874
605	20	3628177	PB.11015_size33	Testis	A	5	G	30	2.584962500721156	3.50459101422864e-06	AH3	SERPINB9	ENSECAG00000012506
606	21	4099170 4105643	PB.11407_size21	Liver	AC	1	GA	6	2.584962500721156	7.009182028457279e-06	AH1	DDX49	ENSECAG00000012194
607	24	43159194	PB.13079_size133	Testis	A	66	G	11	2.584962500721156	8.17737903320016e-06	AH3		ENSECAG00000049353
608	26	41666515	PB.14209_size67	Heart	A	2	G	12	2.584962500721156	9.34557603794304e-06	AH4	POFUT2	ENSECAG00000004992
609	3	36762684	PB.15458_size81	Lamina	A	6	G	1	2.584962500721156	1.051377304268592e-05	AH2	DPEP1	ENSECAG00000022966
610	3	37696475 37710374	PB.16000_size73	Lamina	CT	36	GG	6	2.584962500721156	1.401836405691456e-05	AH4	CISD2	ENSECAG00000020631
611	3	114355519	PB.16241_size32	Heart	G	1	T	6	2.584962500721156	1.401836405691456e-05	AH1	TMEM128	ENSECAG00000012014
612	4	102756258	PB.17118_size41	Adipose	C	6	T	1	2.584962500721156	1.518656106165744e-05	AH1	ATG9B	ENSECAG00000024299
613	4	93667781 93667788	PB.17509_size117	Heart	CG	6	TT	1	2.584962500721156	1.518656106165744e-05	AH4	MKRN1	ENSECAG00000017929
614	4	102742258	PB.17552_size91	Adipose	A	1	G	6	2.584962500721156	1.518656106165744e-05	AH1	ATG9B	ENSECAG00000006591
615	5	40461792	PB.18486_size28	Lung	C	2	T	12	2.584962500721156	1.869115207588608e-05	AH3	NPR1	ENSECAG00000000954
616	6	74958012	PB.19233_size28	Adipose	A	6	C	1	2.584962500721156	2.453213709960048e-05	AH3	SPRYD4	ENSECAG00000008889
617	1	66883071 66883074	PB.306_size83	Ovary	GG	12	TA	2	2.584962500721156	5.8409850237144e-05	AH2	PPIF	ENSECAG00000008796
618	1	66883071	PB.306_size95	Ovary	G	6	T	1	2.584962500721156	5.8409850237144e-05	AH1	PPIF	ENSECAG00000008796
619	12	23296947	PB.4461_size58	Adipose	G	1	T	6	2.584962500721156	6.191444125137263e-05	AH3	MRPL16	ENSECAG00000014926
620	14	94403394	PB.5818_size66	Longissimus	C	6	T	1	2.584962500721156	6.541903226560127e-05	AH1	WNT9A	ENSECAG00000020178
621	15	72782281 72782389	PB.6947_size50	Ovary	CC	6	TG	1	2.584962500721156	6.541903226560127e-05	AH1	UBXN2A	ENSECAG00000020144
622	16	47804624	PB.7277_size34	Liver	A	1	G	6	2.584962500721156	6.541903226560127e-05	AH4	CSRNP1	ENSECAG00000000763
623	17	78033946 78062883 78066598	PB.8308_size51	Heart	ACA	2	GGG	12	2.584962500721156	6.658722927034416e-05	AH1		ENSECAG00000058521
624	18	60782785	PB.8510_size69	Ovary	C	6	T	1	2.584962500721156	6.658722927034416e-05	AH1	DUSP19	ENSECAG00000020886
625	18	55968581 55968749 55969127 55969268	PB.8779_size26	Lamina	CCGG	6	TTAA	1	2.584962500721156	6.658722927034416e-05	AH4		ENSECAG00000000927
626	2	29632411 29632589 29632925	PB.9638_size156	Adipose	ATT	1	GCC	6	2.584962500721156	6.89236232798299e-05	AH3	PAQR7	ENSECAG00000005649
627	1	40856916 40942060	PB.1104_size46	Testis	CC	280	TG	47	2.574694165267329	3.50459101422864e-06	AH4	PTEN	ENSECAG00000017012
628	4	38031370 38031371 38032222	PB.16847_size18403	Ovary	ATA	47	GCG	8	2.554588851677637	1.518656106165744e-05	AH2	COL1A2	ENSECAG00000024740
629	4	38211405	PB.17285_size113	Ovary	C	38	T	219	2.526859546157588	1.518656106165744e-05	AH1	SGCE	ENSECAG00000020155
630	8	14524314	PB.21167_size29	Lung	A	23	G	4	2.523561956057013	3.738230415177216e-05	AH3	TMEM119	ENSECAG00000000931
631	7	80261700	PB.20362_size138	Testis	C	171	T	30	2.51096191927738	3.387771313754352e-05	AH3	RPL27A	ENSECAG00000022469
632	16	68961144	PB.7778_size205	Liver	A	20	G	114	2.51096191927738	6.658722927034416e-05	AH1	MRPL3	ENSECAG00000016736
633	7	27702129 27702757	PB.20653_size255	Lung	AT	227	GC	40	2.5046203924035524	3.5045910142286394e-05	AH3	THY1	ENSECAG00000009966
634	1	39149546	PB.1091_size39	Liver	C	3	T	17	2.502500340529183	3.50459101422864e-06	AH4	SLC16A12	ENSECAG00000009558
635	22	28749264 28749294 28749303	PB.12303_size129	Lamina	CCC	5	TTT	28	2.485426827170241	7.009182028457279e-06	AH4		ENSECAG00000048536
636	23	26114938 26114963	PB.12743_size45	Ovary	CA	15	GG	84	2.485426827170241	8.17737903320016e-06	AH1		ENSECAG00000051327
637	1	20508798	PB.982_size100	Liver	C	10	T	56	2.485426827170241	6.89236232798299e-05	AH4	SHOC2	ENSECAG00000012499
638	3	56096627 56096698	PB.15541_size532	Lamina	AA	173	GG	31	2.4804319172498497	1.051377304268592e-05	AH4	HNRNPDL	ENSECAG00000022692
639	4	91886584 91906633 91907046	PB.17057_size1268	Liver	CAC	1728	TGT	312	2.46948528330122	1.518656106165744e-05	AH4	AKR1D1	ENSECAG00000011289
640	2	36123421 36187303 36187308 36187313	PB.10329_size26	Testis	ACCC	6	GGAG	33	2.4594316186372973	2.33639400948576e-06	AH4	ACTL8	ENSECAG00000003631
641	20	30672188 30673211	PB.11138_size39	Ovary	CG	4	TT	22	2.4594316186372973	3.50459101422864e-06	AH2	IER3	ENSECAG00000017157
642	3	63292534	PB.16101_size140	Lamina	C	11	G	2	2.4594316186372973	1.401836405691456e-05	AH2	EPGN	ENSECAG00000026949
643	8	32275392	PB.21314_size292	Ovary	C	2	G	11	2.4594316186372973	3.738230415177216e-05	AH1	PGAM5	ENSECAG00000024362
644	9	3474828 3483216	PB.22381_size53	Longissimus	AC	11	GT	2	2.4594316186372973	4.789607719445808e-05	AH1	LRRCC1	ENSECAG00000014704
645	16	8831480	PB.7490_size77	Ovary	A	11	C	2	2.4594316186372973	6.658722927034416e-05	AH1		ENSECAG00000002016
646	1	9885688 9885738	PB.935_size172	Heart	AT	11	GC	2	2.4594316186372973	6.89236232798299e-05	AH1		ENSECAG00000017638
647	2	6715006	PB.9450_size57	Testis	C	22	T	4	2.4594316186372973	6.89236232798299e-05	AH3	COA7	ENSECAG00000020451
648	30	11355838	PB.16361_size113	Liver	C	1005	T	184	2.449417830009278	1.401836405691456e-05	AH4		ENSECAG00000059468
649	6	74900946 74901326	PB.19759_size83	Liver	AC	179	GT	33	2.439421657905803	3.037312212331488e-05	AH4	TIMELESS	ENSECAG00000002892
650	1	121108088	PB.561_size169	Liver	C	103	T	19	2.438573013739633	6.541903226560127e-05	AH1		ENSECAG00000008148
651	1	20508798	PB.982_size147	Ovary	C	24	T	130	2.4374053123072983	6.89236232798299e-05	AH1	SHOC2	ENSECAG00000012499
652	28	37279644	PB.14882_size124	Longissimus	C	32	T	6	2.415037499278844	1.051377304268592e-05	AH4	RPL3	ENSECAG00000020665
653	29	8687100 8689364	PB.15116_size34	Heart	AT	6	GG	32	2.415037499278844	1.051377304268592e-05	AH1	MTPAP	ENSECAG00000000001
654	2	18518352	PB.9534_size33	Lamina	A	16	G	3	2.415037499278844	6.89236232798299e-05	AH2		ENSECAG00000038706
655	6	7743855	PB.19339_size1372	Lamina	C	67	T	357	2.413691073571328	2.686853110908624e-05	AH2	TMBIM1	ENSECAG00000013322
656	11	15114173 15130895	PB.3063_size44	Testis	CC	58	GT	11	2.398549376490275	5.8409850237144e-05	AH4	PECAM1	ENSECAG00000006991
657	28	36458149	PB.14866_size74	Testis	A	4	G	21	2.39231742277876	1.051377304268592e-05	AH4	PLA2G6	ENSECAG00000020924
658	15	17910021 17946179	PB.6326_size150	Adipose	GG	26	TA	5	2.37851162325373	6.541903226560127e-05	AH3	EIF2AK3	ENSECAG00000020856
659	15	19603514 19604723 19605967 19606160	PB.6340_size607	Liver	AATT	98	GGCC	509	2.376812001960487	6.541903226560127e-05	AH4	GGCX	ENSECAG00000010458
660	16	39857240 39867664	PB.7208_size95	Adipose	CC	31	TG	6	2.36923380966572	6.541903226560127e-05	AH3	NCKIPSD	ENSECAG00000012037
661	5	68731795 68731798 68731801	PB.18692_size57	Testis	AAG	169	GTT	33	2.356485316923731	1.869115207588608e-05	AH4	MTF2	ENSECAG00000017368
662	6	7743855	PB.19339_size154	Ovary	C	17	T	87	2.355480654598389	2.686853110908624e-05	AH2	TMBIM1	ENSECAG00000013322
663	1	30147454 30148390	PB.134_size164	Longissimus	GC	13	TT	66	2.343954401217361	9.34557603794304e-06	AH1	COX15	ENSECAG00000014039
664	5	33639488	PB.17778_size255	Ovary	A	66	G	13	2.343954401217361	1.518656106165744e-05	AH1	COPA	ENSECAG00000021818
665	10	81297123	PB.2891_size187	Lung	A	208	T	41	2.3428877135230084	5.724165323240112e-05	AH3	SGK1	ENSECAG00000020431
666	2	27584880	PB.10235_size37	Adipose	A	1	G	5	2.321928094887362	1.16819700474288e-06	AH1	RCC1	ENSECAG00000017252
667	2	41177339	PB.10376_size74	Liver	A	1	G	5	2.321928094887362	2.33639400948576e-06	AH1	PGD	ENSECAG00000019711
668	1	31895527	PB.1048_size27	Lung	C	5	G	1	2.321928094887362	3.50459101422864e-06	AH3	UBTD1	ENSECAG00000041844
669	22	6611619	PB.11854_size31	Lamina	G	1	T	5	2.321928094887362	7.009182028457279e-06	AH4	RBBP9	ENSECAG00000001333
670	22	36414466	PB.12351_size29	Heart	C	3	T	15	2.321928094887362	7.009182028457279e-06	AH1		ENSECAG00000038590
671	1	76977356 76977359	PB.1238_size130	Lamina	CC	13	TT	65	2.321928094887362	7.009182028457279e-06	AH2	GGPS1	ENSECAG00000017806
672	1	29737122 29737211	PB.128_size36	Longissimus	CA	5	TT	25	2.321928094887362	8.17737903320016e-06	AH1	CWF19L1	ENSECAG00000016333
673	24	8178986 8179003	PB.12903_size76	Lamina	CA	1	GG	5	2.321928094887362	8.17737903320016e-06	AH4	SLC38A6	ENSECAG00000005163
674	25	30022202	PB.13804_size105	Adipose	A	5	C	1	2.321928094887362	9.34557603794304e-06	AH3	MAPKAP1	ENSECAG00000020453
675	28	38112337	PB.14639_size35	Lamina	A	1	G	5	2.321928094887362	9.34557603794304e-06	AH2	TNRC6B	ENSECAG00000009759
676	3	20630137 20630147	PB.15901_size37	Lung	CG	1	TA	5	2.321928094887362	1.401836405691456e-05	AH3	PSMD7	ENSECAG00000020408
677	3	100373552 100373560	PB.16202_size30	Ovary	GC	1	TA	5	2.321928094887362	1.401836405691456e-05	AH1	TBC1D19	ENSECAG00000011680
678	31	8553676	PB.16677_size63	Adipose	A	5	G	1	2.321928094887362	1.518656106165744e-05	AH1	WTAP	ENSECAG00000003471
679	4	87322864 87322903 87322929	PB.17463_size48	Lung	CCG	5	TGA	1	2.321928094887362	1.518656106165744e-05	AH3	CHCHD3	ENSECAG00000000861
680	5	95557253 95890532	PB.18793_size72	Adipose	CC	25	TG	5	2.321928094887362	1.985934908062896e-05	AH3	NFIA	ENSECAG00000015574
681	6	68497780 68497819	PB.19144_size272	Adipose	AC	5	GT	1	2.321928094887362	2.453213709960048e-05	AH1	AQP5	ENSECAG00000008500
682	6	26870604	PB.19431_size43	Adipose	A	5	C	1	2.321928094887362	2.686853110908624e-05	AH3	THAP4	ENSECAG00000000252
683	8	5364929	PB.21606_size53	Adipose	A	1	C	5	2.321928094887362	3.738230415177216e-05	AH1	YDJC	ENSECAG00000022624
684	8	78430049 78430052 78430080 78430081 78430082	PB.21979_size33	Ovary	CTACC	2	GAGGA	10	2.321928094887362	4.67278801897152e-05	AH2	FECH	ENSECAG00000012137
685	9	26307413	PB.22450_size249	Liver	A	1	G	5	2.321928094887362	4.789607719445808e-05	AH4	SDCBP	ENSECAG00000015053
686	9	69291640	PB.22591_size40	Heart	C	5	T	1	2.321928094887362	4.906427419920095e-05	AH4	WASHC5	ENSECAG00000024402
687	10	39923200	PB.2752_size43	Heart	A	5	G	1	2.321928094887362	5.724165323240112e-05	AH1		ENSECAG00000050017
688	11	47564675	PB.3967_size133	Testis	C	9	T	45	2.321928094887362	6.074624424662976e-05	AH3		ENSECAG00000024637
689	12	32438133	PB.4331_size24	Longissimus	A	5	T	1	2.321928094887362	6.191444125137263e-05	AH1		ENSECAG00000038536
690	15	61458470 61459119	PB.6495_size70	Heart	AT	2	GG	10	2.321928094887362	6.541903226560127e-05	AH1	CEBPZ	ENSECAG00000018957
691	15	70197855 70197909	PB.6928_size40	ParietalCortex	CC	5	TT	25	2.321928094887362	6.541903226560127e-05	AH4		ENSECAG00000016515
692	16	44689306 44709319 44710219	PB.7256_size33	Heart	CGG	5	TAA	1	2.321928094887362	6.541903226560127e-05	AH4	POMGNT2	ENSECAG00000003314
693	16	71084272 71085090	PB.7786_size36	Lamina	CC	25	TG	5	2.321928094887362	6.658722927034416e-05	AH4	SLCO2A1	ENSECAG00000024948
694	17	69255086	PB.8044_size27	Lung	C	5	T	1	2.321928094887362	6.658722927034416e-05	AH3	PCCA	ENSECAG00000018952
695	1	186124216	PB.881_size184	Heart	A	5	G	1	2.321928094887362	6.658722927034416e-05	AH1	KLHDC2	ENSECAG00000009997
696	1	186124216	PB.881_size86	Lung	A	10	G	2	2.321928094887362	6.658722927034416e-05	AH1	KLHDC2	ENSECAG00000009997
697	19	1021677 1022909 1029749	PB.9150_size55	Heart	CCA	1	TTG	5	2.321928094887362	6.89236232798299e-05	AH1	CCNL1	ENSECAG00000008851
698	2	32993753	PB.9677_size44	Longissimus	A	10	G	2	2.321928094887362	6.89236232798299e-05	AH1	USP48	ENSECAG00000012657
699	2	34915323	PB.9699_size125	Longissimus	A	1	G	5	2.321928094887362	6.89236232798299e-05	AH1	EMC1	ENSECAG00000015148
700	2	76245523 76245591	PB.9905_size53	Adipose	CC	65	GT	13	2.321928094887362	6.89236232798299e-05	AH3	GASK1B	ENSECAG00000017227
701	2	76245523 76245591	PB.9905_size73	Lung	CC	5	GT	1	2.321928094887362	6.89236232798299e-05	AH3	GASK1B	ENSECAG00000017227
702	6	44857022	PB.19060_size1086	Liver	C	163	T	33	2.304334034872624	2.102754608537184e-05	AH1	MGST1	ENSECAG00000020763
703	16	31806531	PB.7568_size396	Adipose	C	30	T	148	2.302562770020431	6.658722927034416e-05	AH3	FLNB	ENSECAG00000015849
704	18	67414631	PB.8820_size209	Liver	A	26	G	128	2.299560281858908	6.658722927034416e-05	AH1	STAT1	ENSECAG00000009039
705	17	75851783 75853565 75857205	PB.8301_size24	Testis	GGG	39	TAC	8	2.2854022188622483	6.658722927034416e-05	AH3	LIG4	ENSECAG00000003257
706	7	806915	PB.19860_size274	Lung	C	141	T	29	2.2815703572712214	3.387771313754352e-05	AH3		ENSECAG00000040878
707	12	32438133	PB.4331_size87	Ovary	A	7	T	34	2.280107919192736	6.191444125137263e-05	AH1		ENSECAG00000038536
708	7	80261700	PB.20362_size59	Testis	C	130	T	27	2.267480310864986	3.387771313754352e-05	AH4	RPL27A	ENSECAG00000022469
709	18	11390657 11415049	PB.8645_size151	Testis	CT	21	GG	101	2.2658940599730344	6.658722927034416e-05	AH4		ENSECAG00000036051
710	1	117577502 117578462	PB.530_size57	Lamina	AT	24	GA	5	2.263034405833794	6.308263825611551e-05	AH2		ENSECAG00000026884
711	8	25938292 25938470	PB.21275_size1081	Liver	CC	1026	GT	214	2.261348029205907	3.738230415177216e-05	AH1		ENSECAG00000034285
712	1	95047201 95047297	PB.1336_size337	Lamina	CC	17	TT	81	2.252387161634285	9.34557603794304e-06	AH2	ABHD2	ENSECAG00000011528
713	3	82357043	PB.16157_size59	Liver	A	4	G	19	2.2479275134435857	1.401836405691456e-05	AH4	SLAIN2	ENSECAG00000023466
714	10	15942748	PB.2527_size23	Lung	C	19	T	4	2.2479275134435857	5.607345622765824e-05	AH1	TRAPPC6A	ENSECAG00000018946
715	2	16078784 16100827	PB.9511_size172	Adipose	CA	4	GG	19	2.2479275134435857	6.89236232798299e-05	AH3	FOXJ3	ENSECAG00000008665
716	6	44839159 44856746	PB.19060_size452	Adipose	AA	71	GC	15	2.2428565238961635	2.102754608537184e-05	AH3	MGST1	ENSECAG00000020763
717	2	53346787	PB.9831_size52	Ovary	C	11	T	52	2.241008099503795	6.89236232798299e-05	AH1	ADAMDEC1	ENSECAG00000019922
718	1	76977359	PB.1238_size69	ParietalCortex	C	18	T	85	2.2394659346953896	7.009182028457279e-06	AH1	GGPS1	ENSECAG00000017806
719	11	47736254 47736364	PB.3972_size48	Heart	AA	66	GC	14	2.237039197300849	6.074624424662976e-05	AH1	P2RX1	ENSECAG00000009767
720	5	38236488	PB.18437_size189	ParietalCortex	C	37	T	174	2.2334901302197787	1.869115207588608e-05	AH4	BCAN	ENSECAG00000017725
721	1	58505648 58513990 58518595	PB.262_size62	Lung	CCC	360	GTA	77	2.2250665556347733	5.607345622765824e-05	AH1	COL13A1	ENSECAG00000018359
722	25	4683985	PB.13422_size131	Longissimus	G	3	T	14	2.222392421336448	9.34557603794304e-06	AH1	NCBP1	ENSECAG00000013847
723	26	42344195	PB.14057_size58	Liver	A	3	G	14	2.222392421336448	9.34557603794304e-06	AH4	COL6A1	ENSECAG00000022731
724	4	77843833 77865692	PB.17420_size60	Heart	AC	6	GG	28	2.222392421336448	1.518656106165744e-05	AH4	FAM3C	ENSECAG00000008527
725	10	81297123	PB.2891_size71	Liver	A	14	T	3	2.222392421336448	5.724165323240112e-05	AH4	SGK1	ENSECAG00000020431
726	2	48343688	PB.9785_size63	Liver	C	51	T	11	2.2129937233341983	6.89236232798299e-05	AH4		ENSECAG00000001580
727	5	43013997 43014050 43014107	PB.17911_size37	ParietalCortex	AAA	74	GCT	16	2.2094533656289497	1.7522955071143197e-05	AH3	ARNT	ENSECAG00000009602
728	13	8125956 8129234	PB.5108_size77	Heart	AT	8	CC	37	2.2094533656289497	6.308263825611551e-05	AH4	TAF6	ENSECAG00000016103
729	11	34247293	PB.3855_size42	Ovary	A	69	G	15	2.2016338611696504	5.957804724188688e-05	AH2		ENSECAG00000017636
730	20	51361720 51363979 51363556 51363555 51363471 51363421 51361822 51364169 51361778 51361775 51361793 51361761 51361764 51361762 51361760	PB.11313_size3991	Liver	CTTTTTTTTTTTTGG	7184	TCCCCCCCCCCCCAA	1567	2.1967821702685666	3.50459101422864e-06	AH1		ENSECAG00000044907
731	15	18414415	PB.6330_size320	Liver	C	307	T	67	2.196005654912407	6.541903226560127e-05	AH4	KRCC1	ENSECAG00000000371
732	15	3918841	PB.6632_size44	Lamina	A	186	T	41	2.181606806489948	6.541903226560127e-05	AH4	NCK2	ENSECAG00000019317
733	18	55609129	PB.8474_size220	Lung	A	275	G	61	2.1725504708491354	6.658722927034416e-05	AH3		ENSECAG00000059976
734	21	19210211	PB.11716_size39	Lamina	A	2	G	9	2.1699250014423126	7.009182028457279e-06	AH2	FST	ENSECAG00000017783
735	4	89939065	PB.17054_size62	Heart	A	2	G	9	2.1699250014423126	1.518656106165744e-05	AH1		ENSECAG00000059650
736	5	67702452 67702498 67719738	PB.18057_size66	Ovary	GGC	2	TTT	9	2.1699250014423126	1.869115207588608e-05	AH1	ARHGAP29	ENSECAG00000009393
737	6	28609909	PB.18941_size154	Longissimus	C	2	G	9	2.1699250014423126	2.102754608537184e-05	AH4	ATP6V1E1	ENSECAG00000010335
738	11	60273060	PB.4094_size23	Lung	G	2	T	9	2.1699250014423126	6.074624424662976e-05	AH3	DRC3	ENSECAG00000019338
739	13	8964558	PB.4752_size218	Longissimus	G	2	T	9	2.1699250014423126	6.308263825611551e-05	AH1	GNB2	ENSECAG00000017221
740	28	21416000	PB.14538_size32	Liver	G	9	T	2	2.169925001442312	9.34557603794304e-06	AH4	VEZT	ENSECAG00000002783
741	28	37279644	PB.14882_size469	Heart	C	18	T	4	2.169925001442312	1.051377304268592e-05	AH1	RPL3	ENSECAG00000020665
742	1	145370918	PB.1557_size35	Testis	C	9	T	2	2.169925001442312	1.285016705217168e-05	AH4		ENSECAG00000051169
743	3	24724834	PB.15923_size75	Adipose	A	9	G	2	2.169925001442312	1.401836405691456e-05	AH3	LDHD	ENSECAG00000030990
744	4	35787404	PB.16838_size61	Testis	A	9	C	2	2.169925001442312	1.518656106165744e-05	AH3	AKAP9	ENSECAG00000020181
745	6	38090537	PB.19029_size23	Testis	A	9	T	2	2.169925001442312	2.102754608537184e-05	AH3		ENSECAG00000032794
746	11	5595905 5610593	PB.2990_size118	Adipose	AA	9	CG	2	2.169925001442312	5.724165323240112e-05	AH3	ST6GALNAC2	ENSECAG00000016019
747	12	29775786 29776219	PB.4552_size47	Longissimus	CC	9	TG	2	2.169925001442312	6.308263825611551e-05	AH1	EIF1AD	ENSECAG00000024304
748	16	31533603	PB.7119_size22	Adipose	C	9	T	2	2.169925001442312	6.541903226560127e-05	AH1	ACOX2	ENSECAG00000011932
749	5	43013997 43014050 43014107	PB.17911_size127	Testis	AAA	76	GCT	17	2.160464672193246	1.7522955071143197e-05	AH3	ARNT	ENSECAG00000009602
750	5	44709622	PB.18564_size116	Adipose	C	9	T	40	2.15200309344505	1.869115207588608e-05	AH3		ENSECAG00000013689
751	4	101603336 101603598	PB.17539_size36	Adipose	AA	31	CT	7	2.146841388329271	1.518656106165744e-05	AH1	PDIA4	ENSECAG00000008848
752	23	15730704	PB.12498_size57	Liver	G	5	T	22	2.137503523749935	8.17737903320016e-06	AH1	ANXA1	ENSECAG00000015794
753	8	10108228 10108413	PB.21134_size113	Lung	AA	22	CG	5	2.137503523749935	3.738230415177216e-05	AH3		ENSECAG00000014780
754	11	6753356	PB.3011_size20	Testis	C	5	G	22	2.137503523749935	5.8409850237144e-05	AH3	JPT1	ENSECAG00000021003
755	4	38211405	PB.17285_size99	Lung	C	80	T	351	2.1333991254171982	1.518656106165744e-05	AH1	SGCE	ENSECAG00000020155
756	13	11554385 11555111 11558706 11558789	PB.5152_size251	Testis	CGGG	485	TAAC	111	2.127425070724384	6.308263825611551e-05	AH3	TBL2	ENSECAG00000015585
757	6	67812973	PB.19670_size290	Testis	C	37	T	161	2.121463512485667	2.803672811382912e-05	AH4		ENSECAG00000033690
758	25	14675906	PB.13459_size23	Lamina	A	3	G	13	2.115477217419936	9.34557603794304e-06	AH2	ABITRAM	ENSECAG00000014764
759	3	32119443 32127499	PB.15954_size179	Adipose	AC	3	GT	13	2.115477217419936	1.401836405691456e-05	AH3	HSDL1	ENSECAG00000009577
760	15	29797405	PB.6741_size157	Lamina	C	6	T	26	2.115477217419936	6.541903226560127e-05	AH4	MTHFD2	ENSECAG00000017419
761	3	91151344 91180557	PB.16191_size32	Lung	AA	13	TG	3	2.115477217419936	1.401836405691456e-05	AH3	TBC1D1	ENSECAG00000022162
762	1	166627004	PB.1710_size26	ParietalCortex	C	52	T	12	2.115477217419936	1.518656106165744e-05	AH3	NOVA1	ENSECAG00000037301
763	7	27019980	PB.20643_size45	Testis	A	52	G	12	2.115477217419936	3.5045910142286394e-05	AH3	TREH	ENSECAG00000024225
764	9	49061924	PB.22529_size47	Ovary	A	13	G	3	2.115477217419936	4.906427419920095e-05	AH1	NCALD	ENSECAG00000024750
765	14	35782823 35793044	PB.5590_size36	Heart	AA	13	GT	3	2.115477217419936	6.541903226560127e-05	AH4	HBEGF	ENSECAG00000010656
766	10	24805461 24806159 24806160 24806161 24806162 24806167 24806175 24806177	PB.2668_size2094	Heart	ATCCTCCA	15159	GGGGGAGC	3505	2.1126882364411235	5.607345622765824e-05	AH1	TNNI3	ENSECAG00000017232
767	14	88739395 88741282	PB.6190_size55	Lung	CC	163	TA	38	2.100800640787492	6.541903226560127e-05	AH3	F2RL1	ENSECAG00000002867
768	20	34636761 34637141 34637259 34637324 34637375 34637394	PB.11204_size197	Heart	ACCCAC	21	GTTTGT	90	2.0995356735509145	3.50459101422864e-06	AH4	TAPBP	ENSECAG00000015448
769	29	28958449	PB.15204_size119	Liver	A	47	G	11	2.09515723304034	1.051377304268592e-05	AH1	RBM17	ENSECAG00000008939
770	28	21939762	PB.14542_size219	Liver	C	205	T	48	2.09451759878429	9.34557603794304e-06	AH1	AMDHD1	ENSECAG00000024293
771	11	45941183	PB.3954_size82	Testis	C	57	T	243	2.0919224894410395	6.074624424662976e-05	AH3	RTN4RL1	ENSECAG00000004384
772	22	38436589	PB.12362_size28	ParietalCortex	C	4	T	17	2.0874628412503395	7.009182028457279e-06	AH3	ZNFX1	ENSECAG00000020963
773	28	4439893	PB.14722_size165	Testis	A	34	G	8	2.0874628412503395	9.34557603794304e-06	AH3	KRR1	ENSECAG00000017498
774	4	61280382 61280465	PB.16935_size236	Longissimus	AT	4	GG	17	2.0874628412503395	1.518656106165744e-05	AH1	GARS1	ENSECAG00000019373
775	8	22595104 22603721	PB.21741_size94	Adipose	CC	17	TA	4	2.0874628412503395	3.738230415177216e-05	AH3	TRAFD1	ENSECAG00000021107
776	9	12968911	PB.22088_size138	Adipose	C	17	T	4	2.0874628412503395	4.67278801897152e-05	AH3	ELOC	ENSECAG00000000064
777	2	85502167 85518316	PB.9933_size29	Adipose	AA	17	CG	4	2.0874628412503395	0.0001600429896497	AH1	PRMT9	ENSECAG00000018097
778	15	33239733	PB.6767_size167	ParietalCortex	C	21	T	89	2.0834160081876374	6.541903226560127e-05	AH3	PCYOX1	ENSECAG00000015408
779	8	92201056	PB.22022_size305	Ovary	C	102	T	429	2.07240849552805	4.67278801897152e-05	AH2	CYB5A	ENSECAG00000017581
780	7	80261700	PB.20362_size51	Liver	C	247	T	59	2.0657241822228367	3.387771313754352e-05	AH4	RPL27A	ENSECAG00000022469
781	1	20508798	PB.982_size490	Adipose	C	43	T	180	2.065588341627577	6.89236232798299e-05	AH3	SHOC2	ENSECAG00000012499
782	9	30186604 30187436 30191869 30187411 30190768 30187380 30190091 30186805 30186757 30186682 30191849 30186665 30190855 30190124	PB.22464_size116	Ovary	AATAGTTTTTCTAA	1425	GGCCCCCCCCTCGG	5952	2.062412607168565	4.789607719445808e-05	AH2	MRPL15	ENSECAG00000012110
783	1	92808628 92835936 92840614	PB.423_size227	ParietalCortex	CCC	271	GAT	65	2.0597812283254173	6.191444125137263e-05	AH1	AP3B2	ENSECAG00000019658
784	28	28462211	PB.14570_size462	Lamina	A	25	G	6	2.0588936890535687	9.34557603794304e-06	AH4	HSP90B1	ENSECAG00000010610
785	5	33029846	PB.18392_size43	ParietalCortex	A	75	G	18	2.0588936890535687	1.869115207588608e-05	AH1	OLFML2B	ENSECAG00000009623
786	5	44709622	PB.18564_size53	Lamina	C	12	T	50	2.0588936890535687	1.869115207588608e-05	AH2		ENSECAG00000013689
787	1	20508798	PB.982_size47	Liver	C	13	T	54	2.0544477840223765	6.89236232798299e-05	AH1	SHOC2	ENSECAG00000012499
788	28	4439893	PB.14722_size89	Adipose	A	58	G	14	2.050626073069968	9.34557603794304e-06	AH3	KRR1	ENSECAG00000017498
789	25	354264	PB.13375_size50	ParietalCortex	A	219	G	53	2.046866605037974	9.34557603794304e-06	AH2	PHF24	ENSECAG00000009394
790	18	52266293 52266494 52266381 52266362 52266851 52266303 52266361 52266302 52266298	PB.8461_size918	Lamina	AAAAGAAAA	995	GGGGAGGGG	243	2.03374021182523	6.658722927034416e-05	AH4		ENSECAG00000000477
791	5	38807891	PB.17819_size249	ParietalCortex	A	176	G	43	2.0331668639351994	1.7522955071143197e-05	AH3	ARHGEF2	ENSECAG00000013759
792	6	67811596 67812973	PB.19670_size440	Testis	AT	192	GC	47	2.030373649043519	2.9204925118572e-05	AH3		ENSECAG00000033690
793	14	34284949 34284950 34284954 34284956	PB.5989_size42	Ovary	CGCG	147	TAGT	36	2.029747343394052	6.541903226560127e-05	AH1	NDFIP1	ENSECAG00000021907
794	22	50256903 50257752	PB.12121_size223	Longissimus	CG	127	TA	518	2.028123600914388	7.009182028457279e-06	AH4		ENSECAG00000009413
795	3	18314626 18314659	PB.15858_size83	Lamina	AT	13	GG	53	2.027480736422107	1.401836405691456e-05	AH2	B3GNT9	ENSECAG00000006409
796	3	51090051 51126102 51134684	PB.15518_size787	Ovary	AGG	362	CAA	90	2.0079927907535304	1.051377304268592e-05	AH1	ABCG2	ENSECAG00000009773
797	5	38807891	PB.17819_size337	ParietalCortex	A	273	G	68	2.005294299669513	1.7522955071143197e-05	AH1	ARHGEF2	ENSECAG00000013759
798	4	58685395 58685396 58685423 58685767	PB.17362_size968	Liver	AAAC	223	GGGT	894	2.003231121263013	1.518656106165744e-05	AH4	HIBADH	ENSECAG00000016863
799	2	37384551 37402910	PB.10341_size166	Adipose	AT	3	GC	12	2.0	2.33639400948576e-06	AH3	FBLIM1	ENSECAG00000011874
800	2	41177339	PB.10376_size287	Ovary	A	3	G	12	2.0	2.33639400948576e-06	AH1	PGD	ENSECAG00000019711
801	2	44674001 44675515	PB.10411_size31	Adipose	CA	1	GC	4	2.0	2.33639400948576e-06	AH3	KCNAB2	ENSECAG00000011806
802	20	32300035 32300093 32300738 32302274	PB.10828_size67	Adipose	AAAA	16	GGCT	4	2.0	3.50459101422864e-06	AH3		ENSECAG00000042553
803	22	29973451	PB.11999_size41	Adipose	A	4	T	1	2.0	7.009182028457279e-06	AH3	FAM83D	ENSECAG00000013238
804	22	49627283	PB.12115_size33	Lung	A	12	G	3	2.0	7.009182028457279e-06	AH3	OGFR	ENSECAG00000021836
805	23	15613149	PB.12496_size195	Ovary	A	4	T	1	2.0	8.17737903320016e-06	AH1	CARNMT1	ENSECAG00000013964
806	23	18468105	PB.12506_size38	Ovary	C	1	T	4	2.0	8.17737903320016e-06	AH1	ABHD17B	ENSECAG00000020790
807	23	558468 558482	PB.12664_size42	Longissimus	CC	8	GT	2	2.0	8.17737903320016e-06	AH1		ENSECAG00000020670
808	24	8178986 8179003	PB.12903_size30	Lung	CA	1	GG	4	2.0	8.17737903320016e-06	AH3	SLC38A6	ENSECAG00000005163
809	24	20174847	PB.12973_size30	ParietalCortex	C	12	T	3	2.0	8.17737903320016e-06	AH3	YLPM1	ENSECAG00000016305
810	24	20102025	PB.13234_size48	Adipose	A	2	C	8	2.0	9.34557603794304e-06	AH3		ENSECAG00000059545
811	24	22691605	PB.13258_size23	Adipose	C	16	T	4	2.0	9.34557603794304e-06	AH1	VIPAS39	ENSECAG00000019439
812	28	31784817	PB.14589_size33	Ovary	A	1	G	4	2.0	9.34557603794304e-06	AH2	FBXO7	ENSECAG00000019504
813	28	42606954 42626301	PB.14687_size30	Longissimus	AC	4	GT	1	2.0	9.34557603794304e-06	AH1	FBLN1	ENSECAG00000018101
814	28	35806526 35815699 35815834	PB.14859_size31	Lung	ACA	4	GGG	16	2.0	1.051377304268592e-05	AH3	MFNG	ENSECAG00000017684
815	29	28958449	PB.15204_size184	Longissimus	A	36	G	9	2.0	1.051377304268592e-05	AH1	RBM17	ENSECAG00000008939
816	3	18666349	PB.15317_size40	Heart	A	4	G	1	2.0	1.051377304268592e-05	AH4	CTCF	ENSECAG00000015924
817	3	89870694	PB.15663_size278	Lung	A	4	C	1	2.0	1.401836405691456e-05	AH1	SMIM14	ENSECAG00000014670
818	3	89870694	PB.15663_size291	Ovary	A	1	C	4	2.0	1.401836405691456e-05	AH1	SMIM14	ENSECAG00000014670
819	3	119205789 119207558 119207606	PB.15768_size27	Heart	GGC	1	TTT	4	2.0	1.401836405691456e-05	AH4	MFSD10	ENSECAG00000010491
820	30	12970775	PB.16368_size53	Heart	C	1	T	4	2.0	1.518656106165744e-05	AH1	EPRS1	ENSECAG00000000700
821	30	22440443 22459576	PB.16382_size112	Adipose	CA	3	GG	12	2.0	1.518656106165744e-05	AH1	RO60	ENSECAG00000018653
822	31	17113817 17118050	PB.16626_size50	Longissimus	CA	2	TG	8	2.0	1.518656106165744e-05	AH1	NUP43	ENSECAG00000018413
823	4	44438989	PB.16868_size35	Lung	C	3	T	12	2.0	1.518656106165744e-05	AH1	PHF14	ENSECAG00000016040
824	1	163978632	PB.1701_size41	Adipose	C	4	T	1	2.0	1.518656106165744e-05	AH1	DHRS1	ENSECAG00000021432
825	4	35922260 35922371	PB.17268_size29	Heart	CC	1	TT	4	2.0	1.518656106165744e-05	AH1	CYP51A1	ENSECAG00000006455
826	4	58939719	PB.17363_size38	Longissimus	A	1	C	4	2.0	1.518656106165744e-05	AH1	JAZF1	ENSECAG00000016817
827	5	39498337	PB.17838_size28	Lung	A	5	C	20	2.0	1.7522955071143197e-05	AH3	PYGO2	ENSECAG00000015057
828	5	98553	PB.18180_size24	Longissimus	A	4	G	1	2.0	1.869115207588608e-05	AH1	FMOD	ENSECAG00000017864
829	6	28956455	PB.18944_size206	Heart	A	12	C	3	2.0	2.102754608537184e-05	AH4	HDHD5	ENSECAG00000011574
830	6	37073968 37074083	PB.19521_size129	Lamina	CA	5	TT	20	2.0	2.686853110908624e-05	AH4	M6PR	ENSECAG00000021995
831	6	37233236 37259960	PB.19523_size50	Heart	AT	8	TC	2	2.0	2.686853110908624e-05	AH4	A2M	ENSECAG00000012558
832	7	18242746	PB.19979_size27	Longissimus	A	4	C	1	2.0	3.387771313754352e-05	AH1	DDX10	ENSECAG00000010355
833	7	51052940	PB.20198_size39	Lung	C	2	G	8	2.0	3.387771313754352e-05	AH3	YIPF2	ENSECAG00000046578
834	7	71640970	PB.20302_size34	Adipose	C	1	T	4	2.0	3.387771313754352e-05	AH3	KCNE3	ENSECAG00000007379
835	7	377061	PB.20454_size110	Adipose	C	1	T	4	2.0	3.387771313754352e-05	AH3	MED16	ENSECAG00000021059
836	7	377061	PB.20454_size68	Lamina	C	1	T	4	2.0	3.387771313754352e-05	AH4	MED16	ENSECAG00000021059
837	7	54922136	PB.20832_size743	Adipose	A	5	C	20	2.0	3.738230415177216e-05	AH3	HNRNPM	ENSECAG00000023868
838	7	82429863	PB.20969_size76	Lamina	A	1	G	4	2.0	3.738230415177216e-05	AH4	GALNT18	ENSECAG00000019364
839	8	22965360	PB.21748_size125	Adipose	A	4	G	1	2.0	3.855050115651504e-05	AH3	ACAD10	ENSECAG00000013793
840	9	15670751	PB.22097_size479	Lamina	A	4	C	1	2.0	4.67278801897152e-05	AH4	LACTB2	ENSECAG00000017296
841	9	69571189	PB.22290_size274	Adipose	C	2	T	8	2.0	4.789607719445808e-05	AH3	TRIB1	ENSECAG00000019660
842	9	46212484	PB.22515_size24	Heart	C	3	T	12	2.0	4.906427419920095e-05	AH1	STK3	ENSECAG00000010526
843	10	33908971 33913578 33930485	PB.2732_size61	Longissimus	CCG	1	TTT	4	2.0	5.724165323240112e-05	AH1	PHIP	ENSECAG00000010684
844	11	22476016	PB.3196_size29	Lung	C	4	T	1	2.0	5.957804724188688e-05	AH3	NR1D1	ENSECAG00000006267
845	11	22533634	PB.3197_size28	Lung	C	4	G	1	2.0	5.957804724188688e-05	AH3	MED24	ENSECAG00000019186
846	11	6425327	PB.3605_size35	Adipose	C	1	T	4	2.0	5.957804724188688e-05	AH3	LLGL2	ENSECAG00000008614
847	11	36091447	PB.3868_size28	Adipose	C	1	T	4	2.0	5.957804724188688e-05	AH1	MYO19	ENSECAG00000023440
848	12	24918123	PB.4203_size43	Adipose	A	4	G	1	2.0	6.191444125137263e-05	AH3	TKFC	ENSECAG00000012136
849	12	24398096 24398564 24400658	PB.4468_size20	Lamina	AAC	2	GCG	8	2.0	6.191444125137263e-05	AH4	VPS37C	ENSECAG00000012866
850	13	3941233 3943676	PB.4684_size93	Adipose	GG	4	TA	1	2.0	6.308263825611551e-05	AH3		ENSECAG00000058137
851	13	43456702	PB.5026_size76	Lung	A	4	G	1	2.0	6.308263825611551e-05	AH1	MRPL28	ENSECAG00000023674
852	13	11535405	PB.5151_size31	Lung	A	2	G	8	2.0	6.308263825611551e-05	AH3	BCL7B	ENSECAG00000015512
853	13	39772687	PB.5330_size41	Lung	A	4	C	1	2.0	6.308263825611551e-05	AH1	DNAJA3	ENSECAG00000003503
854	14	9431894	PB.5889_size27	Heart	C	2	T	8	2.0	6.541903226560127e-05	AH4	RANBP17	ENSECAG00000008393
855	14	37356846	PB.6024_size28	Heart	C	4	G	1	2.0	6.541903226560127e-05	AH4	REEP2	ENSECAG00000015317
856	1	132571210	PB.621_size98	Longissimus	C	1	T	4	2.0	6.541903226560127e-05	AH1	RORA	ENSECAG00000016384
857	15	30822327 30859467	PB.6371_size85	Heart	CC	32	GT	8	2.0	6.541903226560127e-05	AH4	RAB11FIP5	ENSECAG00000007084
858	1	138021561 138021611	PB.651_size32	Testis	CA	2	GG	8	2.0	6.541903226560127e-05	AH3	WDR72	ENSECAG00000007366
859	15	69935319	PB.6530_size94	Adipose	C	1	T	4	2.0	6.541903226560127e-05	AH3	GTF3C2	ENSECAG00000014356
860	15	84127437 84136017	PB.6590_size32	Ovary	GG	12	TA	3	2.0	6.541903226560127e-05	AH1	NOL10	ENSECAG00000015177
861	15	85159142	PB.6597_size27	Longissimus	C	1	T	4	2.0	6.541903226560127e-05	AH1	ADAM17	ENSECAG00000005760
862	15	31030820	PB.6757_size43	Longissimus	A	4	C	1	2.0	6.541903226560127e-05	AH1	SPR	ENSECAG00000018793
863	1	148334946	PB.715_size50	Lamina	A	2	G	8	2.0	6.541903226560127e-05	AH2	EHD4	ENSECAG00000017216
864	16	38232576	PB.7171_size28	Adipose	C	1	G	4	2.0	6.541903226560127e-05	AH1	CISH	ENSECAG00000016867
865	1	148685280	PB.718_size30	ParietalCortex	A	3	G	12	2.0	6.541903226560127e-05	AH4	RPAP1	ENSECAG00000017479
866	16	8831480	PB.7490_size47	Ovary	A	4	C	1	2.0	6.658722927034416e-05	AH2		ENSECAG00000002016
867	16	8831480	PB.7490_size70	Longissimus	A	4	C	1	2.0	6.658722927034416e-05	AH1		ENSECAG00000002016
868	16	38265607	PB.7610_size27	Testis	C	20	T	5	2.0	6.658722927034416e-05	AH3	HEMK1	ENSECAG00000017136
869	17	57057551 57058142 57058788	PB.8258_size43	Adipose	AAG	4	GGC	1	2.0	6.658722927034416e-05	AH3	SLITRK6	ENSECAG00000013429
870	1	187644602 187644918	PB.891_size52	Longissimus	AC	1	GT	4	2.0	6.658722927034416e-05	AH1	FRMD6	ENSECAG00000007999
871	19	36090458	PB.9041_size364	Heart	A	2	G	8	2.0	6.89236232798299e-05	AH4	TFRC	ENSECAG00000024267
872	19	36090458	PB.9041_size56	Liver	A	4	G	1	2.0	6.89236232798299e-05	AH4	TFRC	ENSECAG00000024267
873	1	26473632 26477727 26502702 26507199	PB.93_size231	Adipose	AACC	1	GGTG	4	2.0	6.89236232798299e-05	AH1	COL17A1	ENSECAG00000007909
874	2	6715006	PB.9450_size46	Adipose	C	4	T	1	2.0	6.89236232798299e-05	AH3	COA7	ENSECAG00000020451
875	2	28501609 28502464	PB.9622_size79	Adipose	CC	4	TA	1	2.0	6.89236232798299e-05	AH3	MAP3K6	ENSECAG00000015410
876	2	36454085	PB.9705_size105	Adipose	G	2	T	8	2.0	6.89236232798299e-05	AH3	RCC2	ENSECAG00000024364
877	2	43053164	PB.9751_size24	Longissimus	G	2	T	8	2.0	6.89236232798299e-05	AH1	ERRFI1	ENSECAG00000017104
878	2	81236789 81237311	PB.9923_size349	Adipose	CG	4	TA	1	2.0	0.0001600429896497	AH1	TMEM154	ENSECAG00000022568
879	15	47245087 47245089 47245119 47245123 47245125 47245133 47245153 47245155	PB.6443_size267	ParietalCortex	AAAGAAAA	1001	GGGAGGGG	251	1.9956827048852213	6.541903226560127e-05	AH4	GPR75	ENSECAG00000003142
880	5	33639488	PB.17778_size168	Liver	A	127	G	32	1.988684686772166	1.518656106165744e-05	AH1	COPA	ENSECAG00000021818
881	6	68497780 68497819	PB.19144_size394	Liver	AC	298	GT	76	1.971241007018576	2.453213709960048e-05	AH1	AQP5	ENSECAG00000008500
882	9	65004097 65053707 65054913	PB.22267_size165	Adipose	ATG	10	GCC	39	1.963474123974886	4.789607719445808e-05	AH3	DEPTOR	ENSECAG00000021363
883	1	27104232 27104298	PB.99_size321	Longissimus	AT	341	GG	1329	1.962497460252002	0.0001600429896497	AH1		ENSECAG00000028196
884	24	36409632 36409689	PB.13301_size98	Lung	AA	70	GC	18	1.959358015502654	9.34557603794304e-06	AH1	GON7	ENSECAG00000000421
885	4	87322864 87322903 87322929	PB.17463_size694	Longissimus	CCG	315	TGA	81	1.959358015502654	1.518656106165744e-05	AH4	CHCHD3	ENSECAG00000000861
886	9	47986189 47986751	PB.22525_size116	Testis	AA	35	TC	9	1.959358015502654	4.906427419920095e-05	AH4	ANKRD46	ENSECAG00000013340
887	1	20508798	PB.982_size259	Lamina	C	42	T	163	1.9564107314523167	6.89236232798299e-05	AH4	SHOC2	ENSECAG00000012499
888	22	50256903 50257752	PB.12121_size344	Heart	CG	70	TA	271	1.952866024408905	7.009182028457279e-06	AH4		ENSECAG00000009413
889	4	38162348 38165479 38178875	PB.16848_size30	ParietalCortex	AAA	178	TGC	46	1.9521714749093848	1.518656106165744e-05	AH1	CASD1	ENSECAG00000011527
890	21	23880197 23881402	PB.11729_size47	Testis	AG	7	CC	27	1.9475325801058645	7.009182028457279e-06	AH3	C21H5orf34	ENSECAG00000021912
891	16	31498159 31501969 31502423	PB.7118_size57	Lamina	AAT	27	GGC	7	1.9475325801058645	6.541903226560127e-05	AH2	FAM107A	ENSECAG00000009135
892	9	70448816 70450735	PB.22594_size47	ParietalCortex	AT	13	CC	50	1.9434164716336324	4.906427419920095e-05	AH3		ENSECAG00000021976
893	12	35628936 35629020	PB.4357_size35	Adipose	CA	6	GG	23	1.9385994553358568	6.191444125137263e-05	AH1	PHRF1	ENSECAG00000009744
894	18	195241 195257	PB.8324_size38	Liver	AC	12	TT	46	1.9385994553358568	6.658722927034416e-05	AH4		ENSECAG00000055036
895	18	57524118	PB.8792_size30	Lung	A	6	G	23	1.9385994553358568	6.658722927034416e-05	AH1	ZNF385B	ENSECAG00000000538
896	1	9795127 9795699	PB.933_size69	Adipose	AT	6	GG	23	1.9385994553358568	6.89236232798299e-05	AH1	BUB3	ENSECAG00000010047
897	1	92808628 92835936 92840614	PB.423_size176	ParietalCortex	CCC	199	GAT	52	1.9361849024025568	6.191444125137263e-05	AH3	AP3B2	ENSECAG00000019658
898	4	38211405	PB.17285_size46	Lung	C	176	T	46	1.9358696625802845	1.518656106165744e-05	AH3	SGCE	ENSECAG00000020155
899	9	47455572	PB.22520_size54	Lung	A	21	G	80	1.929610672108602	4.906427419920095e-05	AH3		ENSECAG00000048664
900	7	73502429 73509421 73517459	PB.20315_size43	Lamina	AGT	5	CCC	19	1.925999418556224	3.387771313754352e-05	AH4	CLPB	ENSECAG00000011419
901	29	28958449 28965256	PB.15204_size47	Liver	AC	19	GT	5	1.925999418556223	1.051377304268592e-05	AH4	RBM17	ENSECAG00000008939
902	10	81297123	PB.2891_size579	Testis	A	53	T	14	1.920565532505595	5.724165323240112e-05	AH4	SGK1	ENSECAG00000020431
903	1	187263431 187263577	PB.888_size100	Heart	AA	53	GC	14	1.920565532505595	6.658722927034416e-05	AH4	TMX1	ENSECAG00000003592
904	18	52266293 52266298 52266494 52266302 52266303 52266381 52266306 52266851 52266361 52266362	PB.8461_size268	Adipose	AAAAAGAAAA	98	GGGGGAGGGG	26	1.914270125974116	6.658722927034416e-05	AH3		ENSECAG00000000477
905	10	59100058 59100701 59101754	PB.2813_size198	Ovary	ACA	54	GGG	203	1.910448415021708	5.724165323240112e-05	AH1	OSTM1	ENSECAG00000016887
906	10	16002270 16002229 16002227 16002236 16002219 16002196 16002245 16002195 16002231 16002248 16002193 16002180 16002249 16002166 16002156 16002267 16002140 16002183 16002230	PB.1991_size293	Liver	AAAAAAAAAAAAAAAAAAA	1003	GGGGGGGGGGGGGGGGGGG	267	1.9094099589246267	3.387771313754352e-05	AH1		ENSECAG00000023091
907	15	61670638 61672002	PB.6497_size55	Testis	AC	23	GG	86	1.9027027986450853	6.541903226560127e-05	AH3	HEATR5B	ENSECAG00000014737
908	1	92835936 92840614	PB.423_size50	Testis	AT	16	CC	59	1.882643049361841	6.191444125137263e-05	AH3	AP3B2	ENSECAG00000019658
909	28	21264237	PB.14778_size199	Testis	A	3	C	11	1.8744691179161408	9.34557603794304e-06	AH3	NR2C1	ENSECAG00000000645
910	7	36275840	PB.20088_size22	ParietalCortex	C	3	T	11	1.8744691179161408	3.387771313754352e-05	AH3		ENSECAG00000049250
911	7	62051022	PB.20264_size101	Adipose	A	3	G	11	1.8744691179161408	3.387771313754352e-05	AH3	SYTL2	ENSECAG00000006803
912	9	42842724 42842940	PB.22500_size44	Testis	AT	6	CC	22	1.8744691179161408	4.906427419920095e-05	AH4	DPY19L4	ENSECAG00000052620
913	9	64178632	PB.22566_size27	Lung	C	3	T	11	1.8744691179161408	4.906427419920095e-05	AH3	TNFRSF11B	ENSECAG00000014916
914	3	18120019 18120396	PB.15302_size40	Ovary	AA	22	CG	6	1.874469117916141	1.051377304268592e-05	AH1	PDP2	ENSECAG00000006359
915	5	20778398	PB.17701_size25	Testis	A	11	G	3	1.874469117916141	1.518656106165744e-05	AH4	PLA2G4A	ENSECAG00000024810
916	7	4401200 4405286	PB.19916_size44	Adipose	AA	22	CG	6	1.874469117916141	3.387771313754352e-05	AH3	CLPP	ENSECAG00000023054
917	7	29422390 29438895	PB.20060_size30	Longissimus	GG	11	TA	3	1.874469117916141	3.387771313754352e-05	AH1	SC5D	ENSECAG00000018059
918	7	71848127 71852776	PB.20899_size31	Liver	CC	22	TG	6	1.874469117916141	3.738230415177216e-05	AH4	PPME1	ENSECAG00000012038
919	1	9959216	PB.37_size27	Adipose	A	11	C	3	1.874469117916141	5.957804724188688e-05	AH1	IKZF5	ENSECAG00000011238
920	13	18467022	PB.5177_size50	Heart	A	11	C	3	1.874469117916141	6.308263825611551e-05	AH4	KCTD7	ENSECAG00000024458
921	15	61320472	PB.6877_size37	Longissimus	C	11	T	3	1.874469117916141	6.541903226560127e-05	AH1	QPCT	ENSECAG00000022776
922	18	34206458 34246475	PB.8701_size56	Adipose	CC	11	TG	3	1.874469117916141	6.658722927034416e-05	AH1	STAM2	ENSECAG00000021355
923	20	32472677	PB.11176_size48	Testis	C	51	G	14	1.865070419913892	3.50459101422864e-06	AH3	EHMT2	ENSECAG00000001546
924	4	673801 677753 685016 685615	PB.17152_size44	Ovary	AAAG	102	GCTT	28	1.865070419913892	1.518656106165744e-05	AH1	CD36	ENSECAG00000015229
925	19	21831268 21832423 21837735	PB.8957_size79	Ovary	GCA	34	TTT	123	1.8550516640889003	6.658722927034416e-05	AH1	TTC14	ENSECAG00000014616
926	6	37073968 37074083	PB.19521_size40	Adipose	CA	18	TT	65	1.852442811586142	2.686853110908624e-05	AH1	M6PR	ENSECAG00000021995
927	28	17809833 17809834	PB.14759_size1963	Testis	GC	5	TT	18	1.84799690655495	9.34557603794304e-06	AH3		ENSECAG00000015541
928	29	28958449	PB.15204_size53	Ovary	A	18	G	5	1.84799690655495	1.051377304268592e-05	AH1	RBM17	ENSECAG00000008939
929	14	93330901 93359059	PB.6219_size80	Longissimus	AC	18	GT	5	1.84799690655495	6.541903226560127e-05	AH1	RAD17	ENSECAG00000011029
930	17	25182616 25329568	PB.8201_size55	Longissimus	CC	5	TT	18	1.84799690655495	6.658722927034416e-05	AH1	GTF2F2	ENSECAG00000021923
931	19	40169472 40179139	PB.9067_size48	Testis	AA	18	GT	5	1.84799690655495	6.89236232798299e-05	AH3	GOLGB1	ENSECAG00000009513
932	9	47441690 47442216 47455572	PB.22520_size83	ParietalCortex	GGG	891	TAA	248	1.8450853111350467	4.906427419920095e-05	AH3	VPS13B	ENSECAG00000019852
933	1	158866938 158870051 158872666 158873664 158873715 158873984 158874175	PB.765_size42	Lung	CGGTGTG	123	TAACACA	441	1.8421203402182809	6.658722927034416e-05	AH1		ENSECAG00000019585
934	25	26444652	PB.13514_size23	Adipose	C	12	G	43	1.8413022539809416	9.34557603794304e-06	AH3	PTGS1	ENSECAG00000009707
935	2	66557637	PB.9887_size102	Liver	C	43	T	12	1.8413022539809416	6.89236232798299e-05	AH4	CBR4	ENSECAG00000022089
936	3	18120019 18120396	PB.15302_size37	Lung	AA	25	CG	7	1.8365012677171209	1.051377304268592e-05	AH1	PDP2	ENSECAG00000006359
937	2	34863819 34863880	PB.9698_size216	Heart	CT	50	GG	14	1.8365012677171209	6.89236232798299e-05	AH4		ENSECAG00000032923
938	23	2632951 2665280	PB.12457_size28	Ovary	CA	14	TT	50	1.8365012677171204	8.17737903320016e-06	AH2		ENSECAG00000052717
939	17	21143776 21159393 21160301 21160889	PB.7954_size86	Lung	AAGG	57	CTAT	16	1.8328900141647413	6.658722927034416e-05	AH1	SPRYD7	ENSECAG00000011472
940	20	24790138	PB.10760_size119	Liver	C	32	T	9	1.830074998557688	3.50459101422864e-06	AH4	HFE	ENSECAG00000055876
941	3	89969013 89969039 89969105	PB.15664_size1236	Liver	CCG	447	TTA	126	1.8268510976834007	1.401836405691456e-05	AH4	UGDH	ENSECAG00000015009
942	20	3628177 3639581	PB.11015_size95	Lamina	AA	44	GG	156	1.8259706002249512	3.50459101422864e-06	AH4	SERPINB9	ENSECAG00000012506
943	19	47865857 47884944	PB.9355_size31	Ovary	CC	85	TA	24	1.8244284354165448	6.89236232798299e-05	AH2	SLC35A5	ENSECAG00000005098
944	5	33029846	PB.18392_size43	Ovary	A	53	G	15	1.8210298589546805	1.869115207588608e-05	AH1	OLFML2B	ENSECAG00000009623
945	1	27104232 27104298	PB.99_size36	Lung	AT	196	GG	692	1.819918383521516	0.0002348075979533	AH1		ENSECAG00000028196
946	3	67606018 67632867 67634494 67633005 67633800 67634292 67634106 67634530 67634112 67634175	PB.15587_size1053	Liver	CCGCCCCCCC	2665	TTATTTTTTT	758	1.8138657794754465	1.285016705217168e-05	AH1		ENSECAG00000033324
947	8	83694039 83694055 83694643 83694646 83694647 83694656 83694673 83694678	PB.21514_size1830	Lamina	AAAGAAAA	295	GGGAGGGG	84	1.8122537214704435	3.738230415177216e-05	AH4	SERPINB7	ENSECAG00000024951
948	16	36712567 36716696	PB.7153_size38	Lung	AA	193	GT	55	1.811097323743421	6.541903226560127e-05	AH1	NT5DC2	ENSECAG00000015835
949	2	44278081	PB.10407_size50	Adipose	C	7	T	2	1.807354922057604	2.33639400948576e-06	AH3	ZBTB48	ENSECAG00000010788
950	21	26133889	PB.11499_size21	Ovary	A	2	G	7	1.807354922057604	7.009182028457279e-06	AH1	TTC33	ENSECAG00000009947
951	22	17864811 17864831	PB.11884_size86	Ovary	CT	4	GG	14	1.807354922057604	7.009182028457279e-06	AH1	GPCPD1	ENSECAG00000023076
952	22	34388793	PB.12321_size40	Heart	G	2	T	7	1.807354922057604	7.009182028457279e-06	AH4	OSER1	ENSECAG00000018849
953	22	38674541	PB.12365_size44	Longissimus	A	2	G	7	1.807354922057604	7.009182028457279e-06	AH1	PTGIS	ENSECAG00000016521
954	22	39094894	PB.12368_size122	Lamina	C	7	G	2	1.807354922057604	7.009182028457279e-06	AH4	UBE2V1	ENSECAG00000011858
955	22	39094894	PB.12368_size78	Longissimus	C	7	G	2	1.807354922057604	7.009182028457279e-06	AH4	UBE2V1	ENSECAG00000011858
956	24	13596198	PB.12931_size74	Heart	C	7	T	2	1.807354922057604	8.17737903320016e-06	AH1	EIF2S1	ENSECAG00000018424
957	28	39373259	PB.14659_size34	Heart	C	7	T	2	1.807354922057604	9.34557603794304e-06	AH4	SREBF2	ENSECAG00000024608
958	29	28958449	PB.15204_size110	Lung	A	49	G	14	1.807354922057604	1.051377304268592e-05	AH1	RBM17	ENSECAG00000008939
959	29	28958449 28965256	PB.15204_size140	Heart	AC	14	GT	4	1.807354922057604	1.051377304268592e-05	AH4	RBM17	ENSECAG00000008939
960	3	88217046	PB.16169_size40	Lamina	C	2	T	7	1.807354922057604	1.401836405691456e-05	AH2	LIMCH1	ENSECAG00000013348
961	3	114363491 114363510	PB.16241_size43	Ovary	AT	14	GC	4	1.807354922057604	1.401836405691456e-05	AH2	TMEM128	ENSECAG00000012014
962	4	36977428	PB.16845_size23	Adipose	C	2	T	7	1.807354922057604	1.518656106165744e-05	AH1	VPS50	ENSECAG00000022811
963	4	66522187	PB.17395_size30	Heart	A	7	G	2	1.807354922057604	1.518656106165744e-05	AH4	ELMO1	ENSECAG00000019233
964	5	15551156	PB.18295_size20	Lung	A	2	G	7	1.807354922057604	1.869115207588608e-05	AH3	STX6	ENSECAG00000008510
965	5	71633566	PB.18706_size23	Adipose	A	2	G	7	1.807354922057604	1.869115207588608e-05	AH1		ENSECAG00000047002
966	6	41795755 41795756	PB.19045_size88	Testis	CA	34	GG	119	1.807354922057604	2.102754608537184e-05	AH3	GPRC5A	ENSECAG00000014921
967	7	77562197	PB.20344_size55	Lung	C	7	G	2	1.807354922057604	3.387771313754352e-05	AH3	SMPD1	ENSECAG00000012877
968	10	23613881	PB.2096_size98	Adipose	C	4	T	14	1.807354922057604	3.738230415177216e-05	AH3	PRPF31	ENSECAG00000020667
969	1	59808521 59809143	PB.273_size24	Lamina	CG	4	TT	14	1.807354922057604	5.724165323240112e-05	AH4	SLC29A3	ENSECAG00000020891
970	10	60294783	PB.2817_size62	Adipose	A	21	G	6	1.807354922057604	5.724165323240112e-05	AH3	PPIL6	ENSECAG00000014526
971	11	1190283	PB.2926_size63	Lamina	C	2	G	7	1.807354922057604	5.724165323240112e-05	AH4	RFNG	ENSECAG00000008470
972	11	11885329	PB.3040_size57	Longissimus	C	7	T	2	1.807354922057604	5.8409850237144e-05	AH1		ENSECAG00000057017
973	1	66883071	PB.306_size65	Lamina	G	2	T	7	1.807354922057604	5.8409850237144e-05	AH4	PPIF	ENSECAG00000008796
974	11	55544425	PB.3493_size36	Lung	C	7	G	2	1.807354922057604	5.957804724188688e-05	AH3	ARHGAP44	ENSECAG00000025168
975	11	51595595 51595776	PB.4034_size39	Adipose	AA	21	GC	6	1.807354922057604	6.074624424662976e-05	AH3	KRBA2	ENSECAG00000015738
976	12	35609825 35628936 35629020	PB.4357_size38	Longissimus	CGG	14	TCA	4	1.807354922057604	6.191444125137263e-05	AH1	PHRF1	ENSECAG00000009477
977	12	35122518	PB.4617_size34	Lung	C	7	T	2	1.807354922057604	6.308263825611551e-05	AH1	PHLDA2	ENSECAG00000006973
978	13	18811742 18811751	PB.5179_size31	Ovary	AC	7	GG	2	1.807354922057604	6.308263825611551e-05	AH2	CRCP	ENSECAG00000011060
979	14	42131138	PB.5636_size30	Longissimus	A	7	G	2	1.807354922057604	6.541903226560127e-05	AH1	SEPTIN8	ENSECAG00000022349
980	14	26528773	PB.5945_size20	Testis	A	14	G	4	1.807354922057604	6.541903226560127e-05	AH3		ENSECAG00000041640
981	14	45149280	PB.6071_size35	Adipose	A	7	T	2	1.807354922057604	6.541903226560127e-05	AH1	SLC27A6	ENSECAG00000006848
982	18	39962562 39962566	PB.8410_size130	Adipose	AT	4	GG	14	1.807354922057604	6.658722927034416e-05	AH3	TANC1	ENSECAG00000018415
983	19	21831268 21832423	PB.8957_size57	Longissimus	GC	4	TT	14	1.807354922057604	6.658722927034416e-05	AH1	TTC14	ENSECAG00000014616
984	19	33969134 33969187	PB.9274_size43	Lung	AA	14	TG	4	1.807354922057604	6.89236232798299e-05	AH3	LSG1	ENSECAG00000017659
985	2	66556977 66556981	PB.9887_size87	Heart	CC	2	GT	7	1.807354922057604	6.89236232798299e-05	AH1	CBR4	ENSECAG00000022089
986	15	47245087 47245119 47245123 47245125 47245133 47245153 47245155 47245165	PB.6443_size369	ParietalCortex	AAGAAAAA	1028	GGAGGGGG	296	1.7961711835649283	6.541903226560127e-05	AH1	GPR75	ENSECAG00000003142
987	30	25771395 25802088 25802177 25802198 25802315 25802324 25802338	PB.16386_size186	Lung	AATTGTA	52	TGCCCCG	15	1.7935491225325737	1.518656106165744e-05	AH3		ENSECAG00000011256
988	7	71261077	PB.20896_size104	Lung	C	90	T	26	1.7914133781885826	3.738230415177216e-05	AH3	SPCS2	ENSECAG00000006601
989	5	13474342 13474823	PB.17658_size62	Lamina	CC	38	GT	11	1.7884958948062883	1.518656106165744e-05	AH4	RASAL2	ENSECAG00000012126
990	20	2744353 3046980	PB.11010_size53	ParietalCortex	AC	11	GG	38	1.788495894806288	3.50459101422864e-06	AH1	GMDS	ENSECAG00000001999
991	4	31573702 31593325	PB.17254_size204	Lung	AC	20	GG	69	1.7865963618908067	1.518656106165744e-05	AH3	TMEM243	ENSECAG00000020746
992	20	18939275 18941115	PB.10740_size77	Adipose	AT	9	CC	31	1.7842713089445628	3.50459101422864e-06	AH3	ID4	ENSECAG00000013428
993	10	59100058 59100701 59101754	PB.2813_size83	Longissimus	ACA	9	GGG	31	1.7842713089445628	5.724165323240112e-05	AH1	OSTM1	ENSECAG00000016887
994	1	27104232 27104298	PB.99_size247	Heart	AT	431	GG	1479	1.7788622780099694	0.0001600429896497	AH1		ENSECAG00000028196
995	4	84138477 84138538	PB.17021_size36	ParietalCortex	AA	24	CG	7	1.777607578663552	1.518656106165744e-05	AH1	AHCYL2	ENSECAG00000014138
996	5	44898607 44898663	PB.17941_size48	Lung	CA	7	GG	24	1.777607578663552	1.7522955071143197e-05	AH3	GJA5	ENSECAG00000022462
997	9	43081256 43082827	PB.22502_size178	Adipose	CC	41	TA	12	1.7725895038969277	4.906427419920095e-05	AH3	TP53INP1	ENSECAG00000017665
998	18	76751197 76753901	PB.8855_size42	Adipose	AA	58	TC	17	1.7705181538772323	6.658722927034416e-05	AH3	TMEM237	ENSECAG00000019645
999	4	4683374 4724178	PB.17164_size41	Testis	CC	75	GT	22	1.7693870718585836	1.518656106165744e-05	AH4	ORC5	ENSECAG00000007885
1000	4	31573702 31593325 31593835	PB.17254_size154	Lung	ACC	54	GGG	184	1.7686744538935442	1.518656106165744e-05	AH1	TMEM243	ENSECAG00000020746
1001	5	43248284 43248285 43248287 43248289 43248292 43248295 43248299	PB.18539_size283	Liver	CTACCAT	885	GGGGGTC	260	1.7671658319419052	1.869115207588608e-05	AH1	ECM1	ENSECAG00000008545
1002	2	88991193 88991200	PB.10585_size51	Testis	AT	5	GG	17	1.765534746362977	3.50459101422864e-06	AH3	USP38	ENSECAG00000009333
1003	23	21700577 21742787	PB.12718_size69	Lamina	AC	15	GG	51	1.765534746362977	8.17737903320016e-06	AH2		ENSECAG00000014036
1004	7	26681894 26690828	PB.20639_size203	Adipose	AA	17	GC	5	1.765534746362977	3.5045910142286394e-05	AH1	MPZL2	ENSECAG00000012396
1005	8	49948850 50034831	PB.21895_size80	Adipose	AA	5	GG	17	1.765534746362977	4.67278801897152e-05	AH3	ZNF521	ENSECAG00000006546
1006	9	47986189 47986751	PB.22525_size174	Testis	AA	34	TC	10	1.765534746362977	4.906427419920095e-05	AH3	ANKRD46	ENSECAG00000013340
1007	9	49436909	PB.22530_size20	Ovary	C	5	T	17	1.765534746362977	4.906427419920095e-05	AH1	RRM2B	ENSECAG00000006166
1008	14	1481851 1512360	PB.5426_size71	Ovary	GG	17	TC	5	1.765534746362977	6.308263825611551e-05	AH1	GFPT2	ENSECAG00000009303
1009	18	76171997 76204222	PB.8850_size43	Adipose	AA	17	TG	5	1.765534746362977	6.658722927034416e-05	AH3	HYCC2	ENSECAG00000014614
1010	18	67414631	PB.8820_size385	Liver	A	42	G	142	1.7574296967259218	6.658722927034416e-05	AH4	STAT1	ENSECAG00000009039
1011	27	33068298	PB.14338_size26	Ovary	C	27	T	8	1.7548875021634684	9.34557603794304e-06	AH2		ENSECAG00000022947
1012	5	44203634 44203728 44203752 44203951 44236779 44237849 44237941 44238016	PB.17929_size831	Testis	GTTTTCGT	589	TACCCGAG	175	1.7509127119981318	1.7522955071143197e-05	AH4		ENSECAG00000013941
1013	8	8775155 8775271	PB.21634_size22	Lung	AC	14	GG	47	1.7472339296200334	3.738230415177216e-05	AH1	MTFP1	ENSECAG00000018122
1014	5	33639488	PB.17778_size390	Liver	A	57	G	17	1.7454271729144022	1.518656106165744e-05	AH4	COPA	ENSECAG00000021818
1015	10	41418859 41419395 41419477	PB.2761_size28	Lung	CCC	124	GTA	37	1.7447429447579257	5.724165323240112e-05	AH1	AKIRIN2	ENSECAG00000010789
1016	24	19957770 19958868 19958869 19959140 19959536 19959560 19960712 19960782	PB.12970_size36	Lung	AGAGAAAT	277	GTGCGGCA	83	1.7387027347022637	8.17737903320016e-06	AH3	ISCA2	ENSECAG00000018007
1017	1	27104232 27104298	PB.99_size25	Adipose	AT	253	GG	844	1.738105614012875	0.0001600429896497	AH1		ENSECAG00000028196
1018	2	88991193 88991200	PB.10585_size37	ParietalCortex	AT	3	GG	10	1.7369655941662063	3.50459101422864e-06	AH3	USP38	ENSECAG00000009333
1019	20	12536988	PB.10713_size29	Lamina	A	3	C	10	1.7369655941662063	3.50459101422864e-06	AH4	EDN1	ENSECAG00000011618
1020	20	34756028 34756547	PB.10865_size103	Adipose	CC	10	TT	3	1.7369655941662063	3.50459101422864e-06	AH3	ZBTB9	ENSECAG00000001767
1021	28	16472244	PB.14753_size35	ParietalCortex	A	20	T	6	1.7369655941662063	9.34557603794304e-06	AH4	DUSP6	ENSECAG00000046638
1022	3	51777947	PB.15520_size53	Longissimus	A	20	G	6	1.7369655941662063	1.051377304268592e-05	AH1	HSD17B11	ENSECAG00000008173
1023	1	186187594	PB.1762_size71	Lung	A	10	G	3	1.7369655941662063	1.518656106165744e-05	AH1	NEMF	ENSECAG00000017376
1024	7	68495982	PB.20279_size23	Longissimus	C	3	T	10	1.7369655941662063	3.387771313754352e-05	AH1	KCTD21	ENSECAG00000038949
1025	7	85297638	PB.20980_size143	Liver	C	3	G	10	1.7369655941662063	3.738230415177216e-05	AH1	PSMA1	ENSECAG00000024086
1026	8	378951	PB.21044_size24	Heart	C	10	G	3	1.7369655941662063	3.738230415177216e-05	AH1	ARVCF	ENSECAG00000026951
1027	11	4911618	PB.3586_size369	Adipose	A	3	G	10	1.7369655941662063	5.957804724188688e-05	AH3	SEPTIN9	ENSECAG00000020246
1028	13	31608119 31747184 31755857	PB.4919_size126	Longissimus	CAC	30	TGT	9	1.7369655941662063	6.308263825611551e-05	AH1	PARN	ENSECAG00000017792
1029	14	92424079 92446296	PB.6211_size35	Heart	CA	3	TG	10	1.7369655941662063	6.541903226560127e-05	AH4	PTCD2	ENSECAG00000007022
1030	15	29661046	PB.6363_size32	Heart	C	10	T	3	1.7369655941662063	6.541903226560127e-05	AH1	DCTN1	ENSECAG00000005572
1031	16	40965125	PB.7225_size29	Liver	A	10	G	3	1.7369655941662063	6.541903226560127e-05	AH1	ELP6	ENSECAG00000024036
1032	16	45006789	PB.7687_size26	Heart	C	10	G	3	1.7369655941662063	6.658722927034416e-05	AH4	KLHL40	ENSECAG00000018580
1033	1	159312393	PB.771_size28	Ovary	C	6	T	20	1.7369655941662063	6.658722927034416e-05	AH1		ENSECAG00000046941
1034	16	60892164	PB.7756_size92	Longissimus	A	3	G	10	1.7369655941662063	6.658722927034416e-05	AH1		ENSECAG00000029267
1035	14	28680240 28680337 28684951	PB.5969_size1222	Ovary	CAC	639	GGA	2127	1.734932197013678	6.541903226560127e-05	AH1		ENSECAG00000036703
1036	16	12751334 12817231	PB.7500_size187	Ovary	CA	59	GG	196	1.732066794753367	6.658722927034416e-05	AH1	ITPR1	ENSECAG00000020933
1037	10	62539154 62548532	PB.2829_size77	Ovary	AT	95	GG	315	1.7293524100563311	5.724165323240112e-05	AH2	LAMA4	ENSECAG00000018584
1038	23	14448754 14448822 14449971 14449976 14453999 14455256	PB.12491_size65	Lung	AAGGTG	23	GCCCCC	76	1.7243655573865726	8.17737903320016e-06	AH3		ENSECAG00000037215
1039	26	4666279	PB.14076_size42	ParietalCortex	C	115	T	379	1.7205639872267164	9.34557603794304e-06	AH1		ENSECAG00000056772
1040	18	46069347 46095345 46130714	PB.8736_size95	ParietalCortex	GGG	510	TCA	155	1.7182290315846205	6.658722927034416e-05	AH1	SCN1A	ENSECAG00000015359
1041	27	38936538 38936819	PB.14487_size31	Liver	CC	23	GT	7	1.7162070339994089	9.34557603794304e-06	AH1		ENSECAG00000037808
1042	3	114363491 114363510	PB.16241_size115	Lamina	AT	23	GC	7	1.7162070339994089	1.401836405691456e-05	AH2	TMEM128	ENSECAG00000012014
1043	11	14280584 14280949	PB.3055_size41	Adipose	CC	23	GT	7	1.7162070339994089	5.8409850237144e-05	AH3	PITPNC1	ENSECAG00000022070
1044	2	34831623	PB.9697_size552	Testis	A	21	G	69	1.7162070339994089	6.89236232798299e-05	AH4	CAPZB	ENSECAG00000009145
1045	13	11554385 11555111	PB.5152_size163	Testis	CG	190	TA	58	1.7118746132033758	6.308263825611551e-05	AH4	TBL2	ENSECAG00000015585
1046	10	41418859 41419395 41419477	PB.2761_size82	Lung	CCC	36	GTA	11	1.7104933828050153	5.724165323240112e-05	AH3	AKIRIN2	ENSECAG00000010789
1047	16	9461512 9462222	PB.7492_size391	Heart	CC	235	GT	72	1.7065919451226874	6.658722927034416e-05	AH1	CAV3	ENSECAG00000020701
1048	21	22804189 22804235	PB.11725_size100	Ovary	CC	13	TA	4	1.7004397181410922	7.009182028457279e-06	AH1	MRPS30	ENSECAG00000009350
1049	23	18468105	PB.12506_size120	Testis	C	4	T	13	1.7004397181410922	8.17737903320016e-06	AH3	ABHD17B	ENSECAG00000020790
1050	27	4104046 4104225	PB.14238_size48	Adipose	AG	4	CC	13	1.7004397181410922	9.34557603794304e-06	AH1	SFRP1	ENSECAG00000021358
1051	27	25866350	PB.14325_size47	Liver	A	52	G	16	1.7004397181410922	9.34557603794304e-06	AH4	ENPP6	ENSECAG00000011627
1052	27	26427940 26431251	PB.14461_size72	Liver	CC	26	TG	8	1.7004397181410922	9.34557603794304e-06	AH4	CDKN2AIP	ENSECAG00000015905
1053	30	31050047 31054678	PB.16543_size36	Heart	GA	13	TC	4	1.7004397181410922	1.518656106165744e-05	AH4	CYB5R1	ENSECAG00000009763
1054	4	87322864 87322903 87322929	PB.17463_size91	Lamina	CCG	13	TGA	4	1.7004397181410922	1.518656106165744e-05	AH4	CHCHD3	ENSECAG00000000861
1055	5	33639488	PB.17778_size271	Lung	A	13	G	4	1.7004397181410922	1.518656106165744e-05	AH3	COPA	ENSECAG00000021818
1056	6	53314041 53317065 53321668	PB.19596_size87	Liver	ATG	28	CCC	91	1.7004397181410922	2.803672811382912e-05	AH4	TM7SF3	ENSECAG00000017496
1057	8	83148073	PB.21997_size38	Testis	A	13	G	4	1.7004397181410922	4.67278801897152e-05	AH3	KDSR	ENSECAG00000020472
1058	9	51299111	PB.22536_size22	Adipose	C	13	T	4	1.7004397181410922	4.906427419920095e-05	AH3	LRP12	ENSECAG00000016556
1059	13	31178232 31178273 31180717	PB.4917_size54	Testis	AAA	52	GCT	16	1.7004397181410922	6.308263825611551e-05	AH3	MARF1	ENSECAG00000013828
1060	16	40965125	PB.7225_size126	Ovary	A	8	G	26	1.7004397181410922	6.541903226560127e-05	AH1	ELP6	ENSECAG00000024036
1061	25	7873682 7873683	PB.13711_size132	ParietalCortex	CC	33	TT	107	1.6970728670426936	9.34557603794304e-06	AH2	PGAP4	ENSECAG00000002562
1062	19	21831268 21832423 21837735	PB.8957_size112	Lamina	GCA	33	TTT	107	1.6970728670426936	6.658722927034416e-05	AH2	TTC14	ENSECAG00000014616
1063	1	13400806 13401284	PB.54_size514	Liver	AC	596	GT	184	1.6956065644051488	6.308263825611551e-05	AH4	PRDX3	ENSECAG00000017026
1064	23	26114938 26114963	PB.12743_size44	Heart	CA	13	GG	42	1.691877704637668	8.17737903320016e-06	AH1		ENSECAG00000051327
1065	14	6754773 6754775 6754996	PB.5872_size38	ParietalCortex	AGC	292	TTT	943	1.6912894017950797	6.541903226560127e-05	AH4	NSG2	ENSECAG00000013801
1066	28	1027425 1049733	PB.14498_size115	Lamina	AT	22	GG	71	1.690315500867385	9.34557603794304e-06	AH2	TBC1D15	ENSECAG00000006710
1067	9	47441690 47442216 47455572	PB.22520_size191	Adipose	GGG	329	TAA	102	1.689518431763746	4.906427419920095e-05	AH3	VPS13B	ENSECAG00000019852
1068	1	29737122 29737211	PB.128_size70	Adipose	CA	18	TT	58	1.6880559936852595	8.17737903320016e-06	AH3	CWF19L1	ENSECAG00000016333
1069	10	6341561 6341594	PB.1828_size247	Longissimus	CG	99	TA	319	1.6880559936852595	1.869115207588608e-05	AH1	SCN1B	ENSECAG00000009817
1070	10	25097846 25099002	PB.2675_size45	Liver	CA	27	GG	87	1.6880559936852595	5.724165323240112e-05	AH1		ENSECAG00000019196
1071	20	17107851 17108826 17109364	PB.10736_size35	Lamina	AAA	190	CTG	59	1.6872125589691065	3.50459101422864e-06	AH4	CAP2	ENSECAG00000011524
1072	10	79108561 79130847 79142065	PB.2335_size110	Liver	AAC	42	GGG	135	1.6844981742720706	5.023247120394384e-05	AH4		ENSECAG00000057869
1073	18	76326249 76326271 76326274	PB.8561_size254	Lamina	AAA	106	GGG	33	1.6835263352047456	6.658722927034416e-05	AH2	CFLAR	ENSECAG00000021300
1074	23	14448754 14448822 14449971 14449976 14453999 14455256	PB.12491_size209	Longissimus	AAGGTG	39	GCCCCC	125	1.6803820657998387	8.17737903320016e-06	AH1		ENSECAG00000037215
1075	20	4931978 4948771	PB.11023_size447	Testis	GG	173	TC	54	1.679740725473256	3.50459101422864e-06	AH3	ECI2	ENSECAG00000000313
1076	23	12907814 12907819	PB.12693_size53	Ovary	CC	16	GG	5	1.6780719051126378	8.17737903320016e-06	AH1		ENSECAG00000028496
1077	29	28958449	PB.15204_size42	Adipose	A	16	G	5	1.6780719051126378	1.051377304268592e-05	AH1	RBM17	ENSECAG00000008939
1078	3	37816587	PB.15477_size64	Lamina	A	16	G	5	1.6780719051126378	1.051377304268592e-05	AH2	MANBA	ENSECAG00000021588
1079	3	40506577 40507363	PB.15491_size44	Longissimus	GG	16	TA	5	1.6780719051126378	1.051377304268592e-05	AH1	TRMT10A	ENSECAG00000012352
1080	3	40506577 40507363	PB.15491_size62	Adipose	GG	32	TA	10	1.6780719051126378	1.051377304268592e-05	AH3	TRMT10A	ENSECAG00000012352
1081	11	22801740	PB.3201_size125	Adipose	C	16	T	5	1.6780719051126378	5.957804724188688e-05	AH3	PGAP3	ENSECAG00000010548
1082	15	28535429	PB.6731_size27	Lamina	C	16	T	5	1.6780719051126378	6.541903226560127e-05	AH2	MRPL19	ENSECAG00000011079
1083	15	15792554 15795107	PB.6307_size30	ParietalCortex	AC	10	TT	32	1.6780719051126376	6.541903226560127e-05	AH1	FBLN7	ENSECAG00000020778
1084	10	18003656 18008261 18008313	PB.2018_size177	Liver	CGT	300	TAA	958	1.6750631552402997	3.387771313754352e-05	AH1	SELENOW	ENSECAG00000006989
1085	8	5077093 5077527 5099107	PB.21601_size59	ParietalCortex	AAC	67	CGT	21	1.6737717676790125	3.738230415177216e-05	AH2	PI4KA	ENSECAG00000023152
1086	9	22442501 22442672 22460908 22459492 22459861 22460841 22459871 22459945 22460987 22460041 22460650 22460592	PB.22125_size2422	Liver	CTTCCCCCCCCC	8739	GCCTTTTTTTTT	2740	1.6732923090136156	4.67278801897152e-05	AH1		ENSECAG00000045564
1087	10	11111846 11114919 11120345	PB.1920_size50	ParietalCortex	CGC	27	TTT	86	1.6713772525386297	2.453213709960048e-05	AH1	LTBP4	ENSECAG00000017905
1088	11	5566691 5568217	PB.2988_size46	Heart	CC	35	TG	11	1.669851398307669	5.724165323240112e-05	AH4	ST6GALNAC1	ENSECAG00000010215
1089	11	45589425 45591592	PB.3952_size545	Lung	GG	105	TA	33	1.669851398307669	6.074624424662976e-05	AH1	SLC43A2	ENSECAG00000018324
1090	19	51407147 51460857 51461086	PB.9112_size46	Ovary	ATA	17	GCC	54	1.6674246609131291	6.89236232798299e-05	AH1	IFT57	ENSECAG00000011438
1091	12	1257849 1257878 1257880 1257984 1258077	PB.4113_size18076	Liver	CCTCC	11108	TTCTT	3500	1.666172255099155	6.074624424662976e-05	AH1	CAT	ENSECAG00000019408
1092	24	11361722	PB.12922_size28	Ovary	C	6	T	19	1.6629650127224294	8.17737903320016e-06	AH1	PLEKHG3	ENSECAG00000006117
1093	8	4702851 4702915 4702988 4707257	PB.21592_size61	Heart	CAAT	12	GGGG	38	1.6629650127224294	3.738230415177216e-05	AH4	MMP11	ENSECAG00000010830
1094	9	38444908 38452272 38452342	PB.22172_size83	Heart	GTT	6	TCC	19	1.6629650127224294	4.789607719445808e-05	AH4		ENSECAG00000013889
1095	19	21831268 21832423	PB.8957_size38	Heart	GC	6	TT	19	1.6629650127224294	6.658722927034416e-05	AH4	TTC14	ENSECAG00000014616
1096	19	59250447 59255949	PB.9132_size1232	Testis	GA	6	TC	19	1.6629650127224294	6.89236232798299e-05	AH3	CLDND1	ENSECAG00000020656
1097	5	70007632	PB.18702_size26	Ovary	C	19	T	6	1.6629650127224291	1.869115207588608e-05	AH1	CDC7	ENSECAG00000022964
1098	9	45530405 45530510 45530598	PB.22199_size278	Adipose	CCC	19	GTT	6	1.6629650127224291	4.789607719445808e-05	AH3	MTDH	ENSECAG00000010986
1099	11	33960445	PB.3291_size342	Lamina	A	19	G	6	1.6629650127224291	5.957804724188688e-05	AH2	CLTC	ENSECAG00000019077
1100	13	42229372	PB.5007_size23	Longissimus	A	19	G	6	1.6629650127224291	6.308263825611551e-05	AH1		ENSECAG00000038477
1101	18	33466986 33466989	PB.8696_size48	Lung	AA	38	CG	12	1.6629650127224291	6.658722927034416e-05	AH3	NMI	ENSECAG00000006801
1102	16	48720726 48740157 48746822	PB.7719_size72	Testis	ACG	49	TTT	155	1.6614145611590294	6.658722927034416e-05	AH3	DLEC1	ENSECAG00000008613
1103	23	8375440 8419122	PB.12480_size75	Ovary	AA	60	GT	19	1.658963082164933	8.17737903320016e-06	AH1	FRMD3	ENSECAG00000007878
1104	22	18769579 18770784	PB.12215_size257	Longissimus	AA	104	GC	33	1.6560455987826386	7.009182028457279e-06	AH1	PRNP	ENSECAG00000029062
1105	19	12886140 12886809	PB.9187_size60	Lamina	CC	63	TG	20	1.655351828612554	6.89236232798299e-05	AH2	GPR160	ENSECAG00000005959
1106	24	44463205 44463230	PB.13343_size32	Adipose	CG	14	TT	44	1.6520766965796931	9.34557603794304e-06	AH3	CINP	ENSECAG00000017856
1107	31	8984083 8993527	PB.16680_size102	Adipose	CG	22	TA	7	1.6520766965796931	1.518656106165744e-05	AH3	FNDC1	ENSECAG00000000239
1108	8	68731698 68733136	PB.21456_size72	Adipose	AA	44	GT	14	1.6520766965796931	3.738230415177216e-05	AH3	C18orf25	ENSECAG00000020333
1109	8	634885 639003	PB.21565_size86	Heart	AA	44	TC	14	1.6520766965796931	3.738230415177216e-05	AH4	SEPTIN5	ENSECAG00000020718
1110	11	748235	PB.2919_size140	Adipose	C	22	T	7	1.6520766965796931	5.724165323240112e-05	AH3	CYBC1	ENSECAG00000016280
1111	23	251524 251681 251758 252934 253006	PB.12443_size1336	Liver	CCCCC	3589	TTTTG	1142	1.6520192724532343	7.009182028457279e-06	AH1		ENSECAG00000004288
1112	10	18003656 18008261 18008313	PB.2018_size236	Lung	CGT	237	TAA	744	1.6504155622097725	3.387771313754352e-05	AH1	SELENOW	ENSECAG00000006989
1113	1	27104232 27104298	PB.99_size56	Liver	AT	281	GG	879	1.645293034922478	0.0002628443260671	AH1		ENSECAG00000028196
1114	6	37073968 37074083	PB.19521_size70	Heart	CA	8	TT	25	1.6438561897747246	2.686853110908624e-05	AH1	M6PR	ENSECAG00000021995
1115	9	69302993	PB.22289_size35	Lamina	C	25	G	8	1.6438561897747246	4.789607719445808e-05	AH4	NSMCE2	ENSECAG00000026944
1116	10	81297123 81302762	PB.2891_size600	Testis	AC	25	TG	8	1.6438561897747246	5.724165323240112e-05	AH3	SGK1	ENSECAG00000020431
1117	12	30265339	PB.4305_size33	Ovary	C	8	T	25	1.6438561897747246	6.191444125137263e-05	AH2	CCS	ENSECAG00000022701
1118	1	117577502 117578462	PB.530_size48	ParietalCortex	AT	25	GA	8	1.6438561897747246	6.308263825611551e-05	AH2		ENSECAG00000026884
1119	25	31680750 31703344	PB.13538_size1643	ParietalCortex	CG	194	TA	606	1.6432611412858231	9.34557603794304e-06	AH3	STXBP1	ENSECAG00000013078
1120	22	50256932	PB.12121_size355	Longissimus	A	179	C	559	1.6428886955789337	7.009182028457279e-06	AH1		ENSECAG00000009413
1121	13	20718078 20719677	PB.5226_size76	Lung	CC	28	TG	9	1.6374299206152918	6.308263825611551e-05	AH3	YPEL3	ENSECAG00000024038
1122	3	91151344 91180557	PB.16191_size31	Adipose	AA	59	TG	19	1.6347155359182557	1.401836405691456e-05	AH3	TBC1D1	ENSECAG00000022162
1123	16	26889162 26890306	PB.7105_size141	Adipose	AT	48	GG	149	1.6342060197410055	6.541903226560127e-05	AH3	THOC7	ENSECAG00000000497
1124	18	76065939 76071097	PB.8847_size143	Ovary	CA	43	GG	133	1.6290176807990917	6.658722927034416e-05	AH2	CLK1	ENSECAG00000015355
1125	22	30039887 30054293	PB.12000_size38	Adipose	CG	11	TT	34	1.628031222613042	7.009182028457279e-06	AH3	DHX35	ENSECAG00000013881
1126	4	89105116 89114166 89114187	PB.17475_size40	Lung	CCC	105	GAT	34	1.6267826764157831	1.518656106165744e-05	AH1	WDR91	ENSECAG00000048050
1127	21	2641157 2641333	PB.11374_size35	Heart	AT	24	GG	74	1.6244908649077936	7.009182028457279e-06	AH1	SIN3B	ENSECAG00000008366
1128	2	51533897 51534462	PB.9817_size82	Testis	GG	37	TA	12	1.6244908649077936	6.89236232798299e-05	AH3	SLC39A14	ENSECAG00000008287
1129	10	16002140 16002156 16002166 16002195 16002196 16002219 16002245 16002248	PB.1991_size150	Liver	AAAAAAAA	527	GGGGGGGG	171	1.6238066367513169	3.387771313754352e-05	AH4		ENSECAG00000023091
1130	9	26691542 26753326	PB.22452_size53	ParietalCortex	CC	83	GT	27	1.620151929183456	4.789607719445808e-05	AH4	FAM110B	ENSECAG00000004777
1131	26	26807828 26821709 26834247 26844015	PB.14111_size46	ParietalCortex	ACGC	55	TTTT	169	1.6195197227575246	9.34557603794304e-06	AH1	LTN1	ENSECAG00000010824
1132	20	3628177	PB.11015_size39	ParietalCortex	A	14	G	43	1.6189098326444935	3.50459101422864e-06	AH3	SERPINB9	ENSECAG00000012506
1133	2	80639686 80662094 80674100	PB.10554_size109	Adipose	AGG	15	CAA	46	1.6166713604484944	3.50459101422864e-06	AH1	TRIM2	ENSECAG00000020605
1134	4	96002481	PB.17080_size230	Lung	A	138	G	422	1.612574731929016	1.518656106165744e-05	AH1		ENSECAG00000055947
1135	19	15140358	PB.9201_size253	Heart	A	61	G	20	1.6088092426755238	6.89236232798299e-05	AH4	NCEH1	ENSECAG00000010106
1136	6	71470236 71470248 71470266 71470435 71470647 71470703	PB.19197_size425	Liver	CATATC	186	TGCCCG	61	1.608421473545145	2.453213709960048e-05	AH1		ENSECAG00000038379
1137	6	81407113 81431157	PB.19270_size521	Testis	CA	91	GG	277	1.605947525850492	2.570033410434336e-05	AH4	C6H12orf56	ENSECAG00000018336
1138	9	47986189 47986751	PB.22525_size197	Liver	AA	76	TC	25	1.6040713236688608	4.906427419920095e-05	AH4	ANKRD46	ENSECAG00000013340
1139	7	1267751 1267923 1268491	PB.20464_size58	Adipose	CTA	25	GGG	76	1.6040713236688606	3.387771313754352e-05	AH3	MKNK2	ENSECAG00000025008
1140	3	56096698	PB.15541_size298	Liver	A	79	G	26	1.6033410300360107	1.051377304268592e-05	AH1	HNRNPDL	ENSECAG00000022692
1141	7	4401200 4405286	PB.19916_size61	Testis	AA	82	CG	27	1.6026645024546151	3.387771313754352e-05	AH3	CLPP	ENSECAG00000023054
1142	7	12841895 12843103 12843325 12843475 12843650	PB.20567_size1110	Liver	AAATA	430	GTGCG	1304	1.6005353046416173	3.387771313754352e-05	AH1	TMEM123	ENSECAG00000033952
1143	14	85119608 85121590 85122934 85123041	PB.5766_size53	Liver	CACC	412	TGGT	137	1.5884684442226915	6.541903226560127e-05	AH1	ACOT12	ENSECAG00000023186
1144	2	117296412	PB.10013_size227	Adipose	A	1	G	3	1.5849625007211563	1.16819700474288e-06	AH3	ETNPPL	ENSECAG00000018724
1145	2	21184950	PB.10172_size44	Adipose	C	1	G	3	1.5849625007211563	1.16819700474288e-06	AH3	SH3D21	ENSECAG00000020556
1146	2	28044638 28066379	PB.10242_size67	Adipose	AA	1	GC	3	1.5849625007211563	1.16819700474288e-06	AH1	SMPDL3B	ENSECAG00000000634
1147	1	29074832 29076865	PB.1024_size183	Adipose	AC	9	TT	27	1.5849625007211563	1.16819700474288e-06	AH3	LZTS2	ENSECAG00000013288
1148	2	30604266 30609442	PB.10283_size25	Lung	CA	1	TG	3	1.5849625007211563	1.16819700474288e-06	AH3	NCMAP	ENSECAG00000042902
1149	20	24667536	PB.10757_size25	Lung	C	1	T	3	1.5849625007211563	3.50459101422864e-06	AH3	TRIM38	ENSECAG00000024438
1150	20	3551596 3558330	PB.11014_size39	Ovary	AG	11	CC	33	1.5849625007211563	3.50459101422864e-06	AH1	SERPINB1	ENSECAG00000009896
1151	20	34324832	PB.11192_size33	Lamina	A	3	G	9	1.5849625007211563	3.50459101422864e-06	AH4		ENSECAG00000016898
1152	20	38770580 38770958	PB.11237_size37	Lamina	CG	10	TT	30	1.5849625007211563	3.50459101422864e-06	AH2	BTBD9	ENSECAG00000018393
1153	20	44023014	PB.11287_size37	Lung	C	3	T	9	1.5849625007211563	3.50459101422864e-06	AH3	SLC35B2	ENSECAG00000017860
1154	21	26143632	PB.11743_size33	Heart	C	1	G	3	1.5849625007211563	7.009182028457279e-06	AH4	PTGER4	ENSECAG00000011145
1155	21	29124737	PB.11751_size45	Lung	C	1	T	3	1.5849625007211563	7.009182028457279e-06	AH3	NIPBL	ENSECAG00000018233
1156	22	19501581	PB.11896_size26	Heart	C	1	G	3	1.5849625007211563	7.009182028457279e-06	AH1	PANK2	ENSECAG00000017511
1157	22	38436589	PB.12362_size43	Longissimus	C	1	T	3	1.5849625007211563	7.009182028457279e-06	AH1	ZNFX1	ENSECAG00000020963
1158	22	50428000	PB.12429_size35	Liver	A	3	G	9	1.5849625007211563	7.009182028457279e-06	AH4	ARFRP1	ENSECAG00000019636
1159	23	18468105	PB.12506_size20	ParietalCortex	C	2	T	6	1.5849625007211563	8.17737903320016e-06	AH3	ABHD17B	ENSECAG00000020790
1160	23	14347582	PB.12696_size37	Adipose	A	1	C	3	1.5849625007211563	8.17737903320016e-06	AH3	GCNT1	ENSECAG00000020201
1161	24	21413634 21433351	PB.13249_size88	Lamina	AC	4	GG	12	1.5849625007211563	9.34557603794304e-06	AH2	TGFB3	ENSECAG00000015029
1162	25	2554167	PB.13401_size32	Lamina	A	1	G	3	1.5849625007211563	9.34557603794304e-06	AH2	GRHPR	ENSECAG00000008981
1163	25	11027336	PB.13445_size44	Longissimus	C	1	T	3	1.5849625007211563	9.34557603794304e-06	AH1		ENSECAG00000008088
1164	25	16882141	PB.13469_size28	Lung	C	1	T	3	1.5849625007211563	9.34557603794304e-06	AH1	DNAJC25	ENSECAG00000012451
1165	25	38169233 38169285 38169399	PB.13889_size168	Adipose	CCA	6	GGG	18	1.5849625007211563	9.34557603794304e-06	AH3	PMPCA	ENSECAG00000022206
1166	27	7520301	PB.14255_size37	Lung	A	13	G	39	1.5849625007211563	9.34557603794304e-06	AH1	PLPP5	ENSECAG00000001080
1167	1	120698438	PB.1440_size41	Lamina	A	3	G	9	1.5849625007211563	9.34557603794304e-06	AH4	PML	ENSECAG00000004617
1168	28	21597975 21598021	PB.14539_size168	Longissimus	AT	8	CC	24	1.5849625007211563	9.34557603794304e-06	AH1	METAP2	ENSECAG00000015390
1169	28	29463098	PB.14576_size58	Longissimus	C	5	T	15	1.5849625007211563	9.34557603794304e-06	AH1	WASHC4	ENSECAG00000005038
1170	28	43345949 43364248	PB.14695_size68	Adipose	AC	1	GT	3	1.5849625007211563	9.34557603794304e-06	AH3	TRMU	ENSECAG00000000467
1171	29	29546398 29546778 29546825	PB.15061_size266	Adipose	ACC	1	GGG	3	1.5849625007211563	1.051377304268592e-05	AH1	CALML5	ENSECAG00000030444
1172	3	20630137 20630147	PB.15901_size419	Heart	CG	1	TA	3	1.5849625007211563	1.401836405691456e-05	AH1	PSMD7	ENSECAG00000020408
1173	1	148798437	PB.1600_size41	Lamina	A	2	C	6	1.5849625007211563	1.401836405691456e-05	AH4	NUSAP1	ENSECAG00000016495
1174	3	100373552 100373560	PB.16202_size20	Longissimus	GC	1	TA	3	1.5849625007211563	1.401836405691456e-05	AH1	TBC1D19	ENSECAG00000011680
1175	30	8350482 8364109	PB.16348_size56	Heart	CG	1	TA	3	1.5849625007211563	1.401836405691456e-05	AH1	LBR	ENSECAG00000011192
1176	30	22440443 22459576	PB.16382_size124	Lung	CA	13	GG	39	1.5849625007211563	1.518656106165744e-05	AH1	RO60	ENSECAG00000018653
1177	30	30188359 30191075	PB.16413_size102	Ovary	AC	40	GG	120	1.5849625007211563	1.518656106165744e-05	AH1	SHISA4	ENSECAG00000021280
1178	31	3550139	PB.16568_size24	Testis	C	5	G	15	1.5849625007211563	1.518656106165744e-05	AH4	RPS6KA2	ENSECAG00000020508
1179	4	61280382 61280465	PB.16935_size63	Adipose	AT	3	GG	9	1.5849625007211563	1.518656106165744e-05	AH1	GARS1	ENSECAG00000019373
1180	1	163959151 163962516	PB.1700_size60	Heart	AT	7	GG	21	1.5849625007211563	1.518656106165744e-05	AH4		ENSECAG00000058749
1181	4	102756258	PB.17118_size33	Longissimus	C	1	T	3	1.5849625007211563	1.518656106165744e-05	AH1	ATG9B	ENSECAG00000024299
1182	4	102742570	PB.17552_size66	Lamina	A	1	G	3	1.5849625007211563	1.518656106165744e-05	AH4	ATG9B	ENSECAG00000006591
1183	5	507819 522279	PB.17585_size64	Heart	CA	1	TG	3	1.5849625007211563	1.518656106165744e-05	AH1		ENSECAG00000000042
1184	5	4467296	PB.17615_size295	Adipose	C	1	G	3	1.5849625007211563	1.518656106165744e-05	AH3	DCAF6	ENSECAG00000000413
1185	5	6275685	PB.18236_size29	Adipose	C	4	T	12	1.5849625007211563	1.869115207588608e-05	AH1	SCYL3	ENSECAG00000022282
1186	5	9648342	PB.18257_size37	Adipose	A	1	C	3	1.5849625007211563	1.869115207588608e-05	AH1	RC3H1	ENSECAG00000021208
1187	5	55009777 55009798	PB.18632_size83	Heart	GC	72	TT	216	1.5849625007211563	1.869115207588608e-05	AH4		ENSECAG00000024946
1188	6	55269408	PB.19092_size32	Adipose	C	1	T	3	1.5849625007211563	2.219574309011472e-05	AH1	FAR2	ENSECAG00000018016
1189	6	68006199	PB.19139_size35	Lung	A	1	G	3	1.5849625007211563	2.33639400948576e-05	AH3	SPATS2	ENSECAG00000005508
1190	10	11111846 11111867	PB.1920_size271	Lung	CA	17	TT	51	1.5849625007211563	2.453213709960048e-05	AH3	LTBP4	ENSECAG00000017905
1191	1	43183057 43183661	PB.208_size93	Longissimus	CG	4	TA	12	1.5849625007211563	3.738230415177216e-05	AH1		ENSECAG00000051118
1192	8	37148246	PB.21336_size27	Adipose	G	1	T	3	1.5849625007211563	3.738230415177216e-05	AH1	ANKRD12	ENSECAG00000013901
1193	8	634885	PB.21565_size79	Lamina	A	3	T	9	1.5849625007211563	3.738230415177216e-05	AH4	SEPTIN5	ENSECAG00000020718
1194	8	14194516	PB.21679_size28	Adipose	C	1	T	3	1.5849625007211563	3.738230415177216e-05	AH1	USP30	ENSECAG00000017723
1195	9	85543197	PB.22370_size22	Lamina	A	4	G	12	1.5849625007211563	4.789607719445808e-05	AH2	ZNF34	ENSECAG00000000390
1196	10	1089930	PB.2364_size49	Lung	A	1	C	3	1.5849625007211563	5.140066820868672e-05	AH3		ENSECAG00000004824
1197	10	8875887	PB.2440_size33	Lung	C	2	T	6	1.5849625007211563	5.607345622765824e-05	AH1		ENSECAG00000013403
1198	10	10978500	PB.2475_size27	Adipose	C	3	T	9	1.5849625007211563	5.607345622765824e-05	AH3		ENSECAG00000000248
1199	10	14810752	PB.2514_size36	Adipose	A	1	G	3	1.5849625007211563	5.607345622765824e-05	AH3	PLAUR	ENSECAG00000022127
1200	10	57661895	PB.2801_size74	Ovary	C	1	G	3	1.5849625007211563	5.724165323240112e-05	AH1	ATG5	ENSECAG00000015079
1201	10	81158823 81215080	PB.2890_size46	Heart	GC	8	TT	24	1.5849625007211563	5.724165323240112e-05	AH4	SLC2A12	ENSECAG00000020239
1202	1	62130910	PB.290_size318	Heart	C	4	T	12	1.5849625007211563	5.724165323240112e-05	AH1	VCL	ENSECAG00000013481
1203	11	18557158	PB.3090_size60	Adipose	A	2	G	6	1.5849625007211563	5.8409850237144e-05	AH3	MAP3K14	ENSECAG00000014800
1204	11	33960445	PB.3291_size220	Lung	A	1	G	3	1.5849625007211563	5.957804724188688e-05	AH3	CLTC	ENSECAG00000019077
1205	11	36188713	PB.3304_size109	Adipose	A	1	T	3	1.5849625007211563	5.957804724188688e-05	AH3	MRM1	ENSECAG00000025139
1206	11	40875460	PB.3337_size31	Lung	C	1	T	3	1.5849625007211563	5.957804724188688e-05	AH3	UTP6	ENSECAG00000022217
1207	11	46506045	PB.3391_size251	Heart	A	4	G	12	1.5849625007211563	5.957804724188688e-05	AH1	PAFAH1B1	ENSECAG00000014291
1208	11	35598666 35649841	PB.3863_size77	Longissimus	CA	2	TC	6	1.5849625007211563	5.957804724188688e-05	AH1	PPM1D	ENSECAG00000014869
1209	12	31760924 31760925	PB.4589_size35	Lung	AC	3	GT	9	1.5849625007211563	6.308263825611551e-05	AH3	CPT1A	ENSECAG00000016852
1210	12	35864158	PB.4638_size24	Lung	C	10	T	30	1.5849625007211563	6.308263825611551e-05	AH3	CHID1	ENSECAG00000013764
1211	13	29339375 29339659	PB.4910_size54	Adipose	AC	1	GT	3	1.5849625007211563	6.308263825611551e-05	AH3		ENSECAG00000013923
1212	13	35175352 35175453	PB.4942_size24	ParietalCortex	CC	4	TT	12	1.5849625007211563	6.308263825611551e-05	AH4	GRIN2A	ENSECAG00000022932
1213	13	8902943	PB.5118_size33	Lung	C	4	T	12	1.5849625007211563	6.308263825611551e-05	AH3	LRCH4	ENSECAG00000023227
1214	13	31379311	PB.5292_size77	Ovary	A	2	G	6	1.5849625007211563	6.308263825611551e-05	AH1		ENSECAG00000019372
1215	13	43218592	PB.5405_size25	Testis	A	3	G	9	1.5849625007211563	6.308263825611551e-05	AH3	RAB40C	ENSECAG00000008919
1216	14	7470289 7470626	PB.5468_size25	Heart	AT	7	GC	21	1.5849625007211563	6.308263825611551e-05	AH1		ENSECAG00000022263
1217	14	34701011	PB.5576_size62	Liver	A	7	G	21	1.5849625007211563	6.541903226560127e-05	AH4	HDAC3	ENSECAG00000020589
1218	14	39692964	PB.5617_size171	Heart	A	1	G	3	1.5849625007211563	6.541903226560127e-05	AH4		ENSECAG00000032085
1219	14	79804073	PB.5757_size30	Heart	C	2	G	6	1.5849625007211563	6.541903226560127e-05	AH1	CCNH	ENSECAG00000001853
1220	14	2085488	PB.5832_size54	Adipose	C	2	T	6	1.5849625007211563	6.541903226560127e-05	AH3	RUFY1	ENSECAG00000023719
1221	15	29581609 29584202	PB.6362_size95	Liver	GT	3	TC	9	1.5849625007211563	6.541903226560127e-05	AH4	MOGS	ENSECAG00000002048
1222	15	37379319 37379647 37490831 37492524	PB.6402_size39	Lung	CCTA	2	GGCG	6	1.5849625007211563	6.541903226560127e-05	AH3	SPRED2	ENSECAG00000005881
1223	15	61841359	PB.6882_size56	Longissimus	C	3	T	9	1.5849625007211563	6.541903226560127e-05	AH1	VIT	ENSECAG00000003318
1224	16	22405149	PB.7093_size23	Longissimus	C	1	G	3	1.5849625007211563	6.541903226560127e-05	AH1	EOGT	ENSECAG00000012398
1225	16	32985278	PB.7135_size51	Lung	C	3	T	9	1.5849625007211563	6.541903226560127e-05	AH3	ARHGEF3	ENSECAG00000015058
1226	16	36529614	PB.7150_size39	Longissimus	C	1	G	3	1.5849625007211563	6.541903226560127e-05	AH1	NEK4	ENSECAG00000017761
1227	16	39015565	PB.7191_size69	Adipose	A	2	C	6	1.5849625007211563	6.541903226560127e-05	AH3	GMPPB	ENSECAG00000019354
1228	16	39560369	PB.7204_size26	Liver	C	1	T	3	1.5849625007211563	6.541903226560127e-05	AH1	NDUFAF3	ENSECAG00000020436
1229	16	43017887 43036799	PB.7247_size25	Lung	CG	1	TT	3	1.5849625007211563	6.541903226560127e-05	AH3	CDCP1	ENSECAG00000025146
1230	16	79284096 79302518	PB.7385_size57	Adipose	CG	1	TA	3	1.5849625007211563	6.658722927034416e-05	AH1	DIPK2A	ENSECAG00000009060
1231	17	80102709 80137865 80140933	PB.8075_size32	Longissimus	AGG	3	TTT	9	1.5849625007211563	6.658722927034416e-05	AH1	TMCO3	ENSECAG00000009685
1232	17	80470950 80492123 80492150	PB.8320_size35	Lung	CGG	4	TAA	12	1.5849625007211563	6.658722927034416e-05	AH3	RASA3	ENSECAG00000014387
1233	1	174024119	PB.847_size149	Liver	A	3	G	9	1.5849625007211563	6.658722927034416e-05	AH1	PSMA6	ENSECAG00000022437
1234	1	174024119	PB.847_size54	Adipose	A	2	G	6	1.5849625007211563	6.658722927034416e-05	AH1	PSMA6	ENSECAG00000022437
1235	18	78073529	PB.8575_size52	Longissimus	C	1	T	3	1.5849625007211563	6.658722927034416e-05	AH1	CYP20A1	ENSECAG00000010884
1236	1	186124216	PB.881_size171	Liver	A	3	G	9	1.5849625007211563	6.658722927034416e-05	AH4	KLHDC2	ENSECAG00000009997
1237	19	36515205 36515293	PB.9044_size67	Lamina	CT	19	GG	57	1.5849625007211563	6.89236232798299e-05	AH2	LRCH3	ENSECAG00000008619
1238	1	9795127 9795699	PB.933_size47	Liver	AT	19	GG	57	1.5849625007211563	6.89236232798299e-05	AH1	BUB3	ENSECAG00000010047
1239	2	43109966 43110088 43110138	PB.9752_size116	Testis	ACG	17	GTT	51	1.5849625007211563	6.89236232798299e-05	AH3	TNFRSF9	ENSECAG00000057893
1240	2	23797910	PB.10197_size29	Adipose	C	6	T	2	1.584962500721156	1.16819700474288e-06	AH3	ZNF362	ENSECAG00000021304
1241	2	28066379	PB.10242_size28	Heart	A	6	C	2	1.584962500721156	1.16819700474288e-06	AH4	SMPDL3B	ENSECAG00000000634
1242	20	43056850	PB.10929_size83	Lung	A	9	G	3	1.584962500721156	3.50459101422864e-06	AH3	PTK7	ENSECAG00000011101
1243	20	63303077 63315266	PB.11000_size123	Longissimus	GG	42	TC	14	1.584962500721156	3.50459101422864e-06	AH1		ENSECAG00000054796
1244	21	1104158 1106591	PB.11355_size688	Adipose	CA	3	TG	1	1.584962500721156	7.009182028457279e-06	AH3	CASP14	ENSECAG00000012619
1245	21	11366024	PB.11675_size101	Longissimus	C	15	T	5	1.584962500721156	7.009182028457279e-06	AH1	IPO11	ENSECAG00000014185
1246	23	15613149	PB.12496_size50	Lamina	A	6	T	2	1.584962500721156	8.17737903320016e-06	AH2	CARNMT1	ENSECAG00000013964
1247	23	32690456 32690501	PB.12549_size56	Adipose	CA	3	TG	1	1.584962500721156	8.17737903320016e-06	AH1	LURAP1L	ENSECAG00000008425
1248	24	19376876	PB.12967_size345	Liver	C	18	T	6	1.584962500721156	8.17737903320016e-06	AH1		ENSECAG00000013284
1249	24	20278178	PB.12975_size60	ParietalCortex	C	9	T	3	1.584962500721156	8.17737903320016e-06	AH1	DLST	ENSECAG00000000273
1250	24	36425206	PB.13039_size35	Ovary	A	12	G	4	1.584962500721156	8.17737903320016e-06	AH1		ENSECAG00000003916
1251	24	46535239	PB.13115_size23	Lung	C	3	T	1	1.584962500721156	8.17737903320016e-06	AH3	SIVA1	ENSECAG00000008264
1252	24	5017839 5017959	PB.13147_size121	Lung	GG	3	TC	1	1.584962500721156	8.17737903320016e-06	AH3	EXOC5	ENSECAG00000017818
1253	25	39393433	PB.13644_size38	Longissimus	G	9	T	3	1.584962500721156	9.34557603794304e-06	AH1	NDOR1	ENSECAG00000023940
1254	1	106075102	PB.1370_size64	Lamina	A	9	C	3	1.584962500721156	9.34557603794304e-06	AH2	LYSMD4	ENSECAG00000000376
1255	26	27164814	PB.13957_size53	Adipose	A	3	T	1	1.584962500721156	9.34557603794304e-06	AH1	BACH1	ENSECAG00000000307
1256	27	1077839	PB.14220_size27	Liver	C	21	T	7	1.584962500721156	9.34557603794304e-06	AH1		ENSECAG00000002652
1257	3	6428781	PB.15248_size65	Ovary	A	3	G	1	1.584962500721156	1.051377304268592e-05	AH2	CHD9	ENSECAG00000011505
1258	3	89870694	PB.15663_size148	ParietalCortex	A	9	C	3	1.584962500721156	1.401836405691456e-05	AH1	SMIM14	ENSECAG00000014670
1259	1	146723926 146723967	PB.1575_size151	Testis	AC	3	GG	1	1.584962500721156	1.401836405691456e-05	AH3	WDR76	ENSECAG00000012903
1260	3	8827529	PB.15828_size160	Adipose	G	3	T	1	1.584962500721156	1.401836405691456e-05	AH3		ENSECAG00000057027
1261	3	37696475 37710374	PB.16000_size94	Heart	CT	18	GG	6	1.584962500721156	1.401836405691456e-05	AH4	CISD2	ENSECAG00000020631
1262	31	8553721	PB.16677_size57	Lamina	A	3	C	1	1.584962500721156	1.518656106165744e-05	AH4	WTAP	ENSECAG00000003471
1263	4	66861530	PB.17395_size36	Longissimus	C	3	T	1	1.584962500721156	1.518656106165744e-05	AH1	ELMO1	ENSECAG00000019233
1264	5	23863002	PB.17712_size70	Adipose	A	3	G	1	1.584962500721156	1.518656106165744e-05	AH3	INTS7	ENSECAG00000018806
1265	5	33639488	PB.17778_size122	Heart	A	21	G	7	1.584962500721156	1.518656106165744e-05	AH4	COPA	ENSECAG00000021818
1266	6	34957561	PB.18991_size73	Heart	C	18	G	6	1.584962500721156	2.102754608537184e-05	AH4	LTBR	ENSECAG00000001443
1267	7	1536273	PB.19869_size96	Adipose	C	6	T	2	1.584962500721156	3.387771313754352e-05	AH3	SPPL2B	ENSECAG00000014603
1268	7	5986759	PB.19940_size20	Lamina	A	3	G	1	1.584962500721156	3.387771313754352e-05	AH4	CERS4	ENSECAG00000000369
1269	7	34571878 34579209 34579811 34579965	PB.20076_size29	Adipose	CACC	12	TCGT	4	1.584962500721156	3.387771313754352e-05	AH3	SLC37A2	ENSECAG00000010251
1270	7	51498135	PB.20809_size111	Adipose	A	9	G	3	1.584962500721156	3.738230415177216e-05	AH3	MRPL4	ENSECAG00000004727
1271	1	48396341	PB.212_size60	Liver	A	18	G	6	1.584962500721156	3.738230415177216e-05	AH4		ENSECAG00000008892
1272	8	7947376	PB.21622_size30	Heart	A	12	G	4	1.584962500721156	3.738230415177216e-05	AH1	RNF185	ENSECAG00000025039
1273	8	14159055 14159056	PB.21678_size55	Liver	AA	36	TC	12	1.584962500721156	3.738230415177216e-05	AH1	UNG	ENSECAG00000008080
1274	8	24983896 24989361	PB.21773_size23	Heart	CG	6	TA	2	1.584962500721156	3.855050115651504e-05	AH1	VPS33A	ENSECAG00000021593
1275	8	78430049 78430052 78430080 78430081 78430082	PB.21979_size89	Lamina	CTACC	12	GAGGA	4	1.584962500721156	4.67278801897152e-05	AH2	FECH	ENSECAG00000012137
1276	9	15670751	PB.22097_size922	Adipose	A	3	C	1	1.584962500721156	4.67278801897152e-05	AH3	LACTB2	ENSECAG00000017296
1277	9	31526693	PB.22156_size43	Heart	C	3	T	1	1.584962500721156	4.789607719445808e-05	AH4	RB1CC1	ENSECAG00000017579
1278	9	69302993	PB.22289_size22	Lung	C	6	G	2	1.584962500721156	4.789607719445808e-05	AH3	NSMCE2	ENSECAG00000026944
1279	9	69571189	PB.22290_size151	Lung	C	6	T	2	1.584962500721156	4.789607719445808e-05	AH3	TRIB1	ENSECAG00000019660
1280	9	6698191	PB.22387_size129	Heart	A	42	C	14	1.584962500721156	4.789607719445808e-05	AH4	FABP5	ENSECAG00000008270
1281	10	4754507	PB.2381_size75	Lamina	A	12	G	4	1.584962500721156	5.607345622765824e-05	AH2	PEPD	ENSECAG00000023698
1282	10	8875887	PB.2440_size20	Ovary	C	3	T	1	1.584962500721156	5.607345622765824e-05	AH1		ENSECAG00000013403
1283	10	10088101 10088165 10088175	PB.2460_size25	Testis	CCC	42	TAT	14	1.584962500721156	5.607345622765824e-05	AH3	FBXO27	ENSECAG00000013830
1284	10	57661895	PB.2801_size25	Adipose	C	3	G	1	1.584962500721156	5.724165323240112e-05	AH1	ATG5	ENSECAG00000015079
1285	10	59929991 59941562	PB.2815_size57	Heart	CG	12	GA	4	1.584962500721156	5.724165323240112e-05	AH1	SESN1	ENSECAG00000001101
1286	10	61881409	PB.2824_size46	Adipose	A	3	G	1	1.584962500721156	5.724165323240112e-05	AH3	REV3L	ENSECAG00000022502
1287	11	18724369 18732396 18733078	PB.3093_size29	Lung	CTT	6	GAC	2	1.584962500721156	5.8409850237144e-05	AH3	DCAKD	ENSECAG00000022444
1288	11	60940840 60940989	PB.3532_size32	Ovary	AA	69	TG	23	1.584962500721156	5.957804724188688e-05	AH1	FLCN	ENSECAG00000021007
1289	11	47520807	PB.3966_size26	Ovary	A	9	C	3	1.584962500721156	6.074624424662976e-05	AH1		ENSECAG00000024026
1290	13	594056	PB.4660_size125	Ovary	A	6	G	2	1.584962500721156	6.308263825611551e-05	AH2	GET4	ENSECAG00000011738
1291	13	790597	PB.4662_size30	Liver	C	3	T	1	1.584962500721156	6.308263825611551e-05	AH4	GPER1	ENSECAG00000022930
1292	13	3941233 3943676	PB.4684_size41	Testis	GG	15	TA	5	1.584962500721156	6.308263825611551e-05	AH3		ENSECAG00000058137
1293	13	20635909	PB.4848_size35	Lung	A	3	G	1	1.584962500721156	6.308263825611551e-05	AH3	TAOK2	ENSECAG00000021114
1294	14	40326649	PB.6038_size38	Adipose	C	12	G	4	1.584962500721156	6.541903226560127e-05	AH3	TXNDC15	ENSECAG00000016199
1295	14	53113053 53113213	PB.6097_size153	Heart	CG	3	GA	1	1.584962500721156	6.541903226560127e-05	AH1	HSD17B4	ENSECAG00000017805
1296	14	70625646 70645781	PB.6134_size49	Testis	CC	15	TA	5	1.584962500721156	6.541903226560127e-05	AH3	RGMB	ENSECAG00000018369
1297	1	132571210	PB.621_size29	Lamina	C	3	T	1	1.584962500721156	6.541903226560127e-05	AH2	RORA	ENSECAG00000016384
1298	15	12140147 12140177	PB.6284_size30	Heart	CC	27	TT	9	1.584962500721156	6.541903226560127e-05	AH1	LMAN2L	ENSECAG00000013850
1299	15	17910021 17946179	PB.6326_size31	ParietalCortex	GG	15	TA	5	1.584962500721156	6.541903226560127e-05	AH3	EIF2AK3	ENSECAG00000020856
1300	15	60317897	PB.6489_size111	Adipose	A	3	G	1	1.584962500721156	6.541903226560127e-05	AH3	HNRNPLL	ENSECAG00000018354
1301	15	72782281 72782389	PB.6947_size81	Lung	CC	21	TG	7	1.584962500721156	6.541903226560127e-05	AH1	UBXN2A	ENSECAG00000020144
1302	1	147073204 147073936	PB.701_size42	Adipose	GG	6	TT	2	1.584962500721156	6.541903226560127e-05	AH3		ENSECAG00000056992
1303	16	22233483	PB.7089_size109	Adipose	A	6	G	2	1.584962500721156	6.541903226560127e-05	AH1	FRMD4B	ENSECAG00000016131
1304	16	45640409 45717288	PB.7265_size53	Adipose	CG	3	TA	1	1.584962500721156	6.541903226560127e-05	AH3	ULK4	ENSECAG00000021560
1305	16	70972461	PB.7354_size114	Ovary	G	9	T	3	1.584962500721156	6.658722927034416e-05	AH2		ENSECAG00000036666
1306	1	154036933	PB.748_size35	Lamina	C	6	T	2	1.584962500721156	6.658722927034416e-05	AH4	DPH6	ENSECAG00000014365
1307	16	36934028	PB.7594_size44	Longissimus	A	9	T	3	1.584962500721156	6.658722927034416e-05	AH1	GLYCTK	ENSECAG00000012193
1308	16	38200513	PB.7609_size235	Adipose	A	3	G	1	1.584962500721156	6.658722927034416e-05	AH3	MAPKAPK3	ENSECAG00000008331
1309	16	40649827 40652517	PB.7643_size30	Liver	CC	9	TG	3	1.584962500721156	6.658722927034416e-05	AH4	DHX30	ENSECAG00000015670
1310	16	88817747 88818175	PB.7860_size55	Adipose	AC	3	GG	1	1.584962500721156	6.658722927034416e-05	AH1	SLC33A1	ENSECAG00000022461
1311	17	24428598 24431920 24432662	PB.7969_size23	Lamina	CTG	3	TCA	1	1.584962500721156	6.658722927034416e-05	AH2	LCP1	ENSECAG00000023009
1312	18	81302909 81382535	PB.8879_size48	Lung	CC	12	TG	4	1.584962500721156	6.658722927034416e-05	AH3	KLF7	ENSECAG00000012215
1313	19	42090956	PB.9083_size29	Heart	A	9	G	3	1.584962500721156	6.89236232798299e-05	AH4	B4GALT4	ENSECAG00000013334
1314	19	11058851	PB.9178_size26	Testis	A	12	T	4	1.584962500721156	6.89236232798299e-05	AH3	GOLIM4	ENSECAG00000016693
1315	19	25764709	PB.9235_size28	Longissimus	A	12	G	4	1.584962500721156	6.89236232798299e-05	AH1	C19H3orf70	ENSECAG00000023548
1316	19	57471356	PB.9392_size57	Heart	C	12	T	4	1.584962500721156	6.89236232798299e-05	AH1	TFG	ENSECAG00000020575
1317	2	12801049	PB.9486_size81	Longissimus	A	12	G	4	1.584962500721156	6.89236232798299e-05	AH1	IPP	ENSECAG00000015694
1318	12	24600 56269 56891	PB.4106_size291	Testis	CAG	81	TTT	242	1.57901323438997	6.074624424662976e-05	AH3	FBXO3	ENSECAG00000016042
1319	8	82006477 82006582 82006652 82071625	PB.21992_size107	Testis	AAAT	218	GTGG	73	1.578359765896909	4.67278801897152e-05	AH3	PIGN	ENSECAG00000000728
1320	6	71470236 71470248 71470266 71470435 71470647 71470703	PB.19197_size534	Lung	CATATC	194	TGCCCG	65	1.5775450291586732	2.453213709960048e-05	AH1		ENSECAG00000038379
1321	1	27104232 27104298	PB.99_size109	Ovary	AT	287	GG	856	1.576560059725459	0.0001600429896497	AH1		ENSECAG00000028196
1322	6	51742691 51779509	PB.19586_size120	Testis	GG	137	TA	46	1.5744701269035135	2.803672811382912e-05	AH4	DNAI7	ENSECAG00000015808
1323	1	27104232 27104298	PB.99_size43	Ovary	AT	356	GG	1058	1.571390481147628	0.0002348075979533	AH2		ENSECAG00000028196
1324	19	47214050	PB.9094_size57	Testis	G	306	T	103	1.5708873155094334	6.89236232798299e-05	AH4	CFAP44	ENSECAG00000020163
1325	7	77509271 77509454	PB.20933_size163	Ovary	AA	474	CG	160	1.5668151540108968	3.738230415177216e-05	AH2	CAVIN3	ENSECAG00000000857
1326	6	17510755 17512884 17513052	PB.18869_size73	Testis	AAG	74	GTC	25	1.565597175854225	2.102754608537184e-05	AH4	FBXO36	ENSECAG00000018300
1327	21	32095756 32116045 32116053	PB.11761_size158	Lamina	CCA	62	TGG	21	1.561878887608115	7.009182028457279e-06	AH2	TARS1	ENSECAG00000020854
1328	28	35913008 35923198 35924267	PB.14612_size53	Heart	AAT	20	GGG	59	1.560714954474479	9.34557603794304e-06	AH4	GGA1	ENSECAG00000013492
1329	1	27104232 27104298	PB.99_size59	Lamina	AT	310	GG	911	1.5551828385278132	0.000272189902105	AH2		ENSECAG00000028196
1330	4	101603336 101603598	PB.17539_size21	Lung	AA	44	CT	15	1.5525410230287786	1.518656106165744e-05	AH1	PDIA4	ENSECAG00000008848
1331	1	109937061 109961256	PB.1386_size33	Testis	GG	38	TA	13	1.5474877953024933	9.34557603794304e-06	AH3		ENSECAG00000056508
1332	2	34863819 34863880	PB.9698_size142	Lamina	CT	38	GG	13	1.5474877953024933	6.89236232798299e-05	AH4		ENSECAG00000032923
1333	3	77684102 77684174	PB.16130_size26	Ovary	AA	181	CG	62	1.5456495766963303	1.401836405691456e-05	AH2	POLR2B	ENSECAG00000013610
1334	20	37026053	PB.10886_size86	Ovary	A	24	G	70	1.5443205162238105	3.50459101422864e-06	AH2		ENSECAG00000030024
1335	3	119207558 119207606	PB.15768_size23	ParietalCortex	GC	11	TT	32	1.540568381362703	1.401836405691456e-05	AH1	MFSD10	ENSECAG00000010491
1336	9	55733405 55734570	PB.22246_size118	Adipose	GG	125	TA	43	1.539519529959989	4.789607719445808e-05	AH3	EBAG9	ENSECAG00000009719
1337	19	21831268 21832423 21837735	PB.8957_size51	Liver	GCA	51	TTT	148	1.5370280236574545	6.658722927034416e-05	AH1	TTC14	ENSECAG00000014616
1338	14	94543320 94587117	PB.6233_size56	Lamina	CC	29	TA	10	1.5360529002402097	6.541903226560127e-05	AH2	SNAP47	ENSECAG00000020954
1339	20	63303077 63315266 63316289	PB.11000_size53	ParietalCortex	GGG	142	TCA	49	1.535037275389474	3.50459101422864e-06	AH1		ENSECAG00000054796
1340	1	20910905 20913975	PB.985_size182	Lamina	AA	136	GC	47	1.5328739895727022	6.89236232798299e-05	AH2	SMC3	ENSECAG00000022396
1341	1	133297200 133309127 133310751	PB.626_size127	Lamina	CTA	28	GGG	81	1.5324950808270208	6.541903226560127e-05	AH4	BNIP2	ENSECAG00000022557
1342	1	58505648 58513990 58518595	PB.262_size48	Ovary	CCC	107	GTA	37	1.5320136207721973	5.607345622765824e-05	AH1	COL13A1	ENSECAG00000018359
1343	7	79697874 79704854 79704862	PB.20358_size60	Lung	AAA	587	GCT	203	1.5318807759248758	3.387771313754352e-05	AH3	EIF3F	ENSECAG00000039689
1344	9	55733405 55734570	PB.22246_size42	Lung	GG	133	TA	46	1.5317204794441768	4.789607719445808e-05	AH3	EBAG9	ENSECAG00000009719
1345	1	58660914	PB.1149_size50	Heart	C	9	T	26	1.5305147166987798	7.009182028457279e-06	AH1	AIFM2	ENSECAG00000004338
1346	23	641888 649798 650491	PB.12447_size44	Lung	AAA	26	GGG	9	1.5305147166987798	8.17737903320016e-06	AH3	PRXL2C	ENSECAG00000000080
1347	4	77843833 77865692 77892480	PB.17420_size59	Lung	ACC	9	GGT	26	1.5305147166987798	1.518656106165744e-05	AH3	FAM3C	ENSECAG00000008527
1348	17	15752242 15772011	PB.8154_size428	Testis	GG	234	TA	81	1.5305147166987798	6.658722927034416e-05	AH3	SUPT20H	ENSECAG00000000116
1349	2	40095812 40095859 40109030	PB.10368_size192	Testis	AAC	147	GGG	424	1.5282481097268348	2.33639400948576e-06	AH3		ENSECAG00000022839
1350	15	17098912 17098927 17099400	PB.6701_size109	Testis	AAA	222	GGG	77	1.5276293256552045	6.541903226560127e-05	AH4		ENSECAG00000019614
1351	7	73502429 73509421 73517459	PB.20315_size1156	Testis	AGT	239	CCC	689	1.527493364723543	3.387771313754352e-05	AH4	CLPB	ENSECAG00000011419
1352	14	23061065 23071887 23072622	PB.5525_size33	Longissimus	AAA	23	GGG	8	1.5235619560570128	6.308263825611551e-05	AH1	FAXDC2	ENSECAG00000014962
1353	19	24899049	PB.8972_size32	Longissimus	C	23	T	8	1.5235619560570128	6.658722927034416e-05	AH4	ABCF3	ENSECAG00000016827
1354	2	52510084 52514404	PB.9828_size71	Longissimus	CC	23	TG	8	1.5235619560570128	6.89236232798299e-05	AH1	SLC25A37	ENSECAG00000013319
1355	22	50256932	PB.12121_size172	Liver	A	87	C	250	1.5228407888133588	7.009182028457279e-06	AH1		ENSECAG00000009413
1356	7	79697874 79704854 79704862	PB.20358_size153	Testis	AAA	611	GCT	213	1.5203189495928913	3.387771313754352e-05	AH3	EIF3F	ENSECAG00000039689
1357	8	78263613 78264596	PB.21978_size46	Testis	AT	30	CC	86	1.5193741590935794	4.67278801897152e-05	AH3		ENSECAG00000049305
1358	16	39857240 39867664	PB.7208_size66	ParietalCortex	CC	86	TG	30	1.5193741590935794	6.541903226560127e-05	AH3	NCKIPSD	ENSECAG00000012037
1359	2	37821150 37821157 37821181 37821493 37824539	PB.10350_size29	Lamina	ACATA	22	GGGCG	63	1.5178483048626192	2.33639400948576e-06	AH2	FHAD1	ENSECAG00000025126
1360	4	77843833 77865692	PB.17420_size127	ParietalCortex	AC	43	GG	123	1.516249750637142	1.518656106165744e-05	AH4	FAM3C	ENSECAG00000008527
1361	28	39149510	PB.14655_size70	Ovary	A	7	G	20	1.5145731728297582	9.34557603794304e-06	AH1	CSDC2	ENSECAG00000022234
1362	5	2324135 2327309	PB.18203_size30	Lung	CA	7	GG	20	1.5145731728297582	1.869115207588608e-05	AH3	RAB7B	ENSECAG00000005306
1363	10	59292990	PB.2814_size70	Liver	C	14	T	40	1.5145731728297582	5.724165323240112e-05	AH4	SNX3	ENSECAG00000022664
1364	16	43138720 43185820 43186381	PB.7248_size212	Longissimus	ACA	14	GGT	40	1.5145731728297582	6.541903226560127e-05	AH1	ZDHHC3	ENSECAG00000010029
1365	18	66406972 66407824 66460831	PB.8525_size115	Adipose	CCC	20	TAG	7	1.5145731728297582	6.658722927034416e-05	AH3	ORMDL1	ENSECAG00000013591
1366	3	3394506	PB.15807_size331	Testis	C	34	G	97	1.5124500009367885	1.401836405691456e-05	AH3	BRD7	ENSECAG00000013213
1367	1	29737122 29737211	PB.128_size57	Testis	CA	27	TT	77	1.5118990385314328	8.17737903320016e-06	AH3	CWF19L1	ENSECAG00000016333
1368	8	68504010 68504674 68578950	PB.21940_size48	Lung	CCC	57	TAG	20	1.510961919277379	4.67278801897152e-05	AH3	PSTPIP2	ENSECAG00000019025
1369	9	70448816 70450735	PB.22594_size74	Lung	AT	20	CC	57	1.510961919277379	4.906427419920095e-05	AH3		ENSECAG00000021976
1370	7	34579811 34579965	PB.20076_size27	Testis	CC	37	GT	13	1.5090136474878575	3.387771313754352e-05	AH3	SLC37A2	ENSECAG00000010251
1371	6	53314041 53317065 53321668	PB.19596_size136	Heart	ATG	26	CCC	74	1.5090136474878575	2.803672811382912e-05	AH4	TM7SF3	ENSECAG00000017496
1372	7	87401120 87401793	PB.20395_size350	Adipose	AC	43	TT	122	1.5044725828607883	3.387771313754352e-05	AH3	C7H11orf58	ENSECAG00000011778
1373	20	8174621 8175314	PB.10704_size163	Lamina	CA	24	GG	68	1.5025003405291832	3.50459101422864e-06	AH2	SNRNP48	ENSECAG00000026937
1374	28	35968381	PB.14615_size25	Heart	C	6	T	17	1.5025003405291832	9.34557603794304e-06	AH1		ENSECAG00000032748
1375	1	125134573 125153061 125153065	PB.1466_size49	Ovary	CAA	17	TGG	6	1.5025003405291832	9.34557603794304e-06	AH1		ENSECAG00000002377
1376	3	20630137 20630147	PB.15901_size243	Ovary	CG	6	TA	17	1.5025003405291832	1.401836405691456e-05	AH1	PSMD7	ENSECAG00000020408
1377	6	26227941	PB.18921_size934	Liver	C	17	T	6	1.5025003405291832	2.102754608537184e-05	AH4	AGXT	ENSECAG00000008006
1378	7	46169842	PB.20130_size35	Lamina	C	17	T	6	1.5025003405291832	3.387771313754352e-05	AH2	PODNL1	ENSECAG00000016452
1379	11	60234070 60234179	PB.3525_size35	Heart	AA	34	GG	12	1.5025003405291832	5.957804724188688e-05	AH4	ATPAF2	ENSECAG00000019200
1380	12	29495265 29498948	PB.4283_size33	Lamina	CC	51	TA	18	1.5025003405291832	6.191444125137263e-05	AH2	PCNX3	ENSECAG00000011363
1381	13	39446954 39462863	PB.4955_size40	Heart	AA	17	GC	6	1.5025003405291832	6.308263825611551e-05	AH1	GLYR1	ENSECAG00000009093
1382	16	60892164	PB.7756_size89	Heart	A	17	G	6	1.5025003405291832	6.658722927034416e-05	AH4		ENSECAG00000029267
1383	5	49076110 49076166 49076659	PB.17962_size54	Lamina	AAA	167	GGG	59	1.501061243112211	1.869115207588608e-05	AH4		ENSECAG00000057106
1384	9	47986189 47986751	PB.22525_size110	ParietalCortex	AA	195	TC	69	1.4988058569714418	4.906427419920095e-05	AH4	ANKRD46	ENSECAG00000013340
1385	1	163759916 163761917	PB.800_size89	Longissimus	GG	130	TC	46	1.4988058569714418	6.658722927034416e-05	AH4		ENSECAG00000018815
1386	28	1027425 1049733	PB.14498_size255	Adipose	AT	34	GG	96	1.4974996594708168	9.34557603794304e-06	AH3	TBC1D15	ENSECAG00000006710
1387	18	76094401 76098147	PB.8558_size83	Lamina	GC	68	TT	192	1.4974996594708168	6.658722927034416e-05	AH2	NIF3L1	ENSECAG00000020851
1388	7	83563453 83563699	PB.20381_size141	Lung	CC	169	TT	477	1.4969660197233272	3.387771313754352e-05	AH3	PARVA	ENSECAG00000005460
1389	2	116234865 116235354	PB.10009_size51	Adipose	AA	31	GC	11	1.494764691749578	1.16819700474288e-06	AH1	ELOVL6	ENSECAG00000010720
1390	10	84416180 84416362	PB.2910_size73	Testis	CC	31	TA	11	1.494764691749578	5.724165323240112e-05	AH3	PERP	ENSECAG00000010262
1391	5	44709622	PB.18564_size31	Ovary	C	16	T	45	1.4918530963296746	1.869115207588608e-05	AH2		ENSECAG00000013689
1392	17	23895523 23908632	PB.7966_size396	Liver	AT	174	GC	489	1.4907471591035055	6.658722927034416e-05	AH1	ESD	ENSECAG00000024350
1393	8	13397352	PB.21150_size47	Ovary	C	59	T	21	1.4903256265830809	3.738230415177216e-05	AH2		ENSECAG00000029712
1394	4	32199252 32199302	PB.16826_size533	Testis	CC	351	TA	125	1.4895429356424736	1.518656106165744e-05	AH4	SLC25A40	ENSECAG00000014613
1395	6	53317065 53321668	PB.19596_size31	Longissimus	CC	101	TG	36	1.4882864813094825	2.803672811382912e-05	AH4	TM7SF3	ENSECAG00000017496
1396	20	51361720 51363590 51363556 51363555 51363543 51363421 51361898 51363593 51361793 51361776 51361822 51361762 51361775 51361764 51361761	PB.11313_size6182	Ovary	CTTTCTTTTTTTCTT	8214	TCCCTCCCCCCCTCC	2928	1.488169393695013	4.67278801897152e-06	AH1		ENSECAG00000044907
1397	4	87322864 87322903 87322929	PB.17463_size1144	Heart	CCG	129	TGA	46	1.4876652993662414	1.518656106165744e-05	AH4	CHCHD3	ENSECAG00000000861
1398	25	16693043 16693081	PB.13733_size28	Lung	AC	66	TT	185	1.486987341157859	9.34557603794304e-06	AH1	ECPAS	ENSECAG00000020519
1399	2	473916	PB.10035_size83	Testis	C	5	T	14	1.4854268271702418	1.16819700474288e-06	AH3	FGGY	ENSECAG00000021368
1400	2	92195951	PB.10598_size48	Liver	C	5	G	14	1.4854268271702418	3.50459101422864e-06	AH4	RAB33B	ENSECAG00000019611
1401	22	23247518	PB.11929_size29	Longissimus	A	5	G	14	1.4854268271702418	7.009182028457279e-06	AH1	HM13	ENSECAG00000019217
1402	23	641888 650491	PB.12447_size36	Lamina	AA	14	GG	5	1.4854268271702418	8.17737903320016e-06	AH4	PRXL2C	ENSECAG00000000080
1403	23	36756496 36949168	PB.12562_size45	Lamina	CC	5	GT	14	1.4854268271702418	8.17737903320016e-06	AH4	SH3GL2	ENSECAG00000009922
1404	27	16618831	PB.14425_size85	Adipose	A	10	G	28	1.4854268271702418	9.34557603794304e-06	AH3	DLC1	ENSECAG00000013988
1405	3	56876893	PB.15545_size51	Lung	G	5	T	14	1.4854268271702418	1.051377304268592e-05	AH3	RASGEF1B	ENSECAG00000020438
1406	1	146069361	PB.1572_size135	Testis	G	14	T	5	1.4854268271702418	1.401836405691456e-05	AH3	EIF3J	ENSECAG00000008716
1407	4	38162348 38165479 38178875	PB.16848_size59	Longissimus	AAA	28	TGC	10	1.4854268271702418	1.518656106165744e-05	AH1	CASD1	ENSECAG00000011527
1408	4	77843833 77865692	PB.17420_size103	Liver	AC	15	GG	42	1.4854268271702418	1.518656106165744e-05	AH4	FAM3C	ENSECAG00000008527
1409	6	37073968 37074083	PB.19521_size128	Longissimus	CA	5	TT	14	1.4854268271702418	2.686853110908624e-05	AH1	M6PR	ENSECAG00000021995
1410	7	68744790 68852964	PB.20284_size58	Adipose	CA	15	GG	42	1.4854268271702418	3.387771313754352e-05	AH3	RSF1	ENSECAG00000010625
1411	7	80269258 80269336 80271547	PB.20956_size35	Liver	CAC	40	TTT	112	1.4854268271702418	3.738230415177216e-05	AH4	DENND2B	ENSECAG00000022810
1412	8	60096 60593	PB.21040_size56	Longissimus	GG	14	TA	5	1.4854268271702418	3.738230415177216e-05	AH1		ENSECAG00000026825
1413	1	59092141	PB.268_size37	ParietalCortex	C	14	T	5	1.4854268271702418	5.724165323240112e-05	AH4	PALD1	ENSECAG00000019695
1414	12	24600 56269 56891	PB.4106_size70	ParietalCortex	CAG	135	TTT	378	1.4854268271702418	6.074624424662976e-05	AH3	FBXO3	ENSECAG00000016042
1415	12	8798543 8798628	PB.4130_size26	Heart	AC	14	GT	5	1.4854268271702418	6.191444125137263e-05	AH1	HSD17B12	ENSECAG00000010538
1416	14	94271107	PB.6229_size22	Longissimus	G	5	T	14	1.4854268271702418	6.541903226560127e-05	AH1	GUK1	ENSECAG00000059239
1417	15	80502311	PB.6584_size20	Lamina	C	15	T	42	1.4854268271702418	6.541903226560127e-05	AH2	NBAS	ENSECAG00000016641
1418	16	18174 30070	PB.7420_size59	Longissimus	CG	35	TT	98	1.4854268271702418	6.658722927034416e-05	AH1	SLC41A3	ENSECAG00000021016
1419	22	50256932	PB.12121_size456	Heart	A	99	C	277	1.4843855459695785	7.009182028457279e-06	AH1		ENSECAG00000009413
1420	17	80102709 80137865 80140933	PB.8075_size53	Lung	AGG	34	TTT	95	1.4823927670806083	6.658722927034416e-05	AH1	TMCO3	ENSECAG00000009685
1421	28	35806526 35815699 35815834	PB.14859_size76	Testis	ACA	38	GGG	106	1.4799929411196138	1.051377304268592e-05	AH3	MFNG	ENSECAG00000017684
1422	7	85252707 85252710 85264755 85275775	PB.20979_size61	Heart	ACAT	14	GGGC	39	1.4780472968046443	3.738230415177216e-05	AH1	COPB1	ENSECAG00000057029
1423	5	20489630 20490401 20495005	PB.18318_size116	Lung	AAC	517	CTT	186	1.4748616592069033	1.869115207588608e-05	AH3	PTGS2	ENSECAG00000017181
1424	2	40472488 40472586	PB.10371_size79	Testis	CC	50	TA	18	1.4739311883324122	2.33639400948576e-06	AH3	UBIAD1	ENSECAG00000015176
1425	28	4439893	PB.14722_size74	Lamina	A	25	G	9	1.4739311883324122	9.34557603794304e-06	AH2	KRR1	ENSECAG00000017498
1426	8	7783777 7783866	PB.21619_size89	Longissimus	CC	75	TG	27	1.4739311883324122	3.738230415177216e-05	AH1	DRG1	ENSECAG00000021459
1427	1	128143855 128205457	PB.590_size61	ParietalCortex	CC	111	GA	40	1.4724877714627436	6.541903226560127e-05	AH2	DPP8	ENSECAG00000010846
1428	6	37073968 37074083	PB.19521_size28	ParietalCortex	CA	22	TT	61	1.471305718925589	2.686853110908624e-05	AH1	M6PR	ENSECAG00000021995
1429	12	24600 56269 56891	PB.4106_size54	Lung	CAG	52	TTT	144	1.4694852833012202	6.074624424662976e-05	AH3	FBXO3	ENSECAG00000016042
1430	12	24295579 24306511	PB.4201_size39	Testis	AA	36	CG	13	1.4694852833012202	6.191444125137263e-05	AH4	CD6	ENSECAG00000011180
1431	9	47986189 47986751	PB.22525_size120	Longissimus	AA	83	TC	30	1.4681488357384065	4.906427419920095e-05	AH4	ANKRD46	ENSECAG00000013340
1432	7	59886210 59922129 59922280	PB.20255_size455	Liver	CGC	227	TAA	628	1.468072261600712	3.387771313754352e-05	AH1	CTSC	ENSECAG00000020881
1433	2	24573284	PB.9586_size25	Ovary	A	17	G	47	1.4671260104272978	6.89236232798299e-05	AH1	TMEM234	ENSECAG00000014363
1434	26	31390965 31391709 31391754 31392167 31394424	PB.14151_size286	Heart	AGCCC	80	TTTTT	221	1.465974464504069	9.34557603794304e-06	AH1	DNAJC28	ENSECAG00000019644
1435	7	1589024 1589181 1589212 1589391 1589393 1590245	PB.20472_size27	Ovary	AGATTT	80	CCCCCC	221	1.465974464504069	3.387771313754352e-05	AH2	LMNB2	ENSECAG00000011017
1436	7	70943272 70943301 70943305	PB.20891_size85	Liver	CGC	292	GAA	106	1.461904104316818	3.738230415177216e-05	AH4	RPS3	ENSECAG00000013915
1437	7	79697874 79704854 79704862	PB.20358_size340	Adipose	AAA	625	GCT	227	1.4611638922585344	3.387771313754352e-05	AH3	EIF3F	ENSECAG00000039689
1438	2	81030524	PB.10557_size62	Longissimus	A	11	C	4	1.459431618637297	3.50459101422864e-06	AH1	ARFIP1	ENSECAG00000022286
1439	22	39773747 39774194	PB.12073_size38	Longissimus	AC	4	GT	11	1.459431618637297	7.009182028457279e-06	AH1	MOCS3	ENSECAG00000004476
1440	22	19570224 19575018	PB.12222_size33	Adipose	CA	11	TG	4	1.459431618637297	7.009182028457279e-06	AH1	CDC25B	ENSECAG00000025092
1441	22	38436589	PB.12362_size85	Adipose	C	4	T	11	1.459431618637297	7.009182028457279e-06	AH3	ZNFX1	ENSECAG00000020963
1442	5	39412935 39418777 39419853	PB.18465_size32	Lung	ATA	11	GCC	4	1.459431618637297	1.869115207588608e-05	AH3	ADAM15	ENSECAG00000008411
1443	10	11111846 11111867	PB.1920_size57	Testis	CA	28	TT	77	1.459431618637297	2.453213709960048e-05	AH3	LTBP4	ENSECAG00000017905
1444	10	11942138	PB.1931_size90	Longissimus	C	4	T	11	1.459431618637297	2.570033410434336e-05	AH1	AXL	ENSECAG00000011471
1445	7	377061	PB.20454_size68	Testis	C	4	T	11	1.459431618637297	3.387771313754352e-05	AH4	MED16	ENSECAG00000021059
1446	7	71848127 71852776	PB.20899_size29	Lung	CC	11	TG	4	1.459431618637297	3.738230415177216e-05	AH3	PPME1	ENSECAG00000012038
1447	9	20030061 20030190	PB.22433_size74	Heart	AA	11	GG	4	1.459431618637297	4.789607719445808e-05	AH4	MTFR1	ENSECAG00000018466
1448	9	43378696 43379296 43407585 43407687	PB.22504_size198	Testis	ATGG	36	GCCC	99	1.459431618637297	4.906427419920095e-05	AH3		ENSECAG00000048566
1449	11	26543380	PB.3813_size417	Adipose	C	4	T	11	1.459431618637297	5.957804724188688e-05	AH1	TOB1	ENSECAG00000002814
1450	13	42601462	PB.5015_size28	Heart	A	22	G	8	1.459431618637297	6.308263825611551e-05	AH1	TSR3	ENSECAG00000013501
1451	16	43194625	PB.7248_size322	Adipose	A	4	C	11	1.459431618637297	6.541903226560127e-05	AH3	ZDHHC3	ENSECAG00000010029
1452	19	40169472 40179139	PB.9067_size45	Testis	AA	22	GT	8	1.459431618637297	6.89236232798299e-05	AH4	GOLGB1	ENSECAG00000009513
1453	20	3628177	PB.11015_size125	Lung	A	35	G	96	1.4556794837761895	3.50459101422864e-06	AH3	SERPINB9	ENSECAG00000012506
1454	19	47865857 47884944	PB.9355_size104	Lamina	CC	63	TA	23	1.4537179674429035	6.89236232798299e-05	AH2	SLC35A5	ENSECAG00000005098
1455	21	2984439 2984977 2985653 2986477	PB.11618_size48	Lung	CATC	187	GGGA	512	1.4531055401123634	7.009182028457279e-06	AH1	BST2	ENSECAG00000003563
1456	24	35273975 35277455 35307538	PB.13032_size92	Testis	GTC	34	TAA	93	1.451695969857692	8.17737903320016e-06	AH4	CPSF2	ENSECAG00000023935
1457	25	33335158 33337720	PB.13847_size43	Lung	AA	41	GC	15	1.4506614090095653	9.34557603794304e-06	AH3	C25H9orf78	ENSECAG00000018958
1458	10	61082734	PB.2821_size62	Liver	C	82	G	30	1.4506614090095653	5.724165323240112e-05	AH1	DDO	ENSECAG00000007354
1459	17	80102709 80137865 80140933	PB.8075_size57	Ovary	AGG	15	TTT	41	1.4506614090095653	6.658722927034416e-05	AH1	TMCO3	ENSECAG00000009685
1460	3	118676942 118677501 118677731	PB.16265_size285	Liver	ATG	103	GCC	281	1.447925793037708	1.401836405691456e-05	AH1	HGFAC	ENSECAG00000019001
1461	20	34637141 34637259 34637324 34637380	PB.11204_size234	Longissimus	CCCT	22	TTTC	60	1.4474589769712214	3.50459101422864e-06	AH1	TAPBP	ENSECAG00000015448
1462	3	40506577 40507363	PB.15491_size34	Ovary	GG	30	TA	11	1.4474589769712212	1.051377304268592e-05	AH1	TRMT10A	ENSECAG00000012352
1463	5	42155675 42160861	PB.17891_size32	ParietalCortex	CC	30	GA	11	1.4474589769712212	1.7522955071143197e-05	AH3	TDRKH	ENSECAG00000013096
1464	22	38409315 38417749 38417782	PB.12059_size33	Liver	CCC	79	TAT	29	1.4457997530495308	7.009182028457279e-06	AH1	DDX27	ENSECAG00000020963
1465	29	28958449 28965256	PB.15204_size256	Testis	AC	98	GT	36	1.444784842672896	1.051377304268592e-05	AH4	RBM17	ENSECAG00000008939
1466	5	1780751 1784818	PB.18193_size99	Liver	CC	49	TA	18	1.444784842672896	1.869115207588608e-05	AH4	NUAK2	ENSECAG00000014699
1467	3	20621927 20630137 20630147	PB.15901_size286	Adipose	ACG	18	TTA	49	1.4447848426728958	1.401836405691456e-05	AH3	PSMD7	ENSECAG00000020408
1468	11	20199187 20200571	PB.3117_size198	Heart	AC	18	GG	49	1.4447848426728958	5.957804724188688e-05	AH4	VAT1	ENSECAG00000001598
1469	20	30672188 30673211	PB.11138_size115	Lamina	CG	28	TT	76	1.4405725913859817	3.50459101422864e-06	AH2	IER3	ENSECAG00000017157
1470	3	26809553 26820863 26821299	PB.15394_size30	Liver	CCA	95	TAG	35	1.4405725913859817	1.051377304268592e-05	AH1	NUDT7	ENSECAG00000009401
1471	30	31221752 31221871	PB.16427_size189	Heart	AA	152	CG	56	1.4405725913859817	1.518656106165744e-05	AH1	ADORA1	ENSECAG00000017816
1472	6	24010213	PB.18911_size132	Liver	A	38	G	14	1.4405725913859817	2.102754608537184e-05	AH4	SCLY	ENSECAG00000012094
1473	8	4690396	PB.21591_size40	Lung	A	7	G	19	1.4405725913859817	3.738230415177216e-05	AH3	SMARCB1	ENSECAG00000007797
1474	9	45909940 45910423 45910430 45910640	PB.22512_size43	Heart	AGTT	19	GCCA	7	1.4405725913859817	4.906427419920095e-05	AH4	RIDA	ENSECAG00000035364
1475	15	70146560 70153399	PB.6925_size85	Ovary	AT	28	GG	76	1.4405725913859817	6.541903226560127e-05	AH1	EMILIN1	ENSECAG00000025161
1476	18	60761509 60782652	PB.8510_size97	Adipose	CA	35	TG	95	1.4405725913859817	6.658722927034416e-05	AH3	DUSP19	ENSECAG00000020886
1477	19	33969187	PB.9274_size45	Ovary	A	19	G	7	1.4405725913859817	6.89236232798299e-05	AH2	LSG1	ENSECAG00000017659
1478	19	2271212 2311285 2315172	PB.8896_size991	Longissimus	CGT	129	GAG	350	1.4399838564090748	6.658722927034416e-05	AH1		ENSECAG00000016503
1479	23	14448754 14448822 14449971 14449976 14453999 14455256	PB.12491_size128	Lung	AAGGTG	100	GCCCCC	271	1.4382928515791469	8.17737903320016e-06	AH1		ENSECAG00000037215
1480	16	47863312 47863326	PB.7278_size88	Lamina	AA	84	CG	31	1.438121112391885	6.541903226560127e-05	AH4		ENSECAG00000049721
1481	11	48531076 48533114	PB.3980_size39	Heart	AT	24	CC	65	1.4374053123072985	6.074624424662976e-05	AH1	MED31	ENSECAG00000025006
1482	13	42229372	PB.5007_size27	Liver	A	46	G	17	1.4360991148066735	6.308263825611551e-05	AH1		ENSECAG00000038477
1483	23	54938603 54938644	PB.12651_size38	Lung	CC	127	TG	47	1.4340958350945283	8.17737903320016e-06	AH1	BICD2	ENSECAG00000010780
1484	28	38897063 38902371	PB.14894_size75	ParietalCortex	CC	208	GT	77	1.4336531774461907	1.051377304268592e-05	AH4	RANGAP1	ENSECAG00000024092
1485	8	5371485 5372624	PB.21091_size128	Testis	AA	81	TC	30	1.4329594072761065	3.738230415177216e-05	AH3	CCDC116	ENSECAG00000022624
1486	1	97959440 97968028	PB.459_size86	Longissimus	CA	20	TG	54	1.4329594072761065	6.308263825611551e-05	AH1		ENSECAG00000009140
1487	19	38163283	PB.9053_size238	Testis	A	54	C	20	1.4329594072761065	6.89236232798299e-05	AH4		ENSECAG00000012007
1488	11	42950704 42951530 42957933	PB.3927_size335	Testis	CAT	495	GGA	1336	1.4324195775070805	5.957804724188688e-05	AH3	PROCA1	ENSECAG00000007184
1489	3	11384051 11384503 11393954	PB.15847_size893	Lamina	ATT	205	GGG	553	1.431655570729261	1.401836405691456e-05	AH4	GOT2	ENSECAG00000016504
1490	15	33550713 33559479	PB.6770_size21	Adipose	AT	23	CC	62	1.4306343543298623	6.541903226560127e-05	AH1	SNRNP27	ENSECAG00000011257
1491	18	55611960 55612694	PB.8474_size111	Heart	AC	23	GG	62	1.4306343543298623	6.658722927034416e-05	AH1	NFE2L2	ENSECAG00000059976
1492	4	60484340	PB.16927_size47	Liver	G	35	T	13	1.4288432988038744	1.518656106165744e-05	AH1		ENSECAG00000012830
1493	22	28748032 28748382 28749264 28749303	PB.12303_size1953	Longissimus	ATTT	619	GCCC	230	1.4283055482698892	7.009182028457279e-06	AH1		ENSECAG00000048536
1494	15	70268136 70268414 70277060	PB.6929_size93	ParietalCortex	CCA	22	TTG	59	1.423211430724544	6.541903226560127e-05	AH1	DPYSL5	ENSECAG00000024403
1495	22	20119735 20119738 20121213 20129935	PB.11907_size83	Heart	CCGC	59	GAAT	22	1.4232114307245438	7.009182028457279e-06	AH4	DDRGK1	ENSECAG00000020284
1496	18	68945873	PB.8824_size106	Testis	A	53	G	142	1.4218266649414828	6.658722927034416e-05	AH3		ENSECAG00000036828
1497	1	62703910 62703949 62704758 62704033 62704283 62704739 62704430 62704632 62704773 62704671 62704731 62704686	PB.291_size1581	Liver	CTTCCCCCCCCC	3965	TACTTTTTTTTT	1482	1.419775418285507	5.724165323240112e-05	AH1	ADK	ENSECAG00000008160
1498	14	2488774 2489438 2513284 2513297	PB.5435_size130	Ovary	GCCC	43	TTTT	115	1.4192252962422771	6.308263825611551e-05	AH2	ADAMTS2	ENSECAG00000016328
1499	15	19020145 19020233	PB.6709_size23	Testis	GC	70	TT	187	1.4176114429426705	6.541903226560127e-05	AH3		ENSECAG00000048642
1500	16	36712567 36716696	PB.7153_size273	Ovary	AA	299	GT	112	1.416646752140501	6.541903226560127e-05	AH1	NT5DC2	ENSECAG00000015835
1501	2	12156890	PB.10094_size34	ParietalCortex	C	9	T	24	1.415037499278844	1.16819700474288e-06	AH3	FAAH	ENSECAG00000023711
1502	20	36310250	PB.10876_size21	Liver	C	3	T	8	1.415037499278844	3.50459101422864e-06	AH4	ZNF76	ENSECAG00000014843
1503	20	3401995 3403033 3405970	PB.11012_size52	Heart	GCC	9	TTT	24	1.415037499278844	3.50459101422864e-06	AH4	MYLK4	ENSECAG00000006224
1504	20	7909170 7935818 7935832	PB.11034_size458	Longissimus	ATA	27	CCC	72	1.415037499278844	3.50459101422864e-06	AH1	SSR1	ENSECAG00000019520
1505	20	13507663 13509281	PB.11052_size56	Lamina	CG	6	TC	16	1.415037499278844	3.50459101422864e-06	AH4	TBC1D7	ENSECAG00000017004
1506	21	2931778	PB.11380_size53	Testis	C	3	T	8	1.415037499278844	7.009182028457279e-06	AH3	DDA1	ENSECAG00000011742
1507	22	50256932	PB.12121_size47	Adipose	A	66	C	176	1.415037499278844	7.009182028457279e-06	AH1		ENSECAG00000009413
1508	1	31805935	PB.146_size62	Heart	A	3	G	8	1.415037499278844	9.34557603794304e-06	AH4	AVPI1	ENSECAG00000008293
1509	29	7008768	PB.14973_size38	Testis	A	6	C	16	1.415037499278844	1.051377304268592e-05	AH3	ARHGAP12	ENSECAG00000014289
1510	31	8297268 8313262	PB.16674_size65	Lamina	GG	9	TA	24	1.415037499278844	1.518656106165744e-05	AH4	IGF2R	ENSECAG00000044529
1511	5	8499693 8516431	PB.17641_size162	Adipose	AT	12	CC	32	1.415037499278844	1.518656106165744e-05	AH3	SUCO	ENSECAG00000000971
1512	10	1524289 1524743	PB.1782_size27	Lamina	AC	9	TT	24	1.415037499278844	1.7522955071143197e-05	AH2		ENSECAG00000039032
1513	5	55611265 55611729 55611730	PB.18023_size51	Lung	AGC	15	GTT	40	1.415037499278844	1.869115207588608e-05	AH3	WDR47	ENSECAG00000007816
1514	7	26913515	PB.20036_size49	Adipose	A	3	G	8	1.415037499278844	3.387771313754352e-05	AH1	TMEM25	ENSECAG00000008973
1515	7	26657202	PB.20638_size56	Lung	C	3	T	8	1.415037499278844	3.5045910142286394e-05	AH3	MPZL3	ENSECAG00000010748
1516	8	37148246 37148444	PB.21336_size179	Lamina	GC	3	TT	8	1.415037499278844	3.738230415177216e-05	AH2	ANKRD12	ENSECAG00000013901
1517	11	21893356	PB.3181_size14902	Adipose	C	3	G	8	1.415037499278844	5.957804724188688e-05	AH3	KRT10A	ENSECAG00000020036
1518	11	734232	PB.3545_size25	Lung	C	3	T	8	1.415037499278844	5.957804724188688e-05	AH3	NARF	ENSECAG00000009231
1519	12	1653433	PB.4116_size80	Lamina	C	3	T	8	1.415037499278844	6.191444125137263e-05	AH2	PDHX	ENSECAG00000008611
1520	12	26530706	PB.4227_size49	Longissimus	A	3	G	8	1.415037499278844	6.191444125137263e-05	AH1		ENSECAG00000050506
1521	14	11663813 11678692 11679269	PB.5899_size47	Heart	ACA	12	GGG	32	1.415037499278844	6.541903226560127e-05	AH1	RARS1	ENSECAG00000024383
1522	14	26197095	PB.5938_size100	Adipose	C	9	G	24	1.415037499278844	6.541903226560127e-05	AH3	GM2A	ENSECAG00000020587
1523	15	65582291 65602761	PB.6892_size38	Lung	CT	9	GG	24	1.415037499278844	6.541903226560127e-05	AH3	SPAST	ENSECAG00000010159
1524	16	8208181	PB.7478_size36	Longissimus	A	3	G	8	1.415037499278844	6.658722927034416e-05	AH1	IRAK2	ENSECAG00000012960
1525	18	56979993 56980019 56980128 56982542	PB.8491_size84	Longissimus	ATTC	6	GGGT	16	1.415037499278844	6.658722927034416e-05	AH1		ENSECAG00000042020
1526	18	78073529	PB.8575_size70	Lung	C	3	T	8	1.415037499278844	6.658722927034416e-05	AH1	CYP20A1	ENSECAG00000010884
1527	2	42173086 42189906	PB.9745_size37	Adipose	AT	3	CC	8	1.415037499278844	6.89236232798299e-05	AH1	GPR157	ENSECAG00000021673
1528	2	69906597 69906602 69906703	PB.10527_size278	Lamina	CGG	8	TCA	3	1.4150374992788437	3.50459101422864e-06	AH4	MSMO1	ENSECAG00000010554
1529	20	7935818 7935832	PB.11034_size1003	Adipose	CC	64	TA	24	1.4150374992788437	3.50459101422864e-06	AH3	SSR1	ENSECAG00000019520
1530	21	3726656	PB.11632_size133	Adipose	G	8	T	3	1.4150374992788437	7.009182028457279e-06	AH3	ELL	ENSECAG00000000466
1531	22	50428000	PB.12429_size66	Lamina	A	24	G	9	1.4150374992788437	7.009182028457279e-06	AH4	ARFRP1	ENSECAG00000019636
1532	28	39373259	PB.14659_size206	Lamina	C	24	T	9	1.4150374992788437	9.34557603794304e-06	AH4	SREBF2	ENSECAG00000024608
1533	28	4439864 4439893	PB.14722_size97	Longissimus	CA	8	TG	3	1.4150374992788437	9.34557603794304e-06	AH1	KRR1	ENSECAG00000017498
1534	3	412572	PB.15233_size43	Testis	C	8	G	3	1.4150374992788437	1.051377304268592e-05	AH4	GPT2	ENSECAG00000009485
1535	4	7849102	PB.16770_size85	Lung	A	8	G	3	1.4150374992788437	1.518656106165744e-05	AH3	DLD	ENSECAG00000000749
1536	4	38162348 38165479 38178875	PB.16848_size29	ParietalCortex	AAA	112	TGC	42	1.4150374992788437	1.518656106165744e-05	AH3	CASD1	ENSECAG00000011527
1537	5	42618356	PB.17901_size71	Lung	A	8	G	3	1.4150374992788437	1.7522955071143197e-05	AH3	PI4KB	ENSECAG00000024994
1538	7	81881483	PB.20966_size26	ParietalCortex	A	8	G	3	1.4150374992788437	3.738230415177216e-05	AH3	IRAG1	ENSECAG00000009101
1539	8	12071628	PB.21144_size72	Adipose	A	16	G	6	1.4150374992788437	3.738230415177216e-05	AH3	HPS4	ENSECAG00000016672
1540	1	48443330 48443338	PB.213_size29	Adipose	GG	8	TA	3	1.4150374992788437	3.738230415177216e-05	AH1	UBE2D1	ENSECAG00000032782
1541	8	5077093 5077527 5099107	PB.21601_size50	Ovary	AAC	40	CGT	15	1.4150374992788437	3.738230415177216e-05	AH2	PI4KA	ENSECAG00000023152
1542	11	38231104 38248966	PB.3889_size173	Adipose	CC	8	GT	3	1.4150374992788437	5.957804724188688e-05	AH3	LIG3	ENSECAG00000015502
1543	12	26424454	PB.4486_size32	Adipose	C	8	T	3	1.4150374992788437	6.308263825611551e-05	AH1	MTA2	ENSECAG00000009471
1544	13	33185212	PB.4922_size47	Heart	C	8	T	3	1.4150374992788437	6.308263825611551e-05	AH4	CPPED1	ENSECAG00000018687
1545	16	31340263	PB.7116_size26	Adipose	C	8	T	3	1.4150374992788437	6.541903226560127e-05	AH3	CFAP20DC	ENSECAG00000011861
1546	16	39861109 39867664	PB.7208_size32	Longissimus	GG	8	TC	3	1.4150374992788437	6.541903226560127e-05	AH1	NCKIPSD	ENSECAG00000012037
1547	16	39557086	PB.7633_size34	Lung	A	8	G	3	1.4150374992788437	6.658722927034416e-05	AH3	NDUFAF3	ENSECAG00000020436
1548	18	40509969 40513395	PB.8413_size38	Heart	GG	8	TA	3	1.4150374992788437	6.658722927034416e-05	AH1	MARCHF7	ENSECAG00000015805
1549	7	79697874 79704854 79704862	PB.20358_size113	Testis	AAA	596	GCT	224	1.4118135984045574	3.387771313754352e-05	AH4	EIF3F	ENSECAG00000039689
1550	16	3875777 3878955	PB.7444_size46	Testis	CC	85	GT	32	1.4093909361377015	6.658722927034416e-05	AH4	HDAC11	ENSECAG00000002905
1551	15	20479744 20479866	PB.6724_size37	Testis	CC	72	TT	191	1.4075038265934363	6.541903226560127e-05	AH3	DNAH6	ENSECAG00000059635
1552	25	39106192 39106817	PB.13897_size39	Longissimus	GG	61	TA	23	1.4071753815058732	9.34557603794304e-06	AH4	FBXW5	ENSECAG00000013192
1553	11	7442606 7445242	PB.3622_size79	Testis	GC	37	TT	98	1.4052564784862585	5.957804724188688e-05	AH3	KIF19	ENSECAG00000019912
1554	11	20311316 20311768 20312081 20316983	PB.3718_size813	Adipose	AACA	360	GCTG	136	1.4043902550793352	5.957804724188688e-05	AH3		ENSECAG00000008739
1555	23	14448754 14448822 14449971 14449976 14453999 14455256	PB.12491_size273	Adipose	AAGGTG	31	GCCCCC	82	1.4033556942312084	8.17737903320016e-06	AH3		ENSECAG00000037215
1556	11	33452814 33561060 33563215	PB.3847_size105	ParietalCortex	CGA	62	TTC	164	1.4033556942312084	5.957804724188688e-05	AH2	TRIM37	ENSECAG00000009239
1557	20	32419170 32420534	PB.10832_size281	Lamina	CA	11	TC	29	1.398549376490275	3.50459101422864e-06	AH2	HSPA1A	ENSECAG00000000841
1558	4	31573702 31593325	PB.17254_size22	Ovary	AC	22	GG	58	1.398549376490275	1.518656106165744e-05	AH1	TMEM243	ENSECAG00000020746
1559	4	59972081 59973941	PB.17364_size24	ParietalCortex	AT	11	CC	29	1.398549376490275	1.518656106165744e-05	AH2		ENSECAG00000020808
1560	9	42902656 42902998	PB.22190_size25	ParietalCortex	AT	11	GG	29	1.398549376490275	4.789607719445808e-05	AH4	DPY19L4	ENSECAG00000052620
1561	23	36756496 36949168	PB.12562_size59	Testis	CC	29	GT	11	1.3985493764902748	8.17737903320016e-06	AH4	SH3GL2	ENSECAG00000009922
1562	5	1780751 1784818	PB.18193_size34	Lung	CC	58	TA	22	1.3985493764902748	1.869115207588608e-05	AH1	NUAK2	ENSECAG00000014699
1563	18	64215651 64217360 64318272	PB.8804_size689	Lung	CCC	279	TTT	735	1.397479127894539	6.658722927034416e-05	AH3	CALCRL	ENSECAG00000012990
1564	27	2743869	PB.14228_size58	Lung	A	50	C	19	1.3959286763311394	9.34557603794304e-06	AH1	RNF170	ENSECAG00000000004
1565	5	68013213 68021664	PB.18059_size147	Heart	GG	71	TA	27	1.3948596173412136	1.869115207588608e-05	AH4	DNTTIP2	ENSECAG00000022045
1566	18	194981 191022 191402 193505	PB.8606_size136	Testis	CCAC	468	TAGG	178	1.394631288617007	6.658722927034416e-05	AH4	CCDC115	ENSECAG00000009758
1567	7	34314543 34322764	PB.20680_size72	Lung	AT	8	GG	21	1.3923174227787605	3.621410714702928e-05	AH3	ESAM	ENSECAG00000006110
1568	2	43110138	PB.9752_size56	Heart	G	8	T	21	1.3923174227787605	6.89236232798299e-05	AH4	TNFRSF9	ENSECAG00000057893
1569	22	49627283	PB.12115_size26	Liver	A	21	G	8	1.3923174227787602	7.009182028457279e-06	AH4	OGFR	ENSECAG00000021836
1570	11	26865455 26888503	PB.3264_size37	Longissimus	AA	21	CT	8	1.3923174227787602	5.957804724188688e-05	AH1	UTP18	ENSECAG00000008260
1571	17	11940579 11964430	PB.7916_size21	ParietalCortex	AA	63	TG	24	1.3923174227787602	6.658722927034416e-05	AH4	PDS5B	ENSECAG00000019312
1572	7	59909689 59921910 59922280	PB.20255_size208	Lung	CCC	451	TTA	172	1.3907188685532832	3.387771313754352e-05	AH3	CTSC	ENSECAG00000020881
1573	28	38649980 38650811 38650904	PB.14648_size66	Ovary	AAA	409	TGG	156	1.3905548140795003	9.34557603794304e-06	AH2	RBX1	ENSECAG00000021493
1574	26	31414550 31415881	PB.14152_size110	Ovary	AT	21	CC	55	1.3890422907458992	9.34557603794304e-06	AH1	GART	ENSECAG00000019797
1575	26	36169629 36169827	PB.13999_size111	Adipose	AT	13	CC	34	1.3870231231092474	9.34557603794304e-06	AH3	ETS2	ENSECAG00000021269
1576	9	49802481 49802627 49802688	PB.22532_size80	Ovary	CGC	13	TAT	34	1.3870231231092474	4.906427419920095e-05	AH1	KLF10	ENSECAG00000013153
1577	18	2823815 2889543 2903050	PB.8334_size27	ParietalCortex	AAA	34	CGC	13	1.3870231231092474	6.658722927034416e-05	AH3	SAP130	ENSECAG00000004224
1578	4	4013133 4013208 4029766	PB.17162_size50	Ovary	CGA	44	TTC	115	1.386058432307078	1.518656106165744e-05	AH2		ENSECAG00000014253
1579	2	88010456 88010595 88010778 88011088	PB.10582_size118	Lung	AAAA	141	CGCT	54	1.384663850235325	3.50459101422864e-06	AH1	HHIP	ENSECAG00000024485
1580	25	15776357 15789619	PB.13462_size108	ParietalCortex	CA	36	GG	94	1.384663850235325	9.34557603794304e-06	AH1		ENSECAG00000010552
1581	5	6230713 6242411	PB.17621_size56	Testis	CC	47	GT	18	1.384663850235325	1.518656106165744e-05	AH3	C5H1orf112	ENSECAG00000008931
1582	22	28747891 28748464 28749264 28749303	PB.12303_size230	Testis	CGCC	64	TATT	167	1.383704292474052	7.009182028457279e-06	AH3		ENSECAG00000048536
1583	4	15107779 15108477	PB.17212_size261	Lamina	CG	23	TT	60	1.3833286395515056	1.518656106165744e-05	AH4	NUDCD3	ENSECAG00000022535
1584	14	1829002 1831937 1833529	PB.5428_size39	ParietalCortex	AGT	53	CCC	138	1.38060400221497	6.308263825611551e-05	AH3	RNF130	ENSECAG00000007222
1585	7	79697874 79704854 79704862	PB.20358_size62	Liver	AAA	385	GCT	148	1.379261269953314	3.387771313754352e-05	AH4	EIF3F	ENSECAG00000039689
1586	20	36310250	PB.10876_size77	Testis	C	10	T	26	1.3785116232537298	3.50459101422864e-06	AH4	ZNF76	ENSECAG00000014843
1587	21	1101671 1101674 1106223 1106652	PB.11355_size393	Adipose	AACA	26	GGTC	10	1.3785116232537298	7.009182028457279e-06	AH1	CASP14	ENSECAG00000012619
1588	23	17624919	PB.12502_size26	Lamina	A	13	T	5	1.3785116232537298	8.17737903320016e-06	AH2	ALDH1A1	ENSECAG00000019343
1589	23	50976732 50976870 50976939	PB.12629_size26	Lamina	CGG	10	TAA	26	1.3785116232537298	8.17737903320016e-06	AH2	ROR2	ENSECAG00000022345
1590	24	35225093 35233531 35240219	PB.13295_size51	Adipose	CGC	39	GAT	15	1.3785116232537298	9.34557603794304e-06	AH1		ENSECAG00000015533
1591	25	11027336	PB.13445_size68	Adipose	C	5	T	13	1.3785116232537298	9.34557603794304e-06	AH3		ENSECAG00000008088
1592	28	21416000	PB.14538_size38	Testis	G	39	T	15	1.3785116232537298	9.34557603794304e-06	AH4	VEZT	ENSECAG00000002783
1593	3	19103818	PB.15330_size32	Lung	A	13	C	5	1.3785116232537298	1.051377304268592e-05	AH3	NFATC3	ENSECAG00000014089
1594	3	44916386 44916390	PB.16035_size102	Ovary	CG	5	TA	13	1.3785116232537298	1.401836405691456e-05	AH1	PDLIM5	ENSECAG00000016733
1595	31	364461 364854	PB.16649_size41	Longissimus	CC	13	TA	5	1.3785116232537298	1.518656106165744e-05	AH1	TBP	ENSECAG00000008516
1596	4	85854202	PB.17037_size66	Heart	A	5	G	13	1.3785116232537298	1.518656106165744e-05	AH4	MKLN1	ENSECAG00000024078
1597	5	19079842 19086194	PB.17694_size76	Heart	CG	5	TT	13	1.3785116232537298	1.518656106165744e-05	AH1	RNF2	ENSECAG00000014782
1598	5	33041844	PB.18392_size27	ParietalCortex	A	13	G	5	1.3785116232537298	1.869115207588608e-05	AH4	OLFML2B	ENSECAG00000009623
1599	6	63161269	PB.19111_size58	Ovary	A	13	G	5	1.3785116232537298	2.219574309011472e-05	AH1	IRAK4	ENSECAG00000014866
1600	6	66680999	PB.19654_size29	Liver	G	26	T	10	1.3785116232537298	2.803672811382912e-05	AH1	ASB8	ENSECAG00000022302
1601	7	3390211	PB.19904_size70	Liver	A	13	G	5	1.3785116232537298	3.387771313754352e-05	AH1	FEM1A	ENSECAG00000025083
1602	7	88507753 88534440	PB.20994_size43	Longissimus	CC	13	TG	5	1.3785116232537298	3.738230415177216e-05	AH1	SAAL1	ENSECAG00000009781
1603	8	15519522 15519642	PB.21178_size41	Heart	GG	52	TC	20	1.3785116232537298	3.738230415177216e-05	AH1		ENSECAG00000024071
1604	1	57728775	PB.254_size100	Longissimus	A	5	T	13	1.3785116232537298	5.607345622765824e-05	AH1	KIFBP	ENSECAG00000000471
1605	13	8797957 8807028	PB.5117_size111	Testis	AT	20	GG	52	1.3785116232537298	6.308263825611551e-05	AH4	TSC22D4	ENSECAG00000008387
1606	14	30829594	PB.5978_size21	Heart	C	13	T	5	1.3785116232537298	6.541903226560127e-05	AH4		ENSECAG00000000883
1607	15	35639145	PB.6781_size28	Adipose	C	13	T	5	1.3785116232537298	6.541903226560127e-05	AH3	ETAA1	ENSECAG00000006358
1608	15	65650778 65650851	PB.6892_size42	ParietalCortex	AC	5	GT	13	1.3785116232537298	6.541903226560127e-05	AH2	SPAST	ENSECAG00000010159
1609	16	22249512 22250127	PB.7089_size504	Adipose	AT	10	CC	26	1.3785116232537298	6.541903226560127e-05	AH3	FRMD4B	ENSECAG00000016131
1610	18	75622743 75663352	PB.8843_size57	ParietalCortex	AG	5	TA	13	1.3785116232537298	6.658722927034416e-05	AH3		ENSECAG00000007830
1611	19	33969199	PB.9274_size90	Liver	C	10	G	26	1.3785116232537298	6.89236232798299e-05	AH4	LSG1	ENSECAG00000017659
1612	4	61602585 61603227	PB.16938_size1258	Heart	CC	304	GT	117	1.377562793860181	1.518656106165744e-05	AH4		ENSECAG00000008979
1613	11	15021100 15024606 15025094 15025185 15025584	PB.3061_size3843	Adipose	GAGAC	491	TGTTT	189	1.3773367900936202	5.8409850237144e-05	AH3	DDX5	ENSECAG00000011132
1614	1	187263431 187263577	PB.888_size320	Lamina	AA	205	GC	79	1.375699351328343	6.658722927034416e-05	AH4	TMX1	ENSECAG00000003592
1615	22	1925983	PB.11836_size235	Liver	A	283	G	734	1.3749780100113305	7.009182028457279e-06	AH1		ENSECAG00000038893
1616	11	58214656 58215301	PB.4069_size379	Adipose	CC	609	GT	235	1.3737814713413323	6.074624424662976e-05	AH3	UBB	ENSECAG00000035031
1617	1	76977338 76977356 76977359	PB.1238_size106	Lung	CCC	93	TTT	241	1.37373052512193	7.009182028457279e-06	AH1	GGPS1	ENSECAG00000017806
1618	14	92454594 92542814	PB.5803_size49	Testis	GG	44	TA	17	1.371968777386958	6.541903226560127e-05	AH3	MRPS27	ENSECAG00000008099
1619	14	92454594 92542814	PB.5803_size55	Adipose	GG	44	TA	17	1.371968777386958	6.541903226560127e-05	AH3	MRPS27	ENSECAG00000008099
1620	22	50256932	PB.12121_size91	Ovary	A	41	C	106	1.3703684499451154	7.009182028457279e-06	AH1		ENSECAG00000009413
1621	23	14448754 14448822 14449971 14449976 14453999 14455256	PB.12491_size98	Adipose	AAGGTG	53	GCCCCC	137	1.3701116283973274	8.17737903320016e-06	AH1		ENSECAG00000037215
1622	20	40299074 40337265	PB.11243_size51	Testis	AG	12	CC	31	1.369233809665719	3.50459101422864e-06	AH3	MOCS1	ENSECAG00000016924
1623	1	95047297	PB.1336_size65	ParietalCortex	C	31	T	12	1.369233809665719	9.34557603794304e-06	AH3	ABHD2	ENSECAG00000011528
1624	3	18120019 18120396	PB.15302_size29	Liver	AA	31	CG	12	1.369233809665719	1.051377304268592e-05	AH1	PDP2	ENSECAG00000006359
1625	3	56096698	PB.15541_size407	Heart	A	31	G	12	1.369233809665719	1.051377304268592e-05	AH4	HNRNPDL	ENSECAG00000022692
1626	3	107879939 107883486	PB.15715_size81	Heart	GG	62	TA	24	1.369233809665719	1.401836405691456e-05	AH4	QDPR	ENSECAG00000005662
1627	3	119205789 119207558 119207606	PB.15768_size49	Testis	GGC	12	TTT	31	1.369233809665719	1.401836405691456e-05	AH4	MFSD10	ENSECAG00000010491
1628	10	59100058 59100701 59101754	PB.2813_size52	ParietalCortex	ACA	72	GGG	186	1.369233809665719	5.724165323240112e-05	AH1	OSTM1	ENSECAG00000016887
1629	22	34388793 34388868	PB.12321_size373	Testis	GG	129	TC	50	1.3673710656485294	7.009182028457279e-06	AH4	OSER1	ENSECAG00000018849
1630	15	38150489 38179137	PB.6789_size40	ParietalCortex	GC	38	TT	98	1.3667823306716227	6.541903226560127e-05	AH3	AFTPH	ENSECAG00000012175
1631	17	25769709 25770820	PB.7980_size120	ParietalCortex	CC	98	TA	38	1.3667823306716227	6.658722927034416e-05	AH3	TSC22D1	ENSECAG00000005195
1632	7	73502450 73509421	PB.20315_size25	ParietalCortex	CC	85	TG	33	1.3649968167792483	3.387771313754352e-05	AH2	CLPB	ENSECAG00000011419
1633	1	81536742	PB.1258_size39	Ovary	A	18	G	7	1.3625700793847084	8.17737903320016e-06	AH2		ENSECAG00000011080
1634	24	5017839 5017959	PB.13147_size62	ParietalCortex	GG	18	TC	7	1.3625700793847084	8.17737903320016e-06	AH3	EXOC5	ENSECAG00000017818
1635	11	49547424 49547463 49571763	PB.3412_size43	Lung	AGA	18	GTG	7	1.3625700793847084	5.957804724188688e-05	AH3	NUP88	ENSECAG00000012800
1636	1	26406285	PB.997_size23	Testis	C	18	G	7	1.3625700793847084	0.0001600429896497	AH3	SFR1	ENSECAG00000005386
1637	20	13507663 13509281	PB.11052_size45	Liver	CG	7	TC	18	1.3625700793847082	3.50459101422864e-06	AH4	TBC1D7	ENSECAG00000017004
1638	3	62235742 62267741	PB.15563_size80	Heart	CG	7	TT	18	1.3625700793847082	1.051377304268592e-05	AH1	G3BP2	ENSECAG00000007917
1639	22	50256903 50257752	PB.12121_size50	Liver	CG	51	TA	131	1.3609976595659548	7.009182028457279e-06	AH4		ENSECAG00000009413
1640	11	3744119 3754761	PB.2966_size71	Testis	AT	23	CC	59	1.3590810933048283	5.724165323240112e-05	AH3	CANT1	ENSECAG00000023633
1641	18	76065939 76071097	PB.8847_size170	Lamina	CA	103	GG	264	1.357893592175235	6.658722927034416e-05	AH4	CLK1	ENSECAG00000015355
1642	25	26310540 26330936	PB.13782_size97	Testis	CC	41	TG	16	1.3575520046180838	9.34557603794304e-06	AH3	RBM18	ENSECAG00000025085
1643	3	77616658 77683783	PB.15610_size606	Ovary	AC	705	GG	1805	1.3563036744883774	1.401836405691456e-05	AH1	IGFBP7	ENSECAG00000013087
1644	1	59117154 59117157 59117159	PB.1156_size73	Lung	AGC	25	GTT	64	1.3561438102252754	7.009182028457279e-06	AH1	PRF1	ENSECAG00000012441
1645	1	33916374 33916554 33958615	PB.167_size1109	Heart	AGG	1075	CTA	420	1.3558754268106998	1.518656106165744e-05	AH4	PDLIM1	ENSECAG00000020816
1646	25	4683619 4683985	PB.13422_size469	Testis	CG	52	TT	133	1.3548427173600974	9.34557603794304e-06	AH3	NCBP1	ENSECAG00000013847
1647	21	24078660 24079807	PB.11732_size72	Testis	CT	9	GG	23	1.3536369546147005	7.009182028457279e-06	AH3	NIM1K	ENSECAG00000018784
1648	4	61602585 61603227	PB.16938_size107	Longissimus	CC	92	GT	36	1.3536369546147005	1.518656106165744e-05	AH4		ENSECAG00000008979
1649	8	60309026 60309860	PB.21931_size20	Lung	AA	23	CG	9	1.3536369546147005	4.67278801897152e-05	AH3	TPGS2	ENSECAG00000023096
1650	10	59920263 59929907 59941630	PB.2815_size69	Testis	ATA	29	TCC	74	1.3514723705013776	5.724165323240112e-05	AH3	SESN1	ENSECAG00000001101
1651	7	70943272 70943301 70943305	PB.20891_size107	Longissimus	CGC	413	GAA	162	1.3501479685348208	3.738230415177216e-05	AH4	RPS3	ENSECAG00000013915
1652	8	71117970 71419094	PB.21953_size69	ParietalCortex	CC	79	TG	31	1.3495844377902275	4.67278801897152e-05	AH3	DYM	ENSECAG00000001651
1653	18	75581791 75581912	PB.8552_size31	Lung	AA	670	CC	263	1.3490982960528324	6.658722927034416e-05	AH1		ENSECAG00000018147
1654	10	18003656 18008261 18008313	PB.2018_size209	Ovary	CGT	289	TAA	736	1.348636273556334	3.387771313754352e-05	AH1	SELENOW	ENSECAG00000006989
1655	2	59138327 59139299	PB.10504_size62	Heart	CA	11	GG	28	1.3479233034203069	3.50459101422864e-06	AH4		ENSECAG00000039487
1656	20	34608810 34608813	PB.11201_size41	Testis	AA	28	GC	11	1.3479233034203069	3.50459101422864e-06	AH4	VPS52	ENSECAG00000019702
1657	10	31124851	PB.2190_size62	Ovary	A	11	C	28	1.3479233034203069	4.67278801897152e-05	AH1	MYO6	ENSECAG00000024053
1658	9	47986189 47986751	PB.22525_size119	Lung	AA	56	TC	22	1.3479233034203069	4.906427419920095e-05	AH3	ANKRD46	ENSECAG00000013340
1659	2	34831623	PB.9697_size25	ParietalCortex	A	22	G	56	1.3479233034203069	6.89236232798299e-05	AH1	CAPZB	ENSECAG00000009145
1660	7	79697874 79704854 79704862	PB.20358_size46	Longissimus	AAA	384	GCT	151	1.3465577613960773	3.387771313754352e-05	AH4	EIF3F	ENSECAG00000039689
1661	4	92859857 92859897	PB.17064_size253	Lamina	AA	155	CG	61	1.3453870677113513	1.518656106165744e-05	AH2		ENSECAG00000024679
1662	14	78814159 78816992	PB.5752_size854	ParietalCortex	AC	165	GT	419	1.3444842194535358	6.541903226560127e-05	AH1	MEF2C	ENSECAG00000024716
1663	6	67441516 67442907	PB.19658_size28	Longissimus	CC	13	TT	33	1.3439544012173614	2.803672811382912e-05	AH4	KANSL2	ENSECAG00000013540
1664	14	56641301 56686645	PB.5682_size39	Lung	GC	13	TT	33	1.3439544012173614	6.541903226560127e-05	AH1	PGGT1B	ENSECAG00000016179
1665	2	51533897 51534462	PB.9817_size57	ParietalCortex	GG	33	TA	13	1.3439544012173612	6.89236232798299e-05	AH3	SLC39A14	ENSECAG00000008287
1666	5	25269738 25273512	PB.18346_size315	Lamina	GG	137	TA	54	1.3431445807970583	1.869115207588608e-05	AH4	SERTAD4	ENSECAG00000015692
1667	22	50256932	PB.12121_size167	Lung	A	95	C	241	1.343033727899014	7.009182028457279e-06	AH1		ENSECAG00000009413
1668	7	70937727 70939249	PB.20891_size235	Liver	AC	218	GG	553	1.3429513454577806	3.738230415177216e-05	AH1	RPS3	ENSECAG00000013915
1669	5	2858163 2858929	PB.18206_size63	Ovary	GC	28	TT	71	1.342392197447078	1.869115207588608e-05	AH1	EIF2D	ENSECAG00000000127
1670	11	26449289 26449338 26449629	PB.3256_size112	Testis	AAA	71	CGG	28	1.3423921974470778	5.957804724188688e-05	AH3	LUC7L3	ENSECAG00000012760
1671	7	68567232 68567722	PB.20873_size1223	Liver	CA	553	GG	1402	1.342134963775916	3.738230415177216e-05	AH4		ENSECAG00000055545
1672	5	28981059 29008727	PB.17737_size112	Heart	AC	15	CT	38	1.341036917835067	1.518656106165744e-05	AH4	ALDH9A1	ENSECAG00000012770
1673	14	27237771 27273767	PB.5953_size50	ParietalCortex	AA	76	CG	30	1.341036917835067	6.541903226560127e-05	AH1	HMGXB3	ENSECAG00000015743
1674	1	20508798	PB.982_size198	Lung	C	83	T	210	1.339206086319198	6.89236232798299e-05	AH3	SHOC2	ENSECAG00000012499
1675	14	67165850 67434907	PB.6130_size1318	Lamina	CG	17	TA	43	1.3388019134517586	6.541903226560127e-05	AH4	PAM	ENSECAG00000021895
1676	19	51407111 51407147 51460857 51461086	PB.9112_size136	Lung	AATA	34	GGCC	86	1.3388019134517586	6.89236232798299e-05	AH1	IFT57	ENSECAG00000011438
1677	2	44267342 44275523	PB.9756_size169	Heart	AA	139	GC	55	1.337581359198848	6.89236232798299e-05	AH4	KLHL21	ENSECAG00000038258
1678	14	83635415 83718837	PB.6156_size24	Adipose	CA	19	GG	48	1.3370349872775709	6.541903226560127e-05	AH3	XRCC4	ENSECAG00000020269
1679	19	51081999 51088292	PB.9110_size80	Testis	GG	48	TA	19	1.3370349872775706	6.89236232798299e-05	AH3	CIP2A	ENSECAG00000014948
1680	5	2858163 2858929	PB.18206_size57	Testis	GC	21	TT	53	1.3356030317844387	1.869115207588608e-05	AH4	EIF2D	ENSECAG00000000127
1681	19	59198408 59198434 59198982	PB.9131_size32	Adipose	CCG	21	GGA	53	1.3356030317844387	6.89236232798299e-05	AH3	CPOX	ENSECAG00000016542
1682	2	21074143 21078710	PB.9553_size64	Testis	AC	107	GG	270	1.335348610649684	6.89236232798299e-05	AH3	MRPS15	ENSECAG00000000933
1683	18	55611960 55612694	PB.8474_size170	Liver	AC	77	GG	194	1.3331263014922263	6.658722927034416e-05	AH1	NFE2L2	ENSECAG00000059976
1684	1	90084870 90149791 90149953	PB.406_size42	Adipose	GCA	29	TTG	73	1.3318435637524453	6.074624424662976e-05	AH3	EFL1	ENSECAG00000016354
1685	9	47986189 47986751	PB.22525_size306	Heart	AA	73	TC	29	1.331843563752445	4.906427419920095e-05	AH4	ANKRD46	ENSECAG00000013340
1686	7	4493015	PB.20526_size380	Liver	C	78	T	31	1.3312059084753731	3.387771313754352e-05	AH1	TUBB4A	ENSECAG00000037214
1687	14	26677575 26678393	PB.5543_size48	Liver	AC	33	GG	83	1.3306453119884714	6.425083526085839e-05	AH1	DCTN4	ENSECAG00000011275
1688	7	38608802 38608994 38609479	PB.20092_size122	Lung	ACC	98	GAT	39	1.32930762525296	3.387771313754352e-05	AH3	FLI1	ENSECAG00000021051
1689	14	3906486 3906489 3906502	PB.5448_size786	Lamina	CCG	108	GGA	43	1.3286227474613703	6.308263825611551e-05	AH4	DBN1	ENSECAG00000010616
1690	22	1925983	PB.11836_size1115	Lung	A	960	G	2406	1.325530331567558	7.009182028457279e-06	AH1		ENSECAG00000038893
1691	7	88510756 88521330	PB.20994_size206	Testis	CC	213	TG	85	1.3253186840881366	3.738230415177216e-05	AH3	SAAL1	ENSECAG00000009781
1692	2	106688556 106702639	PB.9982_size674	Adipose	AC	268	GG	671	1.324079765742411	0.0001600429896497	AH3	ANXA5	ENSECAG00000006429
1693	2	27462599	PB.10230_size27	Lamina	C	10	T	4	1.3219280948873624	1.16819700474288e-06	AH2	GMEB1	ENSECAG00000009764
1694	1	30468104	PB.1037_size144	ParietalCortex	C	10	T	4	1.3219280948873624	2.33639400948576e-06	AH3	CNNM1	ENSECAG00000000257
1695	20	1046897	PB.10679_size34	Ovary	C	10	T	4	1.3219280948873624	3.50459101422864e-06	AH1	DUSP22	ENSECAG00000014558
1696	1	52702251 52711851	PB.1132_size199	Lamina	CC	40	TA	16	1.3219280948873624	7.009182028457279e-06	AH2	JMJD1C	ENSECAG00000012941
1697	21	22804189 22804235	PB.11725_size205	Longissimus	CC	30	TA	12	1.3219280948873624	7.009182028457279e-06	AH1	MRPS30	ENSECAG00000009350
1698	22	50464799 50467330	PB.12431_size40	Longissimus	AG	5	CA	2	1.3219280948873624	7.009182028457279e-06	AH1	SLC2A4RG	ENSECAG00000020369
1699	23	15613149	PB.12496_size37	Lung	A	5	T	2	1.3219280948873624	8.17737903320016e-06	AH1	CARNMT1	ENSECAG00000013964
1700	24	19376876	PB.12967_size53	Lung	C	5	T	2	1.3219280948873624	8.17737903320016e-06	AH1		ENSECAG00000013284
1701	24	14832639	PB.13201_size147	Heart	A	5	G	2	1.3219280948873624	8.17737903320016e-06	AH1	ZFP36L1	ENSECAG00000018860
1702	24	14832639	PB.13201_size426	Longissimus	A	10	G	4	1.3219280948873624	8.17737903320016e-06	AH1	ZFP36L1	ENSECAG00000018860
1703	24	46675024 46676875	PB.13363_size150	Adipose	AA	5	GG	2	1.3219280948873624	9.34557603794304e-06	AH3		ENSECAG00000042557
1704	25	1420404	PB.13391_size35	Longissimus	A	5	G	2	1.3219280948873624	9.34557603794304e-06	AH1	RECK	ENSECAG00000010426
1705	1	106669275	PB.1373_size28	Lamina	C	5	T	2	1.3219280948873624	9.34557603794304e-06	AH2	LINS1	ENSECAG00000018867
1706	26	41666515	PB.14209_size41	Liver	A	5	G	2	1.3219280948873624	9.34557603794304e-06	AH4	POFUT2	ENSECAG00000004992
1707	27	7515205 7520205 7520301	PB.14255_size55	Longissimus	CGG	10	TAA	4	1.3219280948873624	9.34557603794304e-06	AH1	PLPP5	ENSECAG00000001080
1708	1	120796121	PB.1441_size27	Lung	C	5	G	2	1.3219280948873624	9.34557603794304e-06	AH3	LOXL1	ENSECAG00000023405
1709	28	41773336	PB.14928_size73	Longissimus	A	10	G	4	1.3219280948873624	1.051377304268592e-05	AH1	RTL6	ENSECAG00000001294
1710	29	23769445 23769815	PB.15187_size125	Adipose	AT	5	TG	2	1.3219280948873624	1.051377304268592e-05	AH3	PROSER2	ENSECAG00000012476
1711	29	28958449 28965256	PB.15204_size76	Lamina	AC	15	GT	6	1.3219280948873624	1.051377304268592e-05	AH4	RBM17	ENSECAG00000008939
1712	3	18120019 18120396	PB.15302_size64	Longissimus	AA	10	CG	4	1.3219280948873624	1.051377304268592e-05	AH1	PDP2	ENSECAG00000006359
1713	3	91151344 91180557 91210246	PB.16191_size210	Testis	AAT	420	TGC	168	1.3219280948873624	1.401836405691456e-05	AH3	TBC1D1	ENSECAG00000022162
1714	4	88656746	PB.17044_size87	Ovary	A	5	G	2	1.3219280948873624	1.518656106165744e-05	AH1	BPGM	ENSECAG00000000655
1715	5	40526518 40527478	PB.17857_size626	Adipose	GG	5	TC	2	1.3219280948873624	1.7522955071143197e-05	AH3	S100A13	ENSECAG00000024049
1716	5	67464893 67464906 67466160	PB.18056_size421	Adipose	CCC	35	TTG	14	1.3219280948873624	1.869115207588608e-05	AH1	F3	ENSECAG00000023416
1717	6	19585091	PB.18890_size31	ParietalCortex	A	15	G	6	1.3219280948873624	2.102754608537184e-05	AH3		ENSECAG00000024045
1718	6	20055517 20055743	PB.18893_size25	ParietalCortex	AA	5	GG	2	1.3219280948873624	2.102754608537184e-05	AH1	INPP5D	ENSECAG00000019497
1719	6	48764628 48785968	PB.19574_size56	Liver	CC	110	GA	44	1.3219280948873624	2.803672811382912e-05	AH1	SLCO1A2	ENSECAG00000017481
1720	7	265743	PB.19841_size68	Testis	A	10	C	4	1.3219280948873624	3.387771313754352e-05	AH3		ENSECAG00000003580
1721	7	2842646	PB.19895_size27	Heart	C	10	T	4	1.3219280948873624	3.387771313754352e-05	AH4	PIAS4	ENSECAG00000018697
1722	7	99413647	PB.20434_size49	Lung	C	5	T	2	1.3219280948873624	3.387771313754352e-05	AH1		ENSECAG00000020002
1723	7	3401751 3402069 3402514	PB.20509_size40	Adipose	AAG	5	TCA	2	1.3219280948873624	3.387771313754352e-05	AH3	TICAM1	ENSECAG00000004791
1724	7	71261077	PB.20896_size171	Testis	C	15	T	6	1.3219280948873624	3.738230415177216e-05	AH3	SPCS2	ENSECAG00000006601
1725	7	87443540	PB.20985_size25	Adipose	A	5	G	2	1.3219280948873624	3.738230415177216e-05	AH3	PLEKHA7	ENSECAG00000011848
1726	9	19406114	PB.22428_size74	Adipose	A	5	G	2	1.3219280948873624	4.789607719445808e-05	AH3	RRS1	ENSECAG00000004492
1727	1	57624134	PB.252_size41	Adipose	C	30	G	12	1.3219280948873624	5.607345622765824e-05	AH1	DDX50	ENSECAG00000023044
1728	1	58242625	PB.260_size25	Lung	C	10	G	4	1.3219280948873624	5.607345622765824e-05	AH1	FAM241B	ENSECAG00000018112
1729	11	44935366 44936737 44937607	PB.3375_size236	Longissimus	CAA	5	GCG	2	1.3219280948873624	5.957804724188688e-05	AH1	GEMIN4	ENSECAG00000006339
1730	11	50114074 50131437	PB.3425_size46	Longissimus	CG	5	TA	2	1.3219280948873624	5.957804724188688e-05	AH1	PELP1	ENSECAG00000020780
1731	12	25296360	PB.4211_size82	Adipose	C	5	G	2	1.3219280948873624	6.191444125137263e-05	AH3	FEN1	ENSECAG00000056039
1732	13	8927509	PB.4751_size70	Liver	A	5	T	2	1.3219280948873624	6.308263825611551e-05	AH1	MOSPD3	ENSECAG00000023837
1733	13	33946031	PB.4926_size161	Lamina	A	5	G	2	1.3219280948873624	6.308263825611551e-05	AH2	ZC3H7A	ENSECAG00000003869
1734	14	40448792	PB.6041_size40	Lung	C	5	T	2	1.3219280948873624	6.541903226560127e-05	AH3	CAMLG	ENSECAG00000001757
1735	14	42316725	PB.6056_size65	Adipose	A	5	G	2	1.3219280948873624	6.541903226560127e-05	AH3	RAD50	ENSECAG00000010922
1736	1	131244248	PB.616_size57	Lamina	A	5	C	2	1.3219280948873624	6.541903226560127e-05	AH2	VPS13C	ENSECAG00000017182
1737	14	93199941	PB.6216_size52	Testis	A	10	G	4	1.3219280948873624	6.541903226560127e-05	AH3		ENSECAG00000007814
1738	15	70148971	PB.6925_size71	Lamina	G	15	T	6	1.3219280948873624	6.541903226560127e-05	AH2	EMILIN1	ENSECAG00000025161
1739	17	21143776 21159393 21160301 21160889	PB.7954_size53	Heart	AAGG	10	CTAT	4	1.3219280948873624	6.658722927034416e-05	AH1	SPRYD7	ENSECAG00000011472
1740	17	16271891	PB.8155_size123	Adipose	C	5	T	2	1.3219280948873624	6.658722927034416e-05	AH1	POSTN	ENSECAG00000023841
1741	2	37141200	PB.9715_size81	Lung	A	65	G	26	1.3219280948873624	6.89236232798299e-05	AH1	EPHA2	ENSECAG00000007650
1742	2	108588072	PB.9991_size70	Heart	G	5	T	2	1.3219280948873624	0.0001600429896497	AH1	C2H4orf3	ENSECAG00000016365
1743	2	29308001 29335210	PB.10266_size37	Adipose	AA	2	GG	5	1.3219280948873622	1.16819700474288e-06	AH3	CEP85	ENSECAG00000013640
1744	2	37293290	PB.10340_size33	Longissimus	C	2	T	5	1.3219280948873622	2.33639400948576e-06	AH1	SPEN	ENSECAG00000008833
1745	20	37999548	PB.10898_size29	ParietalCortex	C	4	T	10	1.3219280948873622	3.50459101422864e-06	AH3		ENSECAG00000045844
1746	20	1165250 1250029	PB.11009_size45	Ovary	AT	30	CC	75	1.3219280948873622	3.50459101422864e-06	AH1	EXOC2	ENSECAG00000000078
1747	1	41266958 41267046	PB.1107_size222	Adipose	CG	2	TC	5	1.3219280948873622	3.50459101422864e-06	AH3	MINPP1	ENSECAG00000012951
1748	20	34545176	PB.11200_size117	Adipose	A	4	G	10	1.3219280948873622	3.50459101422864e-06	AH3	RXRB	ENSECAG00000023041
1749	20	34653557	PB.11205_size22	Lung	A	2	G	5	1.3219280948873622	3.50459101422864e-06	AH3	DAXX	ENSECAG00000021055
1750	20	42199461	PB.11260_size86	Lung	A	2	G	5	1.3219280948873622	3.50459101422864e-06	AH3	CCND3	ENSECAG00000024276
1751	22	17536549	PB.12201_size90	Testis	C	2	T	5	1.3219280948873622	7.009182028457279e-06	AH3	LRRN4	ENSECAG00000023869
1752	22	34377418	PB.12321_size31	Heart	A	4	G	10	1.3219280948873622	7.009182028457279e-06	AH1	OSER1	ENSECAG00000018849
1753	22	38436589	PB.12362_size38	Heart	C	2	T	5	1.3219280948873622	7.009182028457279e-06	AH4	ZNFX1	ENSECAG00000020963
1754	23	18417106 18436866	PB.12708_size35	Heart	AC	4	GG	10	1.3219280948873622	8.17737903320016e-06	AH4	C23H9orf85	ENSECAG00000020775
1755	24	8178986 8179003	PB.12903_size41	Lung	CA	10	GG	25	1.3219280948873622	8.17737903320016e-06	AH1	SLC38A6	ENSECAG00000005163
1756	24	10624898 10683182 10683543 10686314	PB.12913_size59	Testis	CCGT	2	TTAA	5	1.3219280948873622	8.17737903320016e-06	AH4	SYNE2	ENSECAG00000020393
1757	24	46545367	PB.13360_size22	Longissimus	A	2	G	5	1.3219280948873622	9.34557603794304e-06	AH1	AKT1	ENSECAG00000008264
1758	25	2968881 2983397	PB.13681_size60	Adipose	CA	4	TC	10	1.3219280948873622	9.34557603794304e-06	AH1		ENSECAG00000042818
1759	28	1027425 1049733	PB.14498_size98	Heart	AT	10	GG	25	1.3219280948873622	9.34557603794304e-06	AH4	TBC1D15	ENSECAG00000006710
1760	1	134011820	PB.1513_size43	Heart	A	2	G	5	1.3219280948873622	1.051377304268592e-05	AH4	MINDY2	ENSECAG00000019456
1761	29	23494977	PB.15184_size45	Testis	C	6	T	15	1.3219280948873622	1.051377304268592e-05	AH4	CDC123	ENSECAG00000010392
1762	3	18314626 18314659	PB.15858_size40	Adipose	AT	2	GG	5	1.3219280948873622	1.401836405691456e-05	AH3	B3GNT9	ENSECAG00000006409
1763	3	79548220	PB.16142_size55	Lung	C	2	T	5	1.3219280948873622	1.401836405691456e-05	AH3	KIT	ENSECAG00000012032
1764	3	120607423	PB.16283_size34	Longissimus	A	2	G	5	1.3219280948873622	1.401836405691456e-05	AH1	UVSSA	ENSECAG00000012127
1765	30	30865088 30940507	PB.16538_size55	Lamina	CA	16	GG	40	1.3219280948873622	1.518656106165744e-05	AH4	KDM5B	ENSECAG00000014268
1766	1	159880535 159880825	PB.1667_size78	Longissimus	AT	8	CC	20	1.3219280948873622	1.518656106165744e-05	AH1	RAB2B	ENSECAG00000006219
1767	4	35922260 35922371	PB.17268_size68	Adipose	CC	6	TT	15	1.3219280948873622	1.518656106165744e-05	AH1	CYP51A1	ENSECAG00000006455
1768	5	90514567	PB.18767_size146	Lung	C	6	G	15	1.3219280948873622	1.985934908062896e-05	AH3	GADD45A	ENSECAG00000040631
1769	5	90514567	PB.18767_size50	Lamina	C	2	G	5	1.3219280948873622	1.985934908062896e-05	AH4	GADD45A	ENSECAG00000040631
1770	10	13589332	PB.1950_size29	Ovary	A	6	G	15	1.3219280948873622	2.686853110908624e-05	AH1	LIPE	ENSECAG00000015074
1771	6	44195354	PB.19563_size47	Lung	G	2	T	5	1.3219280948873622	2.686853110908624e-05	AH3	EPS8	ENSECAG00000014922
1772	7	36275840	PB.20088_size110	Adipose	C	4	T	10	1.3219280948873622	3.387771313754352e-05	AH3		ENSECAG00000049250
1773	7	1589403	PB.20472_size108	Adipose	C	2	G	5	1.3219280948873622	3.387771313754352e-05	AH3	LMNB2	ENSECAG00000011017
1774	7	54385678	PB.20830_size26	Lamina	C	4	T	10	1.3219280948873622	3.738230415177216e-05	AH4	ZNF558	ENSECAG00000012836
1775	7	83074665	PB.20970_size75	Lung	C	2	G	5	1.3219280948873622	3.738230415177216e-05	AH3	DKK3	ENSECAG00000022804
1776	8	14171382	PB.21679_size33	Heart	C	2	T	5	1.3219280948873622	3.738230415177216e-05	AH4	ALKBH2	ENSECAG00000017723
1777	8	50034831	PB.21895_size37	ParietalCortex	A	6	G	15	1.3219280948873622	4.67278801897152e-05	AH1	ZNF521	ENSECAG00000006546
1778	10	33810538 33839764	PB.2192_size24	Lung	CA	8	TG	20	1.3219280948873622	4.67278801897152e-05	AH1		ENSECAG00000009253
1779	8	69416638 69421553	PB.21944_size111	Ovary	GC	64	TT	160	1.3219280948873622	4.67278801897152e-05	AH1	HDHD2	ENSECAG00000012664
1780	9	6407119	PB.22060_size37	Liver	A	2	G	5	1.3219280948873622	4.67278801897152e-05	AH4	SLC10A5	ENSECAG00000004565
1781	9	69571189	PB.22290_size67	Lamina	C	6	T	15	1.3219280948873622	4.789607719445808e-05	AH4	TRIB1	ENSECAG00000019660
1782	1	62130910	PB.290_size74	Liver	C	6	T	15	1.3219280948873622	5.724165323240112e-05	AH4	VCL	ENSECAG00000013481
1783	11	5689147	PB.2992_size39	Lung	C	6	T	15	1.3219280948873622	5.724165323240112e-05	AH3	RHBDF2	ENSECAG00000021951
1784	11	8474716	PB.3028_size28	Ovary	G	2	T	5	1.3219280948873622	5.8409850237144e-05	AH2	SLC39A11	ENSECAG00000021972
1785	11	56525620	PB.3494_size34	Adipose	A	4	G	10	1.3219280948873622	5.957804724188688e-05	AH3	COX10	ENSECAG00000025173
1786	11	60940989	PB.3532_size20	Heart	A	8	G	20	1.3219280948873622	5.957804724188688e-05	AH4	FLCN	ENSECAG00000021007
1787	11	25996950	PB.3809_size383	Lung	A	2	G	5	1.3219280948873622	5.957804724188688e-05	AH3	COL1A1	ENSECAG00000013693
1788	11	37068698	PB.3873_size37	Longissimus	C	2	T	5	1.3219280948873622	5.957804724188688e-05	AH1	DDX52	ENSECAG00000012286
1789	1	109455249 109455447	PB.500_size59	Lamina	AC	56	GG	140	1.3219280948873622	6.308263825611551e-05	AH4		ENSECAG00000029677
1790	13	8806806 8807028	PB.5117_size260	Adipose	CT	2	GG	5	1.3219280948873622	6.308263825611551e-05	AH3	TSC22D4	ENSECAG00000008387
1791	13	8797957 8807028	PB.5117_size92	Lamina	AT	4	GG	10	1.3219280948873622	6.308263825611551e-05	AH4	TSC22D4	ENSECAG00000008387
1792	14	27796644 27804135	PB.5962_size58	Lamina	AT	4	GG	10	1.3219280948873622	6.541903226560127e-05	AH4		ENSECAG00000007083
1793	14	37341803 37343141	PB.6023_size229	Adipose	CA	14	GG	35	1.3219280948873622	6.541903226560127e-05	AH1	EGR1	ENSECAG00000013041
1794	14	94284115 94300482	PB.6230_size1534	Adipose	AC	34	GG	85	1.3219280948873622	6.541903226560127e-05	AH3		ENSECAG00000032327
1795	15	10282284 10282347	PB.6658_size103	Liver	CG	2	TA	5	1.3219280948873622	6.541903226560127e-05	AH1	EIF5B	ENSECAG00000000102
1796	15	17855400	PB.6702_size55	Ovary	A	2	G	5	1.3219280948873622	6.541903226560127e-05	AH1	RPIA	ENSECAG00000011754
1797	16	72943528	PB.7359_size103	Lamina	C	6	T	15	1.3219280948873622	6.658722927034416e-05	AH4	PCCB	ENSECAG00000018515
1798	16	8831480	PB.7490_size36	Adipose	A	2	C	5	1.3219280948873622	6.658722927034416e-05	AH1		ENSECAG00000002016
1799	17	9982026	PB.7906_size87	Lamina	A	4	G	10	1.3219280948873622	6.658722927034416e-05	AH2	USPL1	ENSECAG00000011889
1800	2	19909952 19909955	PB.9545_size42	Longissimus	CG	2	TT	5	1.3219280948873622	6.89236232798299e-05	AH1	MTF1	ENSECAG00000017235
1801	1	18177376 18184353	PB.973_size43	Adipose	CA	4	TG	10	1.3219280948873622	6.89236232798299e-05	AH3	CASP7	ENSECAG00000016034
1802	2	46474402	PB.9767_size27	Longissimus	A	4	G	10	1.3219280948873622	6.89236232798299e-05	AH4	C2H1orf174	ENSECAG00000020498
1803	18	19536780 19614656	PB.8376_size113	Testis	CC	132	TG	53	1.3164736647952542	6.658722927034416e-05	AH3	R3HDM1	ENSECAG00000019114
1804	3	18387689 18389236	PB.15863_size332	Longissimus	CG	49	TT	122	1.316027493447678	1.401836405691456e-05	AH1	FHOD1	ENSECAG00000013595
1805	27	6713924 6713927 6713933 6714133	PB.14390_size150	Liver	AGAA	94	GAGG	234	1.3157758679057672	9.34557603794304e-06	AH4	ADAM9	ENSECAG00000006442
1806	13	39446954 39462863	PB.4955_size88	Adipose	AA	112	GC	45	1.3155018257279294	6.308263825611551e-05	AH1	GLYR1	ENSECAG00000009093
1807	12	11732594 11736685	PB.4427_size266	Liver	AC	120	TT	298	1.3122779248536431	6.191444125137263e-05	AH1	ACP2	ENSECAG00000013128
1808	8	4702851 4702915 4702988 4707257	PB.21592_size71	Lamina	CAAT	58	GGGG	144	1.3119440063147405	3.738230415177216e-05	AH2	MMP11	ENSECAG00000010830
1809	10	39887973 39923200	PB.2752_size88	ParietalCortex	GG	134	TA	54	1.3112016882943038	5.724165323240112e-05	AH1		ENSECAG00000050017
1810	2	54378904 54406239	PB.10473_size81	Testis	CA	25	TT	62	1.3103401206121503	2.33639400948576e-06	AH3	KCTD9	ENSECAG00000011535
1811	8	68504010 68578950	PB.21940_size1152	Longissimus	CC	119	TG	48	1.3098552625867872	4.67278801897152e-05	AH1	PSTPIP2	ENSECAG00000019025
1812	7	79697874 79704854 79704862	PB.20358_size161	Lamina	AAA	860	GCT	347	1.3094009970111993	3.387771313754352e-05	AH4	EIF3F	ENSECAG00000039689
1813	15	69856722 69858003 69860576	PB.6916_size89	Lung	AAA	109	CGG	44	1.308752706139629	6.541903226560127e-05	AH3	NRBP1	ENSECAG00000007795
1814	23	14448754 14448822 14449971 14449976 14453999 14455256	PB.12491_size29	ParietalCortex	AAGGTG	194	GCCCCC	480	1.3069777534213909	8.17737903320016e-06	AH3		ENSECAG00000037215
1815	20	3551596 3558330	PB.11014_size69	Lung	AG	38	CC	94	1.306661338234052	3.50459101422864e-06	AH1	SERPINB1	ENSECAG00000009896
1816	6	37073968 37074083	PB.19521_size340	Ovary	CA	38	TT	94	1.306661338234052	2.686853110908624e-05	AH1	M6PR	ENSECAG00000021995
1817	15	61458470 61459119	PB.6495_size158	Longissimus	AT	19	GG	47	1.306661338234052	6.541903226560127e-05	AH1	CEBPZ	ENSECAG00000018957
1818	16	77429862 77430037	PB.7377_size126	Longissimus	AA	230	CG	93	1.3063312398363438	6.658722927034416e-05	AH4	RNF7	ENSECAG00000026883
1819	1	187263431 187263577	PB.888_size25	ParietalCortex	AA	89	GC	36	1.3058084295240855	6.658722927034416e-05	AH4	TMX1	ENSECAG00000003592
1820	25	39106192 39106817 39109285	PB.13897_size106	Heart	GGT	42	TAC	17	1.304854581528421	9.34557603794304e-06	AH4	FBXW5	ENSECAG00000013192
1821	5	6318786 6382071	PB.18237_size56	Ovary	AT	34	GG	84	1.304854581528421	1.869115207588608e-05	AH1	KIFAP3	ENSECAG00000002798
1822	16	26889162 26890306	PB.7105_size174	Testis	AT	51	GG	126	1.304854581528421	6.541903226560127e-05	AH3	THOC7	ENSECAG00000000497
1823	10	60269513 60279502 60282595	PB.2816_size33	ParietalCortex	ACC	47	TTT	116	1.303392143449935	5.724165323240112e-05	AH3		ENSECAG00000031619
1824	11	1307159	PB.2934_size22	Liver	C	15	T	37	1.3025627700204312	5.724165323240112e-05	AH1	PYCR1	ENSECAG00000008836
1825	14	21270139 21294024 21296510 21301187	PB.5520_size44	Lung	CGTG	150	TAAA	370	1.3025627700204312	6.308263825611551e-05	AH3		ENSECAG00000016251
1826	19	21831268 21832423 21837735	PB.8957_size79	Adipose	GCA	15	TTT	37	1.3025627700204312	6.658722927034416e-05	AH1	TTC14	ENSECAG00000014616
1827	2	24453060 24463438	PB.9582_size311	Testis	GG	180	TA	73	1.3020285374496576	6.89236232798299e-05	AH3	BSDC1	ENSECAG00000009115
1828	20	32419170 32420534	PB.10832_size998	Ovary	CA	56	TC	138	1.301169534720565	3.50459101422864e-06	AH2	HSPA1A	ENSECAG00000000841
1829	2	25013211 25016855	PB.9590_size44	Lamina	AT	41	CC	101	1.3006594781337109	6.89236232798299e-05	AH2	COL16A1	ENSECAG00000024119
1830	1	37620026 37622117 37733533	PB.1085_size46	Heart	AGT	13	CAC	32	1.2995602818589078	3.50459101422864e-06	AH4		ENSECAG00000016162
1831	3	31995998	PB.15414_size147	Testis	A	26	G	64	1.2995602818589078	1.051377304268592e-05	AH3	OSGIN1	ENSECAG00000023023
1832	1	149146797 149149653 149153685	PB.1607_size59	Heart	AAA	32	CGG	13	1.2995602818589078	1.401836405691456e-05	AH4	DLL4	ENSECAG00000013434
1833	4	15107779 15108477	PB.17212_size149	ParietalCortex	CG	65	TT	160	1.2995602818589078	1.518656106165744e-05	AH4	NUDCD3	ENSECAG00000022535
1834	5	39206918	PB.18456_size22	Ovary	C	13	T	32	1.2995602818589078	1.869115207588608e-05	AH2		ENSECAG00000023262
1835	8	1606637 1606804	PB.21062_size47	Lung	CC	13	TT	32	1.2995602818589078	3.738230415177216e-05	AH1		ENSECAG00000006414
1836	17	10002719 10003851	PB.7906_size24	Ovary	GC	13	TT	32	1.2995602818589078	6.658722927034416e-05	AH1	USPL1	ENSECAG00000011889
1837	2	43110138	PB.9752_size26	Longissimus	G	13	T	32	1.2995602818589078	6.89236232798299e-05	AH4	TNFRSF9	ENSECAG00000057893
1838	1	82389715 82400589	PB.380_size122	Liver	CC	187	GT	76	1.2989669464440512	5.957804724188688e-05	AH1		ENSECAG00000046787
1839	6	81641180 81667615	PB.19794_size166	Longissimus	AC	24	GG	59	1.297680548640685	3.037312212331488e-05	AH1	GNS	ENSECAG00000023318
1840	14	25690663 25713253 25713290 25713588	PB.5534_size2083	Testis	GGTG	911	TAAA	2238	1.2966870771743433	6.308263825611551e-05	AH3	SPARC	ENSECAG00000013874
1841	25	16830395 16830436 16830447 16830684	PB.13734_size1977	Liver	AAAA	463	CGGG	1137	1.2961481556320114	9.34557603794304e-06	AH1	PTGR1	ENSECAG00000000117
1842	5	98373 98781	PB.18180_size23	ParietalCortex	AA	81	GT	33	1.2954558835261714	1.869115207588608e-05	AH2	FMOD	ENSECAG00000017864
1843	7	15955773 15958607	PB.20580_size24	Lung	GG	27	TA	11	1.2954558835261714	3.5045910142286394e-05	AH3	MSANTD4	ENSECAG00000011320
1844	11	59188586 59207152	PB.4077_size71	Lamina	AC	33	TG	81	1.2954558835261714	6.074624424662976e-05	AH4	ALDH3A2	ENSECAG00000011403
1845	12	24160325 24164220 24167027	PB.4198_size62	Adipose	AAC	11	GGG	27	1.2954558835261714	6.191444125137263e-05	AH3	CCDC86	ENSECAG00000001495
1846	13	20648183	PB.5222_size29	Heart	A	11	G	27	1.2954558835261714	6.308263825611551e-05	AH4	HIRIP3	ENSECAG00000014983
1847	13	42588051 42588139	PB.5387_size72	Heart	AA	27	CC	11	1.2954558835261714	6.308263825611551e-05	AH1	GNPTG	ENSECAG00000010641
1848	14	40361615 40362591 40370131	PB.6039_size37	Ovary	CAA	22	GGG	54	1.2954558835261714	6.541903226560127e-05	AH1	C14H5orf24	ENSECAG00000039558
1849	15	12140147 12140177	PB.6284_size71	Ovary	CC	27	TT	11	1.2954558835261714	6.541903226560127e-05	AH1	LMAN2L	ENSECAG00000013850
1850	16	39269488 39269566	PB.7627_size61	Heart	AC	11	GT	27	1.2954558835261714	6.658722927034416e-05	AH1		ENSECAG00000017355
1851	17	67249033 67263634 67276820	PB.8037_size83	Heart	CGA	22	TAT	54	1.2954558835261714	6.658722927034416e-05	AH1	IPO5	ENSECAG00000014808
1852	2	51533897 51534462	PB.9817_size65	ParietalCortex	GG	27	TA	11	1.2954558835261714	6.89236232798299e-05	AH1	SLC39A14	ENSECAG00000008287
1853	11	44369411 44386550	PB.3371_size48	ParietalCortex	GG	238	TC	97	1.294904921120816	5.957804724188688e-05	AH3	CPD	ENSECAG00000020432
1854	10	81082642 81082904	PB.2346_size225	Ovary	CT	168	GG	412	1.294183104404458	5.140066820868672e-05	AH2	TCF21	ENSECAG00000019197
1855	28	35158639 35164395 35176330	PB.14849_size206	Testis	CGA	113	TTT	277	1.2935632036340006	1.051377304268592e-05	AH3	IFT27	ENSECAG00000020212
1856	10	24817287 24822670	PB.2668_size25	ParietalCortex	CC	326	TG	133	1.293445718729888	5.724165323240112e-05	AH1	SYT5	ENSECAG00000003943
1857	5	39472125	PB.18468_size35	Testis	A	20	G	49	1.292781749227846	1.869115207588608e-05	AH3	FLAD1	ENSECAG00000022712
1858	3	116439817 116440010	PB.15750_size98	Liver	AA	49	GG	120	1.2921807514933104	1.401836405691456e-05	AH1		ENSECAG00000034029
1859	7	80269258 80269336 80271547	PB.20956_size46	Lung	CAC	47	TTT	115	1.290901199266738	3.738230415177216e-05	AH3	DENND2B	ENSECAG00000022810
1860	30	25771395 25802088 25802177 25802198 25802315 25802324 25802338	PB.16386_size29	ParietalCortex	AATTGTA	159	TGCCCCG	65	1.290515142255901	1.518656106165744e-05	AH3		ENSECAG00000011256
1861	1	63137701 63137729	PB.296_size224	Lamina	CC	159	TG	65	1.290515142255901	5.724165323240112e-05	AH2	VDAC2	ENSECAG00000015321
1862	27	2743869	PB.14228_size265	Adipose	A	22	C	9	1.289506617194985	9.34557603794304e-06	AH3	RNF170	ENSECAG00000000004
1863	1	186849184	PB.1770_size122	Ovary	C	88	G	36	1.289506617194985	1.518656106165744e-05	AH1	NIN	ENSECAG00000000578
1864	8	68731698 68733136	PB.21456_size48	Lung	AA	22	GT	9	1.289506617194985	3.738230415177216e-05	AH3	C18orf25	ENSECAG00000020333
1865	9	50094147	PB.22225_size68	Lamina	A	22	G	9	1.289506617194985	4.789607719445808e-05	AH2	ATP6V1C1	ENSECAG00000024964
1866	11	6783803	PB.3611_size48	Adipose	A	22	G	9	1.289506617194985	5.957804724188688e-05	AH1	SLC16A5	ENSECAG00000021415
1867	17	21143776 21159393 21160301 21160889	PB.7954_size58	Adipose	AAGG	22	CTAT	9	1.289506617194985	6.658722927034416e-05	AH1	SPRYD7	ENSECAG00000011472
1868	2	52510084 52514404	PB.9828_size23	Heart	CC	22	TG	9	1.289506617194985	6.89236232798299e-05	AH1	SLC25A37	ENSECAG00000013319
1869	2	58718034 58814979	PB.9858_size34	Ovary	CC	44	GT	18	1.289506617194985	6.89236232798299e-05	AH1	MSRA	ENSECAG00000001697
1870	2	85736385 85737066	PB.9935_size26	Heart	CC	22	TG	9	1.289506617194985	0.0001600429896497	AH4		ENSECAG00000053040
1871	20	1165250 1250029	PB.11009_size34	Heart	AT	9	CC	22	1.2895066171949847	3.50459101422864e-06	AH1	EXOC2	ENSECAG00000000078
1872	18	76065939 76071097	PB.8847_size155	Liver	CA	81	GG	198	1.2895066171949847	6.658722927034416e-05	AH4	CLK1	ENSECAG00000015355
1873	15	71801310 71803860	PB.6940_size77	Testis	CT	61	GG	149	1.2884311828992752	6.541903226560127e-05	AH3	EFR3B	ENSECAG00000016528
1874	7	79697874 79704854 79704862	PB.20358_size114	Heart	AAA	403	GCT	165	1.2883138142821515	3.387771313754352e-05	AH4	EIF3F	ENSECAG00000039689
1875	28	38897063 38902371	PB.14894_size95	Lamina	CC	83	GT	34	1.2875765900965854	1.051377304268592e-05	AH4	RANGAP1	ENSECAG00000024092
1876	9	28084757	PB.22144_size32	Longissimus	A	83	C	34	1.2875765900965854	4.789607719445808e-05	AH4	SDR16C5	ENSECAG00000008479
1877	31	8542266	PB.16677_size81	Testis	A	266	G	109	1.2870981107242632	1.518656106165744e-05	AH3	TCP1	ENSECAG00000017953
1878	18	34649180 34650107	PB.8403_size32	Ovary	GG	112	TC	46	1.2837929660005911	6.658722927034416e-05	AH1	FMNL2	ENSECAG00000011111
1879	6	81641180 81667615	PB.19794_size235	Lung	AC	152	GG	370	1.2834539470727266	3.037312212331488e-05	AH1	GNS	ENSECAG00000023318
1880	1	128089743 128090050	PB.1479_size178	Adipose	CC	129	GT	53	1.283306800860055	9.34557603794304e-06	AH1	HACD3	ENSECAG00000023082
1881	18	10691090 10691129 10691259 10691373 10692645	PB.8355_size97	Testis	AATCA	37	GGGGG	90	1.2823997307007249	6.658722927034416e-05	AH3	TMEM185B	ENSECAG00000001439
1882	5	92491779 92491791	PB.18777_size208	Liver	AT	81	GG	197	1.2822018165717517	1.985934908062896e-05	AH1	AK4	ENSECAG00000018332
1883	24	8178986 8179003	PB.12903_size61	Lamina	CA	7	GG	17	1.2801079191927354	8.17737903320016e-06	AH2	SLC38A6	ENSECAG00000005163
1884	28	35913008 35923198 35924267	PB.14612_size35	Liver	AAT	14	GGG	34	1.2801079191927354	9.34557603794304e-06	AH4	GGA1	ENSECAG00000013492
1885	3	62190636	PB.16093_size193	Liver	A	7	G	17	1.2801079191927354	1.401836405691456e-05	AH1	USO1	ENSECAG00000013245
1886	30	498139	PB.16432_size36	Adipose	A	7	G	17	1.2801079191927354	1.518656106165744e-05	AH3	DESI2	ENSECAG00000008142
1887	6	37073968 37074083	PB.19521_size27	ParietalCortex	CA	14	TT	34	1.2801079191927354	2.686853110908624e-05	AH4	M6PR	ENSECAG00000021995
1888	7	2140725 2142329 2142768 2144570 2150607 2150616	PB.20485_size30	Lamina	CCAAAT	7	GGGGGC	17	1.2801079191927354	3.387771313754352e-05	AH4		ENSECAG00000001472
1889	7	5765361 5766252	PB.20542_size58	ParietalCortex	AT	28	CC	68	1.2801079191927354	3.387771313754352e-05	AH2	ELAVL1	ENSECAG00000019459
1890	10	41077107 41077642	PB.2210_size68	Lamina	AA	7	GG	17	1.2801079191927354	4.67278801897152e-05	AH2	ZNF292	ENSECAG00000018906
1891	10	18437768 18440277 18458290 18471634	PB.2571_size35	Adipose	ATAC	7	GCGG	17	1.2801079191927354	5.607345622765824e-05	AH3	LIG1	ENSECAG00000015424
1892	10	60269428 60282501 60282614	PB.2816_size383	Ovary	CGA	112	TTG	272	1.2801079191927354	5.724165323240112e-05	AH2		ENSECAG00000031619
1893	15	62028076 62028211	PB.6501_size35	Testis	CG	7	TA	17	1.2801079191927354	6.541903226560127e-05	AH3	FEZ2	ENSECAG00000010190
1894	16	32985278	PB.7135_size148	Adipose	C	7	T	17	1.2801079191927354	6.541903226560127e-05	AH3	ARHGEF3	ENSECAG00000015058
1895	16	86605716 86606548 86607047 86607108	PB.7409_size28	Adipose	ATTA	7	GCCG	17	1.2801079191927354	6.658722927034416e-05	AH1	P2RY1	ENSECAG00000001845
1896	17	48580311 48580633	PB.8011_size46	Adipose	CG	7	TT	17	1.2801079191927354	6.658722927034416e-05	AH1	UCHL3	ENSECAG00000024190
1897	17	6185686 6186013	PB.8116_size27	Liver	AT	28	GG	68	1.2801079191927354	6.658722927034416e-05	AH1	RNF6	ENSECAG00000013606
1898	18	65623579 65624920 65627378	PB.8519_size45	Heart	ACA	7	GTG	17	1.2801079191927354	6.658722927034416e-05	AH1		ENSECAG00000024769
1899	25	38374844	PB.13627_size29	Adipose	A	17	G	7	1.2801079191927351	9.34557603794304e-06	AH3	QSOX2	ENSECAG00000020761
1900	27	3372874	PB.14235_size29	Adipose	A	17	G	7	1.2801079191927351	9.34557603794304e-06	AH3		ENSECAG00000058271
1901	1	120698438	PB.1440_size46	Adipose	A	17	G	7	1.2801079191927351	9.34557603794304e-06	AH3	PML	ENSECAG00000004617
1902	5	7598764 7610082	PB.17635_size50	Adipose	AA	17	CG	7	1.2801079191927351	1.518656106165744e-05	AH1	PRRC2C	ENSECAG00000048374
1903	5	62105412	PB.18043_size55	Heart	C	17	T	7	1.2801079191927351	1.869115207588608e-05	AH4	EXTL2	ENSECAG00000016110
1904	6	63149881	PB.19628_size34	Lung	A	17	C	7	1.2801079191927351	2.803672811382912e-05	AH1	PUS7L	ENSECAG00000011182
1905	7	77509271 77509454	PB.20933_size41	Lung	AA	17	CG	7	1.2801079191927351	3.738230415177216e-05	AH3	CAVIN3	ENSECAG00000000857
1906	10	84416180 84416362	PB.2910_size43	Testis	CC	17	TA	7	1.2801079191927351	5.724165323240112e-05	AH4	PERP	ENSECAG00000010262
1907	16	41049314	PB.7226_size358	Adipose	A	17	G	7	1.2801079191927351	6.541903226560127e-05	AH3	SCAP	ENSECAG00000024420
1908	16	70972461	PB.7354_size238	Lamina	G	17	T	7	1.2801079191927351	6.658722927034416e-05	AH2		ENSECAG00000036666
1909	17	792156 792205	PB.8082_size94	Ovary	GT	17	TC	7	1.2801079191927351	6.658722927034416e-05	AH1	PSPC1	ENSECAG00000012777
1910	5	94713170 94713259 94713594 94713628	PB.18787_size601	Liver	AAAA	533	GGGG	1294	1.2796301792333318	1.985934908062896e-05	AH1	ANGPTL3	ENSECAG00000008457
1911	1	9885820 9886470 9886572 9886651 9886759 9886882	PB.935_size2826	Liver	AAGATA	2113	GGAGCG	5124	1.277977708406706	6.89236232798299e-05	AH4		ENSECAG00000017638
1912	2	44267342 44275523	PB.9756_size38	Longissimus	AA	143	GC	59	1.2772282874165484	6.89236232798299e-05	AH4	KLHL21	ENSECAG00000038258
1913	13	10521409 10522327 10538014	PB.5142_size64	Adipose	GCC	45	TTT	109	1.2763312284472517	6.308263825611551e-05	AH1	DTX2	ENSECAG00000018425
1914	22	35884005 35884041 35892642	PB.12344_size57	Lamina	CCG	19	TTT	46	1.2756344426134274	7.009182028457279e-06	AH4	NCOA5	ENSECAG00000015465
1915	1	159102055	PB.1657_size93	Testis	A	46	G	19	1.2756344426134274	1.518656106165744e-05	AH4	RNASE9	ENSECAG00000001538
1916	4	92859857 92859897	PB.17064_size77	Ovary	AA	138	CG	57	1.2756344426134274	1.518656106165744e-05	AH2		ENSECAG00000024679
1917	14	30883413 30903076	PB.5562_size190	Lamina	GG	75	TA	31	1.2746223801090055	6.541903226560127e-05	AH4	LARS1	ENSECAG00000008963
1918	9	42902656 42902998	PB.22190_size63	Lamina	AT	43	GG	104	1.2741749634389945	4.789607719445808e-05	AH4	DPY19L4	ENSECAG00000052620
1919	2	37479456 37480216	PB.10345_size72	Longissimus	AT	12	CC	29	1.273018494406416	2.33639400948576e-06	AH1		ENSECAG00000041115
1920	21	25166217	PB.11738_size26	Ovary	C	12	G	29	1.273018494406416	7.009182028457279e-06	AH1	FBXO4	ENSECAG00000015202
1921	22	49756824 49758122	PB.12117_size68	Liver	GC	12	TT	29	1.273018494406416	7.009182028457279e-06	AH4	GID8	ENSECAG00000011992
1922	26	36617797	PB.14176_size75	Liver	C	12	T	29	1.273018494406416	9.34557603794304e-06	AH1		ENSECAG00000059753
1923	2	1474948 1478506	PB.9417_size82	Testis	AT	12	GC	29	1.273018494406416	6.89236232798299e-05	AH3		ENSECAG00000049715
1924	2	16078784 16100827	PB.9511_size86	ParietalCortex	CA	12	GG	29	1.273018494406416	6.89236232798299e-05	AH3	FOXJ3	ENSECAG00000008665
1925	4	4047140 4047194 4047287	PB.16753_size114	Lung	CCC	116	TTG	48	1.2730184944064158	1.518656106165744e-05	AH3	PSMC2	ENSECAG00000006986
1926	1	62162564 62165529	PB.1179_size479	Adipose	AT	58	CC	140	1.2713020218173945	7.009182028457279e-06	AH3	AP3M1	ENSECAG00000008103
1927	1	140635644 140636727 140637307	PB.667_size37	ParietalCortex	GGG	70	TAT	29	1.2713020218173945	6.541903226560127e-05	AH4	SPPL2A	ENSECAG00000008167
1928	19	35429764 35431888	PB.9282_size80	ParietalCortex	CG	58	TT	140	1.2713020218173945	6.89236232798299e-05	AH4		ENSECAG00000020281
1929	13	39446954 39462863	PB.4955_size203	ParietalCortex	AA	432	GC	179	1.2710717248992125	6.308263825611551e-05	AH1	GLYR1	ENSECAG00000009093
1930	4	7938316 7938676	PB.17183_size53	Lamina	AC	17	GT	41	1.2700891633677442	1.518656106165744e-05	AH4	LAMB4	ENSECAG00000007624
1931	16	76803319 76805436	PB.7371_size92	Lung	AT	39	GG	94	1.2691866328153891	6.658722927034416e-05	AH3	SLC25A36	ENSECAG00000010094
1932	1	128089743 128090050	PB.1479_size472	Liver	CC	730	GT	303	1.2685786702944286	9.34557603794304e-06	AH1	HACD3	ENSECAG00000023082
1933	6	53314041 53317065 53321668	PB.19596_size52	Lamina	ATG	22	CCC	53	1.268488835925902	2.803672811382912e-05	AH4	TM7SF3	ENSECAG00000017496
1934	7	1589024 1589181 1589212 1589391 1589393 1590245 1590789 1594408	PB.20472_size24	ParietalCortex	AGATTTAT	66	CCCCCCCC	159	1.268488835925902	3.387771313754352e-05	AH1	LMNB2	ENSECAG00000011017
1935	22	50256903 50257752	PB.12121_size68	Lamina	CG	71	TA	171	1.2681053953812158	7.009182028457279e-06	AH4		ENSECAG00000009413
1936	15	19769475 19780547 19781973	PB.6343_size44	Liver	GGG	118	TAC	49	1.267933205246633	6.541903226560127e-05	AH1	RETSAT	ENSECAG00000010342
1937	23	13558387 13558423 13558578	PB.12486_size78	Ovary	ATA	65	TCG	27	1.267480310864986	8.17737903320016e-06	AH1	GNA14	ENSECAG00000020518
1938	8	13909423 13910542	PB.21161_size88	ParietalCortex	GG	130	TA	54	1.267480310864986	3.738230415177216e-05	AH1	KCTD10	ENSECAG00000019560
1939	14	40361615 40362591 40370131	PB.6039_size49	Lung	CAA	27	GGG	65	1.267480310864986	6.541903226560127e-05	AH1	C14H5orf24	ENSECAG00000039558
1940	6	74598773 74601641	PB.19218_size258	ParietalCortex	CC	154	TG	64	1.2667865406949013	2.453213709960048e-05	AH4	RAB5B	ENSECAG00000023306
1941	16	8392188 8394168 8394187	PB.7056_size48	ParietalCortex	CAA	37	GGG	89	1.266280065337448	6.541903226560127e-05	AH1		ENSECAG00000014610
1942	8	22896079 22898814	PB.21747_size7114	Liver	AC	1174	GT	2820	1.2642627541761038	3.855050115651504e-05	AH1	ALDH2	ENSECAG00000017673
1943	2	20109008	PB.10169_size28	Lung	A	12	G	5	1.2630344058337937	1.16819700474288e-06	AH1	DNALI1	ENSECAG00000008068
1944	22	17915428 17915991	PB.11884_size230	Heart	AA	10	GG	24	1.2630344058337937	7.009182028457279e-06	AH4	GPCPD1	ENSECAG00000023076
1945	23	55295322 55341723	PB.12659_size72	Heart	AA	36	GT	15	1.2630344058337937	8.17737903320016e-06	AH1	IARS1	ENSECAG00000023253
1946	28	20016514	PB.14533_size61	Longissimus	A	12	T	5	1.2630344058337937	9.34557603794304e-06	AH1		ENSECAG00000006833
1947	3	8827529	PB.15828_size45	Ovary	G	5	T	12	1.2630344058337937	1.401836405691456e-05	AH1		ENSECAG00000057027
1948	3	30309047	PB.15944_size62	Lamina	A	12	G	5	1.2630344058337937	1.401836405691456e-05	AH2	SDR42E1	ENSECAG00000011349
1949	1	34570378	PB.172_size21	Liver	A	12	G	5	1.2630344058337937	1.518656106165744e-05	AH4	CYP2C111	ENSECAG00000028267
1950	4	66928815	PB.17395_size48	Testis	A	5	G	12	1.2630344058337937	1.518656106165744e-05	AH3	ELMO1	ENSECAG00000019233
1951	5	8499693 8516431	PB.17641_size29	ParietalCortex	AT	15	CC	36	1.2630344058337937	1.518656106165744e-05	AH3	SUCO	ENSECAG00000000971
1952	5	2858163 2858929	PB.18206_size31	Adipose	GC	20	TT	48	1.2630344058337937	1.869115207588608e-05	AH1	EIF2D	ENSECAG00000000127
1953	6	74957963 74958012	PB.19233_size43	Heart	AA	12	TC	5	1.2630344058337937	2.453213709960048e-05	AH4	SPRYD4	ENSECAG00000008889
1954	7	35110549	PB.20080_size61	ParietalCortex	A	12	G	5	1.2630344058337937	3.387771313754352e-05	AH1	STT3A	ENSECAG00000022687
1955	8	7783777 7783866	PB.21619_size44	Heart	CC	72	TG	30	1.2630344058337937	3.738230415177216e-05	AH1	DRG1	ENSECAG00000021459
1956	9	48384042	PB.22527_size403	Adipose	A	5	G	12	1.2630344058337937	4.906427419920095e-05	AH3	YWHAZ	ENSECAG00000021882
1957	10	43821301	PB.2775_size114	Adipose	C	12	T	5	1.2630344058337937	5.724165323240112e-05	AH3	MAP3K7	ENSECAG00000010753
1958	11	50086267 50087099	PB.3423_size26	Ovary	AT	10	CC	24	1.2630344058337937	5.957804724188688e-05	AH1	CXCL16	ENSECAG00000017597
1959	11	1979342	PB.3562_size80	Liver	G	10	T	24	1.2630344058337937	5.957804724188688e-05	AH4	BAIAP2	ENSECAG00000022150
1960	1	119716283	PB.546_size85	Adipose	C	5	T	12	1.2630344058337937	6.308263825611551e-05	AH3	MAN2C1	ENSECAG00000021864
1961	1	128143855 128205457	PB.590_size99	Lamina	CC	60	GA	25	1.2630344058337937	6.541903226560127e-05	AH2	DPP8	ENSECAG00000010846
1962	15	38150489 38179137	PB.6789_size77	Lung	GC	10	TT	24	1.2630344058337937	6.541903226560127e-05	AH3	AFTPH	ENSECAG00000012175
1963	17	21143776 21159393 21160301 21160889	PB.7954_size89	Ovary	AAGG	24	CTAT	10	1.2630344058337937	6.658722927034416e-05	AH1	SPRYD7	ENSECAG00000011472
1964	19	27031064	PB.9245_size28	Lamina	C	5	T	12	1.2630344058337937	6.89236232798299e-05	AH4	TBCCD1	ENSECAG00000009953
1965	2	34857746	PB.9698_size202	Longissimus	A	5	G	12	1.2630344058337937	6.89236232798299e-05	AH1		ENSECAG00000032923
1966	27	11340179 11343602	PB.14264_size170	Longissimus	AC	175	GT	73	1.2613865529523114	9.34557603794304e-06	AH4	DUSP26	ENSECAG00000015233
1967	3	1032895 1081520	PB.15235_size522	Longissimus	CA	702	TG	293	1.2605703658823129	1.051377304268592e-05	AH4	PHKB	ENSECAG00000018240
1968	20	7909170 7935818 7935832	PB.11034_size102	Longissimus	ATA	48	CCC	115	1.2605275502232192	3.50459101422864e-06	AH4	SSR1	ENSECAG00000019520
1969	12	33000437 33000529 33002512 33002625 33006215 33006920 33006944	PB.4332_size152	Ovary	CCGCCCG	515	GTCGTTT	215	1.2602357724811204	6.191444125137263e-05	AH1	PPFIA1	ENSECAG00000026889
1970	16	419378 431433	PB.7010_size65	Testis	AA	91	TG	38	1.259867126755111	6.541903226560127e-05	AH4		ENSECAG00000021105
1971	19	53615795 53800415 53800756	PB.9383_size69	Lamina	CGG	33	TCT	79	1.2593866288186495	6.89236232798299e-05	AH2	ALCAM	ENSECAG00000018670
1972	26	3575016	PB.14074_size299	Testis	A	28	C	67	1.2587342684001683	9.34557603794304e-06	AH4	POU1F1	ENSECAG00000010433
1973	9	47986189 47986751	PB.22525_size102	ParietalCortex	AA	196	TC	82	1.2571578394971246	4.906427419920095e-05	AH3	ANKRD46	ENSECAG00000013340
1974	26	38323810	PB.14014_size32	Liver	C	43	T	18	1.2563397532597855	9.34557603794304e-06	AH1	MX1	ENSECAG00000011776
1975	27	7557297 7584285	PB.14396_size34	Ovary	CA	18	GG	43	1.2563397532597855	9.34557603794304e-06	AH1	BAG4	ENSECAG00000010407
1976	6	63123158 63149881	PB.19628_size38	Ovary	CC	43	TA	18	1.2563397532597855	2.803672811382912e-05	AH1	PUS7L	ENSECAG00000011182
1977	9	45909940 45910423 45910430 45910640	PB.22512_size33	Testis	AGTT	43	GCCA	18	1.2563397532597855	4.906427419920095e-05	AH4	RIDA	ENSECAG00000035364
1978	10	81297123 81297991	PB.2891_size88	Lamina	AA	86	TG	36	1.2563397532597855	5.724165323240112e-05	AH2	SGK1	ENSECAG00000020431
1979	2	91210128 91210161	PB.9954_size542	Testis	GC	36	TT	86	1.2563397532597855	0.0001600429896497	AH3	MGAT4D	ENSECAG00000017466
1980	12	944344 947282	PB.4111_size109	Adipose	CC	222	TA	93	1.2552570552420743	6.074624424662976e-05	AH3	CAPRIN1	ENSECAG00000007147
1981	17	78033946 78062883 78066598	PB.8308_size52	Adipose	ACA	31	GGG	74	1.2552570552420743	6.658722927034416e-05	AH1		ENSECAG00000058521
1982	1	33916554 33958615	PB.167_size69	Longissimus	GG	322	TA	135	1.2541012810637862	1.518656106165744e-05	AH4	PDLIM1	ENSECAG00000020816
1983	20	43945116	PB.10941_size62	ParietalCortex	A	31	G	13	1.253756592245783	3.50459101422864e-06	AH4	TMEM63B	ENSECAG00000013055
1984	29	6735766 6745027	PB.14971_size37	Longissimus	AC	13	GG	31	1.253756592245783	1.051377304268592e-05	AH1	EPC1	ENSECAG00000051850
1985	7	100064162	PB.20437_size30	Lamina	C	13	G	31	1.253756592245783	3.387771313754352e-05	AH2	RCN1	ENSECAG00000022068
1986	12	26483606	PB.4225_size60	Ovary	C	13	T	31	1.253756592245783	6.191444125137263e-05	AH1	UQCC3	ENSECAG00000055466
1987	15	84633036 84633041	PB.6982_size157	Testis	GC	73	TT	174	1.253118936968711	6.541903226560127e-05	AH3	RRM2	ENSECAG00000007464
1988	6	35440598 35440688	PB.19506_size83	Ovary	GG	47	TT	112	1.2527660703799668	2.686853110908624e-05	AH2	PHB2	ENSECAG00000016937
1989	17	7244666 7256893	PB.7894_size183	Lamina	GG	200	TA	84	1.2515387669959643	6.658722927034416e-05	AH2	GTF3A	ENSECAG00000014803
1990	2	33898611 33898828	PB.9686_size50	Ovary	AA	50	GC	21	1.2515387669959643	6.89236232798299e-05	AH1	MUL1	ENSECAG00000015506
1991	18	40509969 40513395 40529058	PB.8413_size123	Ovary	GGT	88	TAC	37	1.2499782530083476	6.658722927034416e-05	AH1	MARCHF7	ENSECAG00000015805
1992	22	38436589	PB.12362_size43	ParietalCortex	C	8	T	19	1.2479275134435857	7.009182028457279e-06	AH1	ZNFX1	ENSECAG00000020963
1993	4	8382592 8382594 8382616	PB.17185_size23	Lung	CAG	8	TTC	19	1.2479275134435857	1.518656106165744e-05	AH3	PNPLA8	ENSECAG00000012878
1994	6	37898304	PB.19529_size46	Lung	A	8	G	19	1.2479275134435857	2.686853110908624e-05	AH1	CLEC2B	ENSECAG00000000382
1995	1	59808521 59809143	PB.273_size28	Liver	CG	8	TT	19	1.2479275134435857	5.724165323240112e-05	AH4	SLC29A3	ENSECAG00000020891
1996	10	60269428 60282501 60282614	PB.2816_size690	Lamina	CGA	56	TTG	133	1.2479275134435857	5.724165323240112e-05	AH2		ENSECAG00000031619
1997	14	40727817	PB.6045_size109	Liver	A	8	G	19	1.2479275134435857	6.541903226560127e-05	AH1	UBE2B	ENSECAG00000032089
1998	14	91408847	PB.6205_size50	Lamina	A	8	C	19	1.2479275134435857	6.541903226560127e-05	AH2	UTP15	ENSECAG00000019428
[truncated: 35,152 more rows]
